# Supplementary material for: Modulation of Differentiation Processes in Murine Embryonic Stem Cells Exposed to Parabolic Flight-Induced Acute Hypergravity and Microgravity
Source: Stem Cells Dev. 2018 Jun 15;27(12):838–47. doi: 10.1089/scd.2017.0294 (PMC5995265; doi:10.1089/scd.2017.0294)
Supplement: Supplemental data [file Supp_Table1.xlsx]

## Sheet: P31 mESC vs FC mESC
#%result_name=Analysis_1
#%array_type=Mouse430_2
#%annotation=Mouse430_2.na36.annot.csv
#%comparison=Flight parabola 30 vs Flight control
ID	Flight parabola 30 Avg (log2)	Flight control Avg (log2)	Flight parabola 30 Standard Deviation	Flight control Standard Deviation	Fold Change	P-val	FDR P-val	Overall F-Test	Overall FDR F-Test	Gene Symbol	Description	Transcript ID(Array Design)	Chromosome	Strand	Start	Stop
1434390_at	4.32	8.5	0.09	0.09	-18.08	6.63e-15	7.56e-11	5.21e-15	4.69e-12	AI503316; Hnrnpu	expressed sequence AI503316; heterogeneous nuclear ribonucleoprotein U	Mm.28927.2	chr1	-	178321107	178326129
1438643_at	3.27	7.29	0.39	0.13	-16.26	2.16e-12	1.19e-09	6.75e-12	5.96e-10			Mm.133375.1	chr2	-	5562865	5563162
1452378_at	6.57	10.58	0.27	0.13	-16.1	1.43e-06	1.8e-05	3.34e-06	1.5e-05	Malat1	metastasis associated lung adenocarcinoma transcript 1 (non-coding RNA)	Mm.220932.1	chr19	-	5799964	5802329
1441229_at	3.91	7.89	0.45	0.09	-15.81	1.1e-11	3.07e-09	2.75e-11	1.55e-09			Mm.32982.1	chr10	+	63295157	63295793
1428172_at	3.54	7.45	0.42	0.03	-14.98	3.3e-10	3.07e-08	2.45e-10	7.61e-09	Prpf39	PRP39 pre-mRNA processing factor 39 homolog (yeast)	Mm.28480.2	chr12	+	65055155	65063386
1447166_at	3.95	7.84	0.34	0.06	-14.84	1.06e-12	7.61e-10	5.99e-12	5.52e-10			Mm.212584.1	chr3	-	30697293	30697798
1440847_at	4.5	8.34	0.18	0.04	-14.29	1.8e-12	1.11e-09	9.99e-12	7.71e-10			Mm.88885.1	chr15	-	59052745	59053873
1458296_at	4.39	8.19	0.27	0.08	-13.91	7.47e-14	2.19e-10	2.65e-13	7.28e-11			Mm.202183.1	chr15	-	53315120	53315565
1438736_at	6.09	9.87	0.17	0.04	-13.75	7.57e-14	2.19e-10	3.79e-13	9.09e-11	Thoc2	THO complex 2	Mm.22663.3	chrX	-	41797267	41826130
1431896_at	3.62	7.38	0.26	0.11	-13.52	1.98e-13	4.46e-10	1.27e-14	9.06e-12	4930447C04Rik	RIKEN cDNA 4930447C04 gene	Mm.107632.2	chr12	-	72906233	72917853
1442223_at	5.82	9.56	0.13	0.04	-13.34	1.5e-14	9.64e-11	7.96e-14	3.14e-11	Enah	enabled homolog (Drosophila)	Mm.214744.1	chr1	-	181910707	181911501
1442569_at	4.08	7.78	0.28	0.03	-12.98	1.5e-07	2.97e-06	3.32e-07	2.17e-06			Mm.218551.1	chr11	+	22998019	22998717
1446147_at	6.46	10.13	0.07	0.05	-12.7	1.6e-10	1.86e-08	1.29e-09	2.61e-08	Gm39971	predicted gene, 39971	Mm.153895.2	chr2	-	156169453	156170150
1442744_at	5.57	9.21	0.15	0.08	-12.45	8.87e-10	6.13e-08	6.9e-09	9.27e-08	Gm39971	predicted gene, 39971	Mm.153895.1	chr2	-	156169445	156169929
1455831_at	6.7	10.3	0.18	0.04	-12.09	5.49e-13	6.09e-10	2.9e-12	3.43e-10	Fus	fused in sarcoma	Mm.142866.2	chr7	+	127972629	127978193
1416043_at	6.24	9.83	0.22	0.07	-12.02	6.59e-13	6.32e-10	2.14e-11	1.3e-09	Nasp	nuclear autoantigenic sperm protein (histone-binding)	Mm.7516.1	chr4	-	116601051	116627941
1446148_x_at	6.12	9.67	0.14	0.03	-11.7	6.47e-11	9.58e-09	5.09e-10	1.31e-08	Gm39971	predicted gene, 39971	Mm.153895.2	chr2	-	156169453	156170150
1418188_a_at	8.47	12	0.27	0.07	-11.55	1.37e-11	3.45e-09	1.37e-12	2.09e-10	Malat1	metastasis associated lung adenocarcinoma transcript 1 (non-coding RNA)	Mm.218611.1	chr11	+	101246423	101248246
1442547_at	3.25	6.75	0.35	0.09	-11.36	2.31e-10	2.45e-08	5.14e-10	1.31e-08			Mm.151669.1	chr9	+	95899879	95900588
1420974_at	3.58	7.05	0.24	0.15	-11.09	4.03e-12	1.62e-09	1.45e-11	9.98e-10	Mdp1	magnesium-dependent phosphatase 1	Mm.24601.1	chr14	-	55611426	55660489
1418189_s_at	9.15	12.59	0.27	0.03	-10.87	6.19e-12	2.13e-09	8.56e-13	1.56e-10	Malat1	metastasis associated lung adenocarcinoma transcript 1 (non-coding RNA)	Mm.218611.1	chr11	+	101246423	101248246
1427276_at	7.22	10.64	0.07	0.03	-10.74	2.08e-13	4.47e-10	1.81e-12	2.56e-10	Smc4	structural maintenance of chromosomes 4	Mm.192224.2	chr3	+	69004983	69031465
1456849_at	5.14	8.53	0.03	0.02	-10.53	6.22e-15	7.56e-11	6.66e-15	5.88e-12			Mm.132495.1	chr4	+	137599978	137600549
1442445_at	5.45	8.84	0.27	0.07	-10.47	1.92e-12	1.14e-09	1.31e-11	9.35e-10			Mm.188832.1	chr14	-	78723860	78724327
1442109_at	5.21	8.59	0.07	0.07	-10.46	2.56e-11	5.05e-09	4.64e-12	4.67e-10	Fubp1	far upstream element (FUSE) binding protein 1	Mm.88123.1	chr3	+	152230641	152231310
1439673_at	3.13	6.52	0.2	0.11	-10.45	2.37e-07	4.29e-06	8.7e-08	7.13e-07			Mm.131954.1	chr5	+	32473561	32474281
1453727_at	5.38	8.73	0.05	0.02	-10.24	2.88e-12	1.39e-09	8.03e-11	3.33e-09	Esf1	ESF1, nucleolar pre-rRNA processing protein, homolog (S. cerevisiae)	Mm.200476.1	chr2	-	140160383	140170564
1451730_at	4.96	8.3	0.24	0.09	-10.13	4.99e-09	2.15e-07	2.72e-08	2.78e-07	Zfp62	zinc finger protein 62	Mm.16650.1	chr11	+	49204318	49218815
1420312_s_at	2.68	6.02	0.07	0.15	-10.12	5.05e-13	5.83e-10	7.75e-13	1.49e-10			Mm.170660.2	chr5	+	103733080	103733652
1430485_at	4.41	7.72	0.07	0.02	-9.89	4.29e-13	5.41e-10	6.31e-12	5.72e-10			Mm.159793.1	chr7	+	102065750	102067627
1437543_at	5.75	9.06	0.12	0.06	-9.88	6.94e-11	1.01e-08	8.28e-11	3.4e-09	Fubp1	far upstream element (FUSE) binding protein 1	Mm.25703.4	chr3	+	152223420	152225349
1425524_at	5.01	8.29	0.15	0.09	-9.72	1.8e-09	9.99e-08	1.04e-08	1.29e-07	Rbm25	RNA binding motif protein 25	Mm.220915.1	chr12	+	83632220	83663312
1416421_a_at	7.07	10.31	0.13	0.03	-9.48	6.62e-15	7.56e-11	7.32e-14	3.06e-11	Ssb	Sjogren syndrome antigen B	Mm.10508.1	chr2	+	69861632	69872171
1443114_at	3.25	6.49	0.05	0.02	-9.47	3.06e-11	5.72e-09	2.87e-11	1.59e-09			Mm.165401.1	chr4	-	126916981	126917659
1443867_at	4.71	7.95	0.21	0.01	-9.44	7.44e-09	2.88e-07	4.32e-08	4.01e-07	Ankrd12	ankyrin repeat domain 12	Mm.157775.1	chr17	-	65985951	65986974
1447706_at	3.76	6.99	0.07	0.22	-9.41	1.27e-08	4.24e-07	2.68e-09	4.52e-08			Mm.136858.1	chr16	-	31265986	31266260
1440372_at	5.14	8.37	0.2	0.06	-9.4	1.22e-13	3.22e-10	9.43e-13	1.62e-10			Mm.101938.1	chr13	+	114050299	114051483
1429659_at	4.83	8.06	0.23	0.05	-9.39	7.55e-11	1.07e-08	1.89e-09	3.49e-08	Smc2	structural maintenance of chromosomes 2	Mm.177462.1	chr4	+	52439242	52467835
1433830_at	7.58	10.81	0.15	0.06	-9.37	3.61e-13	5.41e-10	7.84e-13	1.5e-10	Hnrnpa2b1; LOC102642938	heterogeneous nuclear ribonucleoprotein A2/B1; heterogeneous nuclear ribonucleoproteins A2/B1	Mm.16767.2	chr6	-	51461120	51466971
1417065_at	8.04	11.26	0.09	0.04	-9.33	1.12e-10	1.41e-08	2.1e-12	2.82e-10	Egr1	early growth response 1	Mm.181959.1	chr18	+	34859822	34864984
1443909_at	3.51	6.71	0.17	0.08	-9.21	7.17e-12	2.27e-09	3.12e-11	1.69e-09	Cstf3	cleavage stimulation factor, 3' pre-RNA, subunit 3	Mm.216531.1	chr2	+	104610738	104611840
1440841_at	4.68	7.87	0.31	0.07	-9.13	7.34e-09	2.86e-07	3.4e-09	5.39e-08			Mm.128635.1	chr11	+	75742783	75743853
1457150_at	4.96	8.14	0.33	0.04	-9.08	3.38e-12	1.46e-09	1.13e-12	1.82e-10	AI428301	expressed sequence AI428301	Mm.31702.1	chr16	+	20689715	20690381
1442740_at	3.66	6.84	0.28	0.05	-9.04	4.26e-12	1.69e-09	3.17e-12	3.64e-10	Prdm5	PR domain containing 5	Mm.218438.1	chr6	+	65832404	65832911
1436505_at	6.94	10.12	0.21	0.05	-9.02	4.05e-13	5.41e-10	8.19e-13	1.51e-10	Ppig	peptidyl-prolyl isomerase G (cyclophilin G)	Mm.11815.2	chr2	+	69722818	69749737
1441845_at	4.16	7.33	0.14	0.03	-9.02	5.63e-13	6.09e-10	6.29e-13	1.29e-10	Caps2	calcyphosphine 2	Mm.84450.1	chr10	+	112216241	112216556
1429660_s_at	7.04	10.21	0.12	0.07	-9	8.39e-13	7.26e-10	5.45e-12	5.22e-10	Smc2	structural maintenance of chromosomes 2	Mm.177462.1	chr4	+	52439242	52467835
1445267_at	5.05	8.2	0.06	0.02	-8.86	2.79e-12	1.37e-09	3.42e-11	1.81e-09			Mm.170589.1	chr17	+	17082815	17200615
1451640_a_at	6.66	9.79	0.11	0.03	-8.78	5.33e-14	2e-10	1.03e-13	3.78e-11	Rsrc2	arginine/serine-rich coiled-coil 2	Mm.27799.1	chr5	-	123728425	123749381
1452397_at	4.88	8	0.12	0.03	-8.71	1.02e-06	1.37e-05	1.33e-05	4.95e-05	2810474O19Rik	RIKEN cDNA 2810474O19 gene	Mm.103435.1	chr6	+	149326755	149329448
1423324_at	7.02	10.11	0.21	0.02	-8.53	2.08e-11	4.41e-09	6.24e-12	5.69e-10	Pnn	pinin	Mm.22347.1	chr12	+	59066921	59073995
1438398_at	3.95	7.04	0.2	0.11	-8.47	7.67e-09	2.94e-07	6.29e-08	5.47e-07	Rbm39	RNA binding motif protein 39	Mm.17307.3	chr2	-	156172407	156174123
1457559_at	4.02	7.1	0.25	0.1	-8.46	1.01e-08	3.58e-07	1.29e-09	2.62e-08			Mm.217625.1	chr18	+	7889387	7890011
1443430_at	5.59	8.67	0.27	0.08	-8.46	7.32e-12	2.29e-09	3.4e-11	1.8e-09			Mm.218009.1	chr10	-	95290824	95291425
1431393_at	3.9	6.98	0.17	0.04	-8.45	1.35e-12	8.91e-10	3.37e-14	1.83e-11	4930447C04Rik	RIKEN cDNA 4930447C04 gene	Mm.107632.1	chr12	-	72881108	72917765
1427285_s_at	5.53	8.61	0.05	0.11	-8.44	3.7e-08	9.81e-07	2.13e-07	1.5e-06	Malat1	metastasis associated lung adenocarcinoma transcript 1 (non-coding RNA)	Mm.220932.1	chr19	-	5799964	5802329
1441266_at	4.92	8	0.28	0.14	-8.41	6.75e-11	9.87e-09	1.21e-11	8.82e-10			Mm.213373.1	chr12	-	51640093	51640670
1453186_at	5.64	8.71	0.29	0.01	-8.41	4.22e-10	3.71e-08	9.92e-11	3.88e-09	Pnisr	PNN interacting serine/arginine-rich	Mm.100117.1	chr4	+	21848020	21874966
1434292_at	3.5	6.55	0.26	0.18	-8.3	2.52e-10	2.56e-08	1.15e-11	8.55e-10	Snhg11	small nucleolar RNA host gene 11	Mm.200806.1	chr2	+	158383011	158386143
1455471_at	3.7	6.75	0.39	0.09	-8.26	1.02e-10	1.3e-08	2.01e-11	1.24e-09	Cnpy1	canopy 1 homolog (zebrafish)	Mm.40231.1	chr5	-	28200828	28201882
1437657_at	4.36	7.41	0.19	0.01	-8.25	2.29e-12	1.21e-09	4.78e-11	2.28e-09	Scaper	S phase cyclin A-associated protein in the ER	Mm.127419.1	chr9	-	55807646	55874756
1440020_at	4.2	7.24	0.02	0.07	-8.19	6.37e-12	2.15e-09	3.39e-13	8.34e-11			Mm.193590.1	chr4	-	121152682	121153375
1434471_at	4.37	7.4	0.27	0.07	-8.18	3.08e-10	2.9e-08	5.24e-11	2.44e-09	BC003331	cDNA sequence BC003331	Mm.28546.2	chr1	-	150361308	150390358
1430089_at	5.2	8.23	0.15	0.1	-8.17	4.03e-10	3.61e-08	7.14e-12	6.22e-10			Mm.167170.1	chr4	+	129820746	129822053
1420948_s_at	4	7.02	0.24	0.14	-8.11	1.55e-10	1.83e-08	3.55e-09	5.57e-08	Atrx	alpha thalassemia/mental retardation syndrome X-linked homolog (human)	Mm.10141.1	chrX	-	105799474	105929372
1456150_at	4.48	7.49	0.12	0.04	-8.07	6.18e-14	2.14e-10	4e-14	2.02e-11	Kdm7a	lysine (K)-specific demethylase 7A	Mm.138650.1	chr6	-	39139685	39141297
1460448_s_at	4.6	7.61	0.56	0.05	-8.07	9.47e-10	6.35e-08	3.8e-09	5.89e-08	LOC102641273; Ttc14	tetratricopeptide repeat protein 14 pseudogene; tetratricopeptide repeat domain 14	Mm.87673.1	chr3	+	33804026	33811380
1454138_a_at	4.28	7.29	0.09	0.1	-8.03	1.52e-11	3.56e-09	8.65e-12	7.12e-10	Stk31	serine threonine kinase 31	Mm.128054.2	chr6	+	49439096	49469502
1439316_at	5.26	8.25	0.2	0.04	-7.94	1.33e-09	8.06e-08	1.9e-09	3.51e-08	Rbm39	RNA binding motif protein 39	Mm.138285.1	chr2	-	156163982	156164683
1444858_at	3.45	6.44	0.23	0.11	-7.93	1.77e-09	9.89e-08	2.76e-09	4.62e-08			Mm.197271.1	chr2	-	119467719	119471133
1420947_at	6.92	9.9	0.11	0.02	-7.89	9.24e-13	7.39e-10	7.73e-12	6.58e-10	Atrx	alpha thalassemia/mental retardation syndrome X-linked homolog (human)	Mm.10141.1	chrX	-	105799474	105929372
1455151_at	3.9	6.87	0.05	0.07	-7.83	2.81e-14	1.4e-10	3.83e-14	1.96e-11	Akap9	A kinase (PRKA) anchor protein (yotiao) 9	Mm.46044.1	chr5	+	3960377	3960991
1443355_at	4.21	7.18	0.05	0.03	-7.82	1.14e-14	9.64e-11	8.32e-15	6.39e-12			Mm.120898.1	chr11	-	104363478	104364103
1460086_at	3.59	6.56	0.18	0.01	-7.81	4.06e-07	6.54e-06	1.64e-07	1.2e-06	Rc3h2	ring finger and CCCH-type zinc finger domains 2	Mm.152571.1	chr2	-	37396889	37397135
1429060_at	6.03	8.98	0.1	0.09	-7.73	1.42e-06	1.8e-05	7.58e-07	4.3e-06	Malat1	metastasis associated lung adenocarcinoma transcript 1 (non-coding RNA)	Mm.169240.1	chr19	-	5798135	5800557
1427334_s_at	7.5	10.44	0.03	0.04	-7.71	9.59e-13	7.39e-10	1.22e-11	8.85e-10	2810474O19Rik	RIKEN cDNA 2810474O19 gene	Mm.103435.1	chr6	+	149326755	149329448
1427236_a_at	4.85	7.8	0.07	0.02	-7.7	4.94e-12	1.84e-09	5.65e-12	5.31e-10	Kmt2e	lysine (K)-specific methyltransferase 2E	Mm.10878.1	chr5	+	23434419	23493336
1441354_at	4.61	7.56	0.13	0.06	-7.7	2.95e-12	1.41e-09	1.72e-11	1.12e-09	AU018740	expressed sequence AU018740	Mm.35037.1	chr1	-	84787309	84788738
1442029_at	3.88	6.81	0.12	0.22	-7.66	1.01e-06	1.35e-05	1.89e-06	9.27e-06	Kcnq1ot1	KCNQ1 overlapping transcript 1	Mm.26073.1	chr7	-	143242337	143243585
1425317_x_at	4.14	7.07	0.21	0.03	-7.6	2.42e-11	4.94e-09	1.84e-11	1.16e-09	Stk31	serine threonine kinase 31	Mm.128054.1	chr6	+	49395603	49469500
1439138_at	5.06	7.99	0.27	0.03	-7.6	1.02e-09	6.69e-08	7.81e-09	1.02e-07			Mm.156889.1	chr1	+	105690546	105691241
1437660_at	4.53	7.45	0.21	0.03	-7.57	9.07e-10	6.2e-08	9.86e-11	3.87e-09	Nktr	natural killer tumor recognition sequence	Mm.32842.1	chr9	+	121733974	121735434
1443166_at	4.16	7.07	0.14	0.05	-7.56	1.52e-12	9.8e-10	1.38e-12	2.09e-10			Mm.209168.1	chr18	-	24500229	24500901
1457173_at	4.08	6.98	0.3	0.09	-7.5	8.52e-08	1.9e-06	2.08e-08	2.24e-07			Mm.212970.1	chr11	+	75743709	75744363
1428171_at	5.13	8.03	0.37	0.08	-7.49	1.69e-09	9.55e-08	3.41e-11	1.8e-09	Prpf39	PRP39 pre-mRNA processing factor 39 homolog (yeast)	Mm.28480.2	chr12	+	65055155	65063386
1440740_at	4.06	6.96	0.26	0.06	-7.47	2.88e-10	2.76e-08	1.89e-10	6.28e-09	Ctdspl2	CTD (carboxy-terminal domain, RNA polymerase II, polypeptide A) small phosphatase like 2	Mm.104374.1	chr2	+	121993720	121994199
1449534_at	7.28	10.17	0.11	0.03	-7.45	6.72e-15	7.56e-11	2.02e-16	5.69e-13	Sycp3	synaptonemal complex protein 3	Mm.148209.1	chr10	+	88459586	88473236
1423444_at	6.41	9.3	0.21	0.06	-7.41	2.7e-13	5.41e-10	1.83e-13	5.56e-11	Rock1	Rho-associated coiled-coil containing protein kinase 1	Mm.6710.1	chr18	-	10064404	10182245
1430261_at	4.02	6.9	0.38	0.12	-7.39	9.3e-10	6.3e-08	7.77e-09	1.02e-07	Gm12206; LOC105244158; LOC105244164	predicted gene 12206; zinc finger protein 36, C3H1 type-like 3; mucin-1-like	Mm.52577.1	chr11	+	52188901	52190757
1442453_at	4.24	7.12	0.14	0.07	-7.35	3.05e-09	1.48e-07	8.4e-10	1.89e-08	Fcho2	FCH domain only 2	Mm.217949.1	chr13	-	98751234	98755719
1423325_at	5.3	8.17	0.19	0.04	-7.34	1.11e-06	1.47e-05	9.78e-07	5.33e-06	Pnn	pinin	Mm.22347.1	chr12	+	59066921	59073995
1443167_at	4.49	7.36	0.6	0.06	-7.32	1.74e-08	5.43e-07	1.63e-08	1.85e-07			Mm.215938.1	chrX	-	103968165	103968836
1439040_at	5.58	8.45	0.21	0.04	-7.29	2.84e-11	5.49e-09	2.3e-10	7.24e-09	Cenpe	centromere protein E	Mm.6751.1	chr3	+	135225027	135235133
1442710_at	4.02	6.88	0.44	0.11	-7.27	1.2e-07	2.48e-06	4.36e-08	4.04e-07			Mm.189995.1	chr3	-	142389867	142390390
1440461_at	4.99	7.85	0.23	0.06	-7.27	4.63e-12	1.77e-09	1.8e-11	1.14e-09			Mm.137965.1	chr15	-	63946902	63947413
1438397_a_at	6.1	8.94	0.1	0.02	-7.17	6.36e-10	4.98e-08	1.16e-09	2.41e-08	Rbm39	RNA binding motif protein 39	Mm.17307.3	chr2	-	156172407	156174123
1439290_at	4.16	6.99	0.07	0.05	-7.12	4.65e-08	1.18e-06	4e-09	6.12e-08			Mm.218143.1	chr3	+	34036437	34037233
1442745_x_at	6.25	9.08	0.19	0.06	-7.11	1.24e-09	7.7e-08	6.69e-09	9.09e-08	Gm39971	predicted gene, 39971	Mm.153895.1	chr2	-	156169445	156169929
1441505_at	4.78	7.6	0.15	0.13	-7.07	2.35e-09	1.23e-07	3.06e-09	4.99e-08			Mm.131224.1	chr3	+	90295594	90296272
1429624_at	6.05	8.87	0.11	0.05	-7.07	4.13e-14	1.86e-10	3.82e-13	9.09e-11	Sltm	SAFB-like, transcription modulator	Mm.218566.1	chr9	+	70542812	70580222
1457020_at	5.1	7.92	0.22	0.04	-7.06	2.16e-09	1.16e-07	9.34e-11	3.73e-09			Mm.131196.1	chr4	+	116577282	116577576
1418470_at	4.21	7.03	0.13	0.04	-7.03	2.48e-10	2.55e-08	3.61e-09	5.64e-08	Yes1	Yamaguchi sarcoma viral (v-yes) oncogene homolog 1	Mm.4558.1	chr5	+	32611232	32687057
1438230_at	4.66	7.46	0.07	0.17	-6.99	1.36e-11	3.45e-09	1.08e-11	8.22e-10	Pggt1b	protein geranylgeranyltransferase type I, beta subunit	Mm.30613.1	chr18	-	46235188	46238742
1437862_at	7.77	10.58	0.12	0.03	-6.97	8.19e-12	2.49e-09	9.38e-12	7.45e-10	Rbm25	RNA binding motif protein 25	Mm.34069.1	chr12	+	83662878	83664038
1436871_at	6.08	8.88	0.14	0.05	-6.97	3.07e-09	1.49e-07	2.92e-08	2.93e-07	Srsf7	serine/arginine-rich splicing factor 7	Mm.29915.2	chr17	-	80201309	80202992
1444856_at	3.6	6.4	0.24	0.03	-6.97	6.27e-11	9.35e-09	6.15e-10	1.49e-08			Mm.99991.1	chr16	-	4113637	4114628
1444599_at	4.62	7.42	0.14	0.04	-6.96	4.51e-08	1.15e-06	7.24e-08	6.12e-07	Herc4	hect domain and RLD 4	Mm.183744.1	chr10	+	63283273	63283667
1448607_at	4.93	7.73	0.2	0.11	-6.96	7.23e-11	1.04e-08	1.29e-09	2.62e-08	Nampt	nicotinamide phosphoribosyltransferase	Mm.28830.1	chr12	+	32820334	32851949
1425996_a_at	5.1	7.89	0.07	0.09	-6.95	5.32e-08	1.31e-06	1.22e-06	6.42e-06	Hltf	helicase-like transcription factor	Mm.3909.2	chr3	+	20057819	20108521
1430585_at	5.09	7.88	0.1	0.07	-6.93	2.16e-09	1.16e-07	3.97e-09	6.09e-08			Mm.132666.1	chr17	-	88057627	88059160
1454937_at	4.92	7.71	0.3	0.02	-6.92	1.88e-09	1.04e-07	3.92e-10	1.08e-08	B630005N14Rik	RIKEN cDNA B630005N14 gene	Mm.33849.1	chr6	-	13625412	13628907
1428682_at	3.9	6.67	0.19	0.07	-6.86	9.84e-11	1.28e-08	4.92e-11	2.33e-09	Zc3h6	zinc finger CCCH type containing 6	Mm.26377.1	chr2	+	129011666	129018994
1427141_at	3.43	6.2	0.34	0.14	-6.8	1.05e-09	6.84e-08	3.45e-10	9.85e-09	2700099C18Rik	NDC80 homolog, kinetochore complex component pseudogene	Mm.6642.1	chr17	+	94750137	94775137
1418513_at	5.15	7.9	0.02	0.03	-6.75	9.8e-12	2.87e-09	2.8e-10	8.38e-09	Stk3	serine/threonine kinase 3	Mm.4678.1	chr15	-	34874553	35155732
1429538_a_at	6.23	8.98	0.11	0.06	-6.71	2.18e-08	6.46e-07	2.61e-09	4.43e-08	Pnisr	PNN interacting serine/arginine-rich	Mm.100117.1	chr4	+	21848020	21874966
1449262_s_at	4.21	6.95	0.2	0.05	-6.67	3.88e-09	1.77e-07	4.01e-08	3.78e-07	Lin7c	lin-7 homolog C (C. elegans)	Mm.218854.1	chr2	+	109890857	109898519
1441020_at	3.54	6.28	0.15	0.1	-6.66	2e-12	1.15e-09	8.79e-12	7.17e-10			Mm.132782.1	chrX	-	152308019	152308806
1439652_at	5.71	8.44	0.15	0.1	-6.64	5.25e-10	4.31e-08	8.41e-09	1.09e-07			Mm.131022.1	chr11	+	117662800	117663890
1440764_at	4.65	7.38	0.37	0.02	-6.63	8.32e-11	1.13e-08	3.37e-11	1.79e-09	Araf	v-raf murine sarcoma 3611 viral oncogene homolog	Mm.216042.1	chrX	+	102545606	102545809
1440924_at	5.98	8.71	0.18	0.07	-6.63	1.87e-12	1.14e-09	3.02e-11	1.65e-09	Kif20b	kinesin family member 20B	Mm.49800.1	chr19	+	34938468	34949895
1456853_at	4.95	7.67	0.1	0.11	-6.62	1.11e-12	7.84e-10	3.88e-12	4.16e-10	Gm4924	predicted gene 4924	Mm.189519.1	chr10	+	82379112	82379640
1457464_at	5.83	8.56	0.07	0.08	-6.62	2.42e-14	1.36e-10	4.67e-13	1.04e-10			Mm.168965.1	chr13	+	55287521	55288340
1452080_a_at	4.84	7.56	0.21	0.04	-6.59	1.3e-09	7.93e-08	1.77e-08	1.97e-07	Dcun1d1	DCN1, defective in cullin neddylation 1, domain containing 1 (S. cerevisiae)	Mm.30127.2	chr13	+	49493317	49495489
1426544_a_at	5.45	8.17	0.02	0.09	-6.58	5.11e-11	8.12e-09	2.05e-10	6.64e-09	Ttc14	tetratricopeptide repeat domain 14	Mm.203976.2	chr3	+	33800111	33808044
1460729_at	5.33	8.04	0.13	0.08	-6.58	6.4e-12	2.15e-09	7.28e-12	6.29e-10	Rock1	Rho-associated coiled-coil containing protein kinase 1	Mm.6710.1	chr18	-	10064404	10182245
1455740_at	4.42	7.13	0.14	0.12	-6.57	3.65e-12	1.5e-09	2.64e-11	1.51e-09	Hnrnpa1	heterogeneous nuclear ribonucleoprotein A1	Mm.27927.6	chr15	+	103245615	103246689
1436864_at	3.33	6.04	0.21	0.07	-6.57	1.34e-11	3.44e-09	5.84e-11	2.63e-09			Mm.217808.1	chr13	+	114139874	114140647
1443489_at	4.55	7.27	0.24	0.06	-6.55	3.65e-10	3.32e-08	8.41e-10	1.89e-08			Mm.215486.1	chr15	+	35485338	35485910
1440511_at	5.44	8.15	0.09	0.01	-6.54	3.24e-09	1.55e-07	1.14e-09	2.38e-08			Mm.177548.1	chr11	+	30794791	30795612
1433863_at	3.24	5.94	0.6	0.03	-6.51	0.0011	0.0039	1.89e-05	6.74e-05	Btf3	basic transcription factor 3	Mm.1538.2	chr13	-	98309901	98310510
1453734_at	5.44	8.13	0.1	0.05	-6.47	5.68e-13	6.09e-10	2.99e-12	3.53e-10	Atrx	alpha thalassemia/mental retardation syndrome X-linked homolog (human)	Mm.200390.1	chrX	-	105797815	105800380
1428748_at	3.64	6.33	0.27	0.03	-6.44	9.79e-11	1.27e-08	6.47e-10	1.55e-08	Zfp950	zinc finger protein 950	Mm.36809.1	chr19	-	60878009	61125091
1449929_at	5.01	7.69	0.34	0.11	-6.42	3.26e-09	1.55e-07	6.15e-12	5.66e-10	Dynlt3	dynein light chain Tctex-type 3	Mm.29150.1	chrX	-	9654266	9662959
1425522_at	4.93	7.61	0.29	0.15	-6.42	6.5e-10	5.04e-08	1.05e-08	1.3e-07	Rbm25	RNA binding motif protein 25	Mm.220915.1	chr12	+	83632220	83663312
1440121_at	4.34	7.02	0.21	0.06	-6.41	2.49e-10	2.55e-08	2.56e-09	4.37e-08	St6galnac3	ST6 (alpha-N-acetyl-neuraminyl-2,3-beta-galactosyl-1,3)-N-acetylgalactosaminide alpha-2,6-sialyltransferase 3	Mm.214702.1	chr3	-	153398967	153399555
1438542_at	4.31	6.99	0.17	0.2	-6.39	6.89e-10	5.22e-08	3.01e-09	4.94e-08			Mm.132333.1	chr11	+	69583207	69583822
1447064_at	3.03	5.71	0.17	0.07	-6.39	3.22e-12	1.44e-09	1.34e-12	2.07e-10			Mm.218079.1	chr6	+	38458410	38458961
1428563_at	6.92	9.59	0.11	0.05	-6.38	1.13e-10	1.42e-08	2.5e-09	4.29e-08	Ddx10	DEAD (Asp-Glu-Ala-Asp) box polypeptide 10	Mm.133560.1	chr9	-	53098562	53248091
1428467_at	6.57	9.24	0.11	0.08	-6.38	4.59e-14	1.88e-10	1.28e-13	4.28e-11	Tardbp	TAR DNA binding protein	Mm.22453.1	chr4	-	148612386	148613977
1439695_a_at	7.7	10.37	0.14	0.02	-6.36	2.44e-12	1.25e-09	1.27e-11	9.12e-10	Kif20b	kinesin family member 20B	Mm.38105.1	chr19	+	34972728	34975743
1457781_at	6.2	8.86	0.04	0.07	-6.35	1.39e-11	3.45e-09	2.59e-10	7.93e-09	Kcnq1ot1	KCNQ1 overlapping transcript 1	Mm.167218.1	chr7	-	143277069	143277769
1443509_at	3.57	6.24	0.35	0.18	-6.35	2.31e-07	4.2e-06	9.23e-08	7.48e-07			Mm.214915.1	chr8	+	106613769	106614326
1454703_x_at	6.39	9.05	0.29	0.03	-6.35	1.77e-09	9.89e-08	5.48e-09	7.74e-08	Snhg1; Snord22	small nucleolar RNA host gene 1; small nucleolar RNA, C/D box 22	Mm.28239.2	chr19	+	8724166	8726443
1417600_at	6.53	9.2	0.11	0.02	-6.35	7.79e-14	2.19e-10	3.56e-14	1.9e-11	Slc15a2	solute carrier family 15 (H+/peptide transporter), member 2	Mm.63479.1	chr16	-	36750163	36784962
1442070_at	4.4	7.06	0.1	0.07	-6.32	7.98e-11	1.1e-08	7.28e-11	3.09e-09			Mm.209175.1	chr2	+	18103590	18104778
1422135_at	4.25	6.91	0.13	0.06	-6.32	9.89e-07	1.34e-05	1.44e-05	5.31e-05	LOC102643033; Zfp146	zinc finger protein OZF; zinc finger protein 146	Mm.42054.1	chr7	-	30161246	30169727
1416660_at	7.54	10.19	0.1	0.06	-6.3	3.9e-10	3.52e-08	7.55e-09	9.96e-08	Eif3a	eukaryotic translation initiation factor 3, subunit A	Mm.2238.1	chr19	-	60761116	60790705
1456386_at	6.16	8.81	0.15	0.1	-6.3	1.03e-11	2.99e-09	1.29e-11	9.25e-10	Rbm39	RNA binding motif protein 39	Mm.17307.3	chr2	-	156172407	156174123
1453726_s_at	6.44	9.09	0.07	0.04	-6.3	6.01e-10	4.78e-08	1.03e-09	2.19e-08	Selt	selenoprotein T	Mm.218294.1	chr3	+	58576663	58592279
1437658_a_at	7.43	10.08	0.12	0.07	-6.28	3.94e-11	6.93e-09	1.77e-10	5.97e-09	Snord22	small nucleolar RNA, C/D box 22	Mm.28239.3	chr19	+	8725483	8726442
1443191_at	4.66	7.31	0.21	0.06	-6.28	3.74e-11	6.66e-09	4.87e-10	1.27e-08			Mm.169926.1	chr1	-	181986333	181987000
1446397_at	4.01	6.65	0.43	0.01	-6.27	9.22e-05	0.0005	2.48e-05	8.53e-05			Mm.215288.1	chr7	-	102197974	102198638
1439477_at	7.19	9.83	0.03	0.02	-6.26	7.43e-10	5.49e-08	3.43e-11	1.81e-09			Mm.25573.1	chr11	-	51993566	51994493
1418007_at	6.91	9.56	0.16	0.06	-6.26	3.59e-11	6.41e-09	3.27e-12	3.72e-10	Paxbp1	PAX3 and PAX7 binding protein 1	Mm.347.1	chr16	-	91013108	91044355
1423773_at	8.45	11.09	0.2	0.04	-6.26	5.39e-11	8.45e-09	4.35e-11	2.14e-09	Gpbp1	GC-rich promoter binding protein 1	Mm.181870.1	chr13	-	111425679	111488148
1447258_at	4.08	6.73	0.15	0.03	-6.25	5.73e-08	1.39e-06	1.6e-08	1.82e-07			Mm.210555.1	chr14	+	21539041	21539508
1440351_at	3.5	6.14	0.18	0.27	-6.24	3.49e-10	3.18e-08	2.12e-09	3.8e-08			Mm.102770.1	chrX	+	42075062	42076129
1451718_at	4.13	6.77	0.29	0.03	-6.24	2.66e-10	2.62e-08	1.96e-09	3.58e-08	Plp1	proteolipid protein (myelin) 1	Mm.1268.1	chrX	+	136820429	136838333
1420946_at	6.83	9.47	0.18	0.07	-6.22	3.2e-12	1.44e-09	6.59e-11	2.87e-09	Atrx	alpha thalassemia/mental retardation syndrome X-linked homolog (human)	Mm.10141.1	chrX	-	105799474	105929372
1438700_at	4.9	7.53	0.43	0.05	-6.21	6.34e-08	1.51e-06	2.24e-07	1.56e-06	Fnbp4	formin binding protein 4	Mm.745.2	chr2	+	90758406	90776025
1437544_at	4.33	6.97	0.37	0.06	-6.2	2.4e-08	6.97e-07	3.7e-08	3.54e-07	Fubp1	far upstream element (FUSE) binding protein 1	Mm.25703.4	chr3	+	152223420	152225349
1458912_at	4.42	7.05	0.37	0.1	-6.19	1.39e-09	8.31e-08	7.01e-09	9.39e-08			Mm.132720.1	chr9	-	107823587	107824266
1434493_at	5.29	7.92	0.06	0.05	-6.18	1.24e-11	3.33e-09	2.48e-12	3.14e-10	1810022K09Rik	RIKEN cDNA 1810022K09 gene	Mm.31228.1	chr3	-	14606288	14609658
1427524_a_at	5.18	7.8	0.29	0.08	-6.17	6.65e-12	2.15e-09	1.36e-10	4.89e-09	Mphosph8	M-phase phosphoprotein 8	Mm.27160.2	chr14	+	56672500	56685083
1444746_at	4.31	6.94	0.32	0.15	-6.16	3.27e-07	5.5e-06	4.04e-08	3.8e-07			Mm.153754.1	chr3	-	119730576	119731377
1425708_at	4.79	7.41	0.06	0.06	-6.16	3.76e-11	6.67e-09	8.43e-11	3.46e-09	Rnf17	ring finger protein 17	Mm.82895.1	chr14	+	56402582	56463434
1434942_at	7.79	10.41	0.06	0.05	-6.14	3.7e-13	5.41e-10	5.19e-12	5.03e-10	Esf1	ESF1, nucleolar pre-rRNA processing protein, homolog (S. cerevisiae)	Mm.21228.1	chr2	-	140119882	140164408
1415773_at	9.76	12.38	0.18	0.06	-6.12	2.39e-11	4.9e-09	4.13e-10	1.12e-08	Ncl	nucleolin	Mm.117581.1	chr1	-	86349626	86359388
1437678_at	3.99	6.6	0.09	0.04	-6.12	1.77e-12	1.11e-09	7.59e-14	3.07e-11	Meioc	meiosis specific with coiled-coil domain	Mm.26036.1	chr11	+	102681473	102682245
1429560_at	5.82	8.43	0.06	0.05	-6.1	1.46e-11	3.54e-09	2.24e-10	7.09e-09	Zfp955b	zinc finger protein 955B	Mm.18810.3	chr17	+	33302585	33305161
1453688_at	3.45	6.06	0.03	0.14	-6.09	4.63e-09	2.05e-07	5.9e-09	8.2e-08			Mm.108607.1	chr9	+	3404087	3413199
1416732_at	4.63	7.23	0.08	0.09	-6.08	3.6e-13	5.41e-10	9.82e-12	7.64e-10	Top2b	topoisomerase (DNA) II beta	Mm.4093.1	chr14	+	16365177	16431283
1452774_at	8.07	10.67	0.06	0.01	-6.07	4.41e-13	5.41e-10	8.48e-14	3.23e-11	Hnrnpa3	heterogeneous nuclear ribonucleoprotein A3	Mm.220976.1	chr2	+	75667044	75669405
1440314_at	6.26	8.86	0.07	0.06	-6.04	6.15e-09	2.49e-07	4.36e-08	4.04e-07			Mm.218212.1	chr1	-	84747717	84748382
1417983_a_at	7.42	10.01	0.13	0.11	-6.04	2.39e-11	4.9e-09	1.53e-10	5.32e-09	Ube2v2	ubiquitin-conjugating enzyme E2 variant 2	Mm.180150.1	chr16	-	15553330	15594495
1426229_s_at	3.66	6.25	0.1	0.06	-6.03	1.04e-09	6.81e-08	1.91e-08	2.1e-07	Kras	v-Ki-ras2 Kirsten rat sarcoma viral oncogene homolog	Mm.31530.1	chr6	-	145217978	145250226
1441757_at	4.77	7.36	0.04	0.05	-6.03	5.06e-11	8.09e-09	3.97e-12	4.2e-10			Mm.214951.1	chr6	+	134951953	134952413
1440586_at	4.28	6.87	0.28	0.06	-6.03	5.76e-11	8.72e-09	5.53e-10	1.39e-08			Mm.52271.1	chr13	+	114098873	114099565
1426124_a_at	8.32	10.91	0.09	0.02	-6.01	3.85e-11	6.79e-09	9.7e-12	7.59e-10	Clk1	CDC-like kinase 1	Mm.1761.2	chr1	-	58412199	58424004
1430077_at	4.78	7.36	0.11	0.06	-5.97	7.69e-09	2.95e-07	4.48e-10	1.19e-08	Srsf11	serine/arginine-rich splicing factor 11	Mm.45379.1	chr3	-	158030184	158031754
1453683_a_at	5.93	8.51	0.18	0.02	-5.97	2.65e-10	2.62e-08	4.14e-09	6.29e-08	Cep55	centrosomal protein 55	Mm.9916.2	chr19	+	38055010	38062786
1430177_at	3.88	6.45	0.17	0.03	-5.96	2.1e-08	6.28e-07	8.39e-09	1.08e-07			Mm.158142.1	chr11	-	51995250	51997428
1423432_at	6.66	9.23	0.15	0.05	-5.96	1.92e-12	1.14e-09	1.01e-12	1.71e-10	Phip	pleckstrin homology domain interacting protein	Mm.29882.1	chr9	-	82893961	82975516
1428083_at	7.03	9.6	0.17	0.06	-5.95	8.82e-10	6.13e-08	8.48e-09	1.09e-07	Neat1	nuclear paraspeckle assembly transcript 1 (non-protein coding)	Mm.183116.1	chr19	-	5842301	5844643
1441233_at	4.8	7.37	0.05	0.08	-5.94	3.44e-07	5.72e-06	5.65e-07	3.37e-06			Mm.161583.1	chr12	+	55269102	55269735
1455904_at	7.85	10.42	0.1	0.03	-5.92	1.31e-07	2.67e-06	3.6e-07	2.32e-06	Gas5; Snord47	growth arrest specific 5; small nucleolar RNA, C/D box 47	Mm.35844.5	chr1	+	161037859	161038537
1442556_at	4.72	7.28	0.15	0.13	-5.91	7.68e-11	1.08e-08	2.18e-10	6.95e-09			Mm.161226.1	chr14	-	78719594	78720303
1431746_a_at	7.93	10.48	0.18	0.06	-5.88	7.31e-10	5.44e-08	1.42e-08	1.66e-07	Uba3	ubiquitin-like modifier activating enzyme 3	Mm.12892.2	chr6	-	97185576	97205570
1417453_at	7.88	10.43	0.05	0.04	-5.88	3.04e-11	5.72e-09	6.62e-12	5.88e-10	Cul4b	cullin 4B	Mm.26885.1	chrX	-	38531528	38576185
1437039_at	6.77	9.33	0.16	0.02	-5.87	7.07e-11	1.02e-08	9.35e-10	2.04e-08	Cops2	COP9 (constitutive photomorphogenic) homolog, subunit 2 (Arabidopsis thaliana)	Mm.130527.1	chr2	-	125830301	125831971
1454878_at	6.14	8.68	0.29	0.06	-5.83	2.61e-10	2.61e-08	9.16e-10	2.01e-08	Dzip3	DAZ interacting protein 3, zinc finger	Mm.33101.1	chr16	-	48924234	48925566
1457842_at	6.42	8.97	0.16	0.03	-5.83	3.57e-12	1.5e-09	4.26e-11	2.1e-09			Mm.65063.1	chr4	-	34827331	34827982
1425495_at	5.42	7.96	0.31	0.11	-5.82	6.66e-05	0.0004	1.81e-05	6.48e-05	Zfp62	zinc finger protein 62	Mm.16650.1	chr11	+	49204318	49218815
1418152_at	6.56	9.1	0.42	0.06	-5.82	2.11e-09	1.14e-07	1.99e-09	3.62e-08	Hmgn5	high-mobility group nucleosome binding domain 5	Mm.20450.1	chrX	-	109004409	109013380
1429996_at	5.78	8.32	0.08	0.05	-5.82	1.45e-10	1.73e-08	8.98e-10	1.98e-08			Mm.100305.1	chr15	+	59486879	59488629
1452997_at	8.44	10.98	0.09	0.01	-5.81	1.41e-14	9.64e-11	2.96e-15	2.97e-12	Gm21811	predicted gene, 21811	Mm.1571.1	chr8	+	20122306	20151967
1425349_a_at	5.18	7.71	0.16	0.13	-5.8	1.73e-11	3.87e-09	5.34e-10	1.35e-08	Myef2	myelin basic protein expression factor 2, repressor	Mm.18535.1	chr2	-	125087748	125116875
1435914_at	5.66	8.19	0.26	0.03	-5.78	1.99e-09	1.09e-07	6.62e-09	9.01e-08	Ncor1	nuclear receptor co-repressor 1	Mm.216273.1	chr11	-	62401251	62402652
1441558_at	4.39	6.92	0.13	0.02	-5.78	4.63e-11	7.63e-09	1.57e-10	5.42e-09			Mm.208600.1	chr15	+	80832553	80833213
1443954_at	4.83	7.36	0.14	0.11	-5.76	1.11e-09	7.08e-08	1.05e-09	2.24e-08	Rad18	RAD18 E3 ubiquitin protein ligase	Mm.156900.1	chr6	-	112663815	112664993
1456914_at	4.26	6.78	0.22	0.06	-5.76	5.86e-08	1.42e-06	5.18e-09	7.41e-08			Mm.38384.1	chr3	-	107305512	107306180
1438239_at	8.13	10.65	0.2	0.03	-5.74	1.12e-11	3.09e-09	2.21e-11	1.32e-09	Mid1	midline 1	Mm.24820.1	chrX	+	169975229	169976054
1440851_at	4.9	7.41	0.23	0.17	-5.71	2.39e-10	2.5e-08	1.83e-09	3.41e-08	Erlec1	endoplasmic reticulum lectin 1	Mm.132258.1	chr11	-	30929783	30930591
1445885_at	3.37	5.88	0.32	0.08	-5.71	3.19e-08	8.76e-07	4.94e-10	1.28e-08	Ube2d2a	ubiquitin-conjugating enzyme E2D 2A	Mm.216169.1	chr18	+	35787440	35788111
1458710_at	4.82	7.32	0.17	0.06	-5.69	9.84e-13	7.39e-10	3.04e-12	3.58e-10			Mm.188003.1	chr11	-	69752574	69753261
1459137_at	5.11	7.62	0.18	0.03	-5.68	1.69e-08	5.29e-07	5.63e-08	4.99e-07			Mm.138861.1	chr9	-	58245249	58246013
1418681_at	4.49	6.99	0.07	0.06	-5.65	2.59e-10	2.59e-08	1.44e-09	2.82e-08	Alg13	asparagine-linked glycosylation 13	Mm.33295.1	chrX	+	144318016	144325200
1439484_at	6.04	8.53	0.22	0.05	-5.64	8.59e-12	2.6e-09	2.08e-11	1.27e-09	Pde7a	phosphodiesterase 7A	Mm.139255.1	chr3	-	19223110	19224253
1434752_at	4.9	7.39	0.3	0.08	-5.63	1.49e-06	1.86e-05	1.45e-05	5.33e-05	Zfp207	zinc finger protein 207	Mm.12236.3	chr11	+	80403326	80405882
1457111_at	5.87	8.36	0.2	0.04	-5.62	2.7e-10	2.64e-08	5.64e-10	1.4e-08	AA415038	expressed sequence AA415038	Mm.63493.1	chr11	-	104419369	104420045
1450937_at	6.96	9.45	0.01	0.02	-5.62	1.76e-11	3.91e-09	1.16e-11	8.58e-10	Lin7c	lin-7 homolog C (C. elegans)	Mm.18555.1	chr2	+	109898149	109901002
1441763_at	3.62	6.11	0.19	0.1	-5.61	1.8e-11	3.95e-09	5.63e-11	2.55e-09			Mm.140028.1	chr19	-	55300802	55301261
1438051_at	4.53	7.02	0.1	0.09	-5.6	1.86e-11	4.08e-09	4.57e-10	1.21e-08	Ttc14	tetratricopeptide repeat domain 14	Mm.87673.2	chr3	+	33808122	33809160
1453928_a_at	8.23	10.71	0.13	0.06	-5.58	2.46e-11	4.97e-09	6.97e-11	2.99e-09	Ssb	Sjogren syndrome antigen B	Mm.10508.2	chr2	+	69861622	69871430
1438353_at	4.09	6.57	0.6	0.1	-5.57	1.7e-06	2.07e-05	5.98e-08	5.25e-07			Mm.218523.1	chr9	+	70546115	70546667
1443533_at	5.08	7.56	0.07	0.06	-5.57	4.06e-08	1.06e-06	4.64e-08	4.25e-07			Mm.218335.1	chr12	-	75578883	75579433
1455696_a_at	6.37	8.84	0.15	0.06	-5.55	2.38e-11	4.9e-09	1.12e-12	1.81e-10	Prpf4b	PRP4 pre-mRNA processing factor 4 homolog B (yeast)	Mm.10027.3	chr13	+	34904815	34906063
1417202_s_at	7.74	10.21	0.09	0.04	-5.54	1.11e-11	3.09e-09	1.02e-10	3.95e-09	Uba3	ubiquitin-like modifier activating enzyme 3	Mm.12892.1	chr6	-	97183817	97205551
1436854_at	4.51	6.98	0.38	0.09	-5.53	8.31e-08	1.87e-06	2.96e-07	1.97e-06	Xndc1	Xrcc1 N-terminal domain containing 1	Mm.83615.7	chr7	+	102077747	102080313
1425665_a_at	8.54	11	0.03	0.05	-5.52	4.91e-13	5.82e-10	1.06e-13	3.85e-11	Srp54a; Srp54b; Srp54c	signal recognition particle 54A; signal recognition particle 54B; signal recognition particle 54C	Mm.12848.2	chr12	+	55230440	55278749
1440717_at	4.2	6.66	0.35	0.1	-5.5	2.51e-09	1.3e-07	3.8e-09	5.88e-08	AA407881	expressed sequence AA407881	Mm.171797.1	chr8	+	85850452	85851008
1431113_at	4.9	7.36	0.06	0.03	-5.48	3.49e-12	1.5e-09	4.69e-12	4.69e-10			Mm.34653.1	chr19	-	4759235	4760632
1430932_at	3.91	6.37	0.26	0.14	-5.48	4.2e-11	7.17e-09	2.21e-11	1.32e-09	Slc9a8	solute carrier family 9 (sodium/hydrogen exchanger), member 8	Mm.219432.1	chr2	+	167424118	167436051
1440690_at	3.74	6.2	0.12	0.08	-5.48	4.22e-13	5.41e-10	8.94e-13	1.59e-10			Mm.208145.1	chr15	-	8386192	8386818
1423577_at	5.12	7.58	0.21	0.11	-5.47	5.37e-10	4.38e-08	4.47e-09	6.64e-08	Slf1	SMC5-SMC6 complex localization factor 1	Mm.34198.1	chr13	-	77043050	77084385
1429327_at	6.13	8.58	0.09	0.06	-5.47	2.28e-10	2.44e-08	9.2e-10	2.02e-08	Nemf	nuclear export mediator factor	Mm.46705.1	chr12	-	69337816	69357162
1447270_at	5.06	7.51	0.13	0.04	-5.46	2.35e-09	1.23e-07	1.38e-09	2.74e-08			Mm.218086.1	chr6	-	100254350	100254812
1453600_at	5.75	8.2	0.35	0.02	-5.46	5.42e-10	4.4e-08	8.91e-10	1.97e-08	Ccdc18	coiled-coil domain containing 18	Mm.72849.1	chr5	+	108132875	108232914
1450938_at	7.01	9.45	0.08	0.07	-5.45	1.4e-13	3.51e-10	9.21e-13	1.61e-10	Pnn	pinin	Mm.22347.1	chr12	+	59066921	59073995
1453160_at	6.18	8.63	0.1	0.04	-5.45	3.35e-13	5.41e-10	2.12e-13	6.2e-11	Med13	mediator complex subunit 13	Mm.142352.1	chr11	-	86266456	86269100
1446318_at	4.45	6.89	0.1	0.13	-5.42	2.67e-11	5.17e-09	1.99e-10	6.49e-09			Mm.215697.1	chr4	+	53556543	53557219
1435139_at	6.18	8.62	0.29	0.04	-5.42	4.97e-11	8e-09	1.89e-10	6.28e-09	Naa15	N(alpha)-acetyltransferase 15, NatA auxiliary subunit	Mm.28256.2	chr3	+	51473944	51475984
1441108_at	4.84	7.27	0.18	0.03	-5.4	5.66e-08	1.38e-06	3.18e-09	5.14e-08			Mm.156717.1	chr12	+	105789309	105790250
1455433_at	3.61	6.04	0.14	0.12	-5.4	8.32e-10	5.9e-08	7.56e-11	3.18e-09	Zfp942	zinc finger protein 942	Mm.24098.1	chr17	-	21926959	21928016
1429366_at	8.36	10.79	0.23	0.04	-5.4	4.6e-11	7.61e-09	5.27e-11	2.45e-09	Lrrc34	leucine rich repeat containing 34	Mm.45373.1	chr3	-	30624268	30647869
1431096_at	5.09	7.52	0.22	0.09	-5.4	1.17e-08	4e-07	1.72e-07	1.25e-06	Ints8	integrator complex subunit 8	Mm.158856.1	chr4	-	11231651	11254240
1427540_at	4.11	6.54	0.14	0.05	-5.4	1.03e-07	2.2e-06	7.38e-10	1.71e-08	Zwint	ZW10 interactor	Mm.38994.2	chr10	+	72654939	72669164
1419542_at	4.53	6.96	0.45	0.05	-5.39	7.6e-08	1.75e-06	4.57e-11	2.2e-09	Dazl	deleted in azoospermia-like	Mm.15050.1	chr17	-	50279394	50293636
1455092_at	6.21	8.64	0.28	0.05	-5.38	7.38e-10	5.46e-08	4.83e-10	1.26e-08	Zfp207	zinc finger protein 207	Mm.12236.3	chr11	+	80403326	80405882
1442944_at	3.9	6.33	0.09	0.1	-5.38	4.41e-11	7.38e-09	1.2e-10	4.48e-09	C76555	expressed sequence C76555	Mm.172597.1
1455738_at	5.85	8.28	0.2	0.02	-5.38	2.52e-11	5.02e-09	2.18e-11	1.31e-09	Nsrp1	nuclear speckle regulatory protein 1	Mm.116117.1	chr11	-	77045394	77046163
1428844_a_at	7.56	9.98	0.05	0.05	-5.36	3.25e-13	5.41e-10	1.11e-12	1.8e-10	Bclaf1	BCL2-associated transcription factor 1	Mm.385.1	chr10	+	20333388	20342640
1438999_a_at	5.59	8.01	0.15	0.02	-5.34	1.03e-09	6.76e-08	2.35e-09	4.1e-08	Nfat5	nuclear factor of activated T cells 5	Mm.34530.6	chr8	+	107378800	107379506
1428280_at	5.87	8.29	0.37	0.05	-5.33	2.36e-10	2.48e-08	4.35e-10	1.17e-08	Fip1l1	FIP1 like 1 (S. cerevisiae)	Mm.24084.2	chr5	+	74535516	74598790
1454951_at	5.08	7.5	0.28	0.08	-5.33	4.47e-09	1.99e-07	6.7e-09	9.1e-08	Zfp606	zinc finger protein 606	Mm.23274.1	chr7	+	12494323	12495561
1439933_at	4.41	6.83	0.36	0.02	-5.33	9.51e-09	3.45e-07	8.53e-09	1.1e-07			Mm.86256.1	chr6	-	93917763	93918442
1444722_at	5.68	8.09	0.23	0.05	-5.33	1.66e-08	5.23e-07	1.4e-07	1.05e-06	Psme4	proteasome (prosome, macropain) activator subunit 4	Mm.178179.1	chr11	+	30861428	30862287
1438915_at	3.82	6.23	0.35	0.08	-5.31	1.93e-09	1.06e-07	5.18e-11	2.42e-09	Firre	functional intergenic repeating RNA element	Mm.200922.3	chrX	-	50555750	50556180
1439788_at	5.02	7.43	0.46	0.06	-5.31	7.76e-09	2.96e-07	5.25e-08	4.72e-07	Primpol	primase and polymerase (DNA-directed)	Mm.173142.1	chr8	-	46575582	46578242
1439948_at	4.94	7.34	0.23	0.03	-5.3	3.22e-10	3e-08	7.49e-10	1.73e-08			Mm.86935.1	chr2	-	165858516	165859015
1441677_at	5.3	7.71	0.13	0.12	-5.3	7.03e-09	2.77e-07	2.73e-08	2.79e-07			Mm.157408.1	chr3	+	69015017	69015579
1437967_at	4.99	7.39	0.14	0.08	-5.3	2.5e-11	4.99e-09	3.26e-13	8.23e-11	Ccdc141	coiled-coil domain containing 141	Mm.105572.1	chr2	-	77009902	77010532
1443535_at	4.69	7.1	0.14	0.1	-5.29	1.22e-09	7.64e-08	1.59e-08	1.81e-07			Mm.218493.1	chr2	+	37513519	37514068
1416472_at	6.69	9.09	0.1	0.1	-5.29	4.42e-10	3.83e-08	4.1e-10	1.12e-08	Syap1	synapse associated protein 1	Mm.44207.1	chrX	-	162856845	162888447
1428951_at	7.43	9.83	0.03	0.04	-5.28	3.86e-13	5.41e-10	3.68e-12	4.03e-10	Nol8	nucleolar protein 8	Mm.12648.1	chr13	+	49661220	49679003
1435315_s_at	6.16	8.55	0.16	0.02	-5.25	2.04e-11	4.35e-09	3.99e-12	4.2e-10	Far1	fatty acyl CoA reductase 1	Mm.147529.3	chr7	+	113571003	113571510
1419586_at	2.76	5.15	0.4	0.21	-5.25	1.08e-07	2.28e-06	1.83e-06	9.02e-06	Rp2	retinitis pigmentosa 2 homolog (human)	Mm.88485.1	chrX	+	20364574	20399335
1428409_at	9.52	11.91	0.14	0.03	-5.24	5.89e-13	6.17e-10	2.42e-12	3.1e-10	Naa50	N(alpha)-acetyltransferase 50, NatE catalytic subunit	Mm.28064.1	chr16	+	44140063	44163462
1450071_at	4.88	7.27	0.1	0.08	-5.23	5.35e-09	2.25e-07	8.73e-09	1.12e-07	Ash1l	ash1 (absent, small, or homeotic)-like (Drosophila)	Mm.24637.1	chr3	+	88981677	89079375
1458508_at	4.33	6.71	0.45	0.14	-5.22	2.92e-07	5.03e-06	6.79e-06	2.78e-05	Matr3	matrin 3	Mm.212416.1	chr18	+	35592553	35593835
1418203_at	6.28	8.66	0.08	0.05	-5.21	5.2e-11	8.22e-09	8.38e-14	3.23e-11	Pmaip1	phorbol-12-myristate-13-acetate-induced protein 1	Mm.143798.1	chr18	+	66458573	66465560
1440095_at	5.68	8.06	0.15	0.03	-5.21	1.94e-09	1.06e-07	2.39e-09	4.15e-08			Mm.130713.1	chr7	-	130502201	130502839
1417210_at	7.13	9.51	0.17	0.11	-5.21	6.15e-12	2.13e-09	3.29e-12	3.73e-10	Eif2s3y	eukaryotic translation initiation factor 2, subunit 3, structural gene Y-linked	Mm.20831.1	chrY	+	1010594	1028841
1444583_at	6.3	8.68	0.15	0.05	-5.2	2.44e-08	7.04e-07	2.84e-07	1.91e-06	Nasp	nuclear autoantigenic sperm protein (histone-binding)	Mm.148904.1	chr4	-	116616644	116617086
1423919_at	6.58	8.96	0.07	0.04	-5.19	1.69e-11	3.83e-09	9.41e-12	7.45e-10	Haus3	HAUS augmin-like complex, subunit 3	Mm.6452.1	chr5	-	34153879	34168445
1442939_at	7.42	9.8	0.03	0.04	-5.19	4.85e-12	1.84e-09	1.47e-10	5.17e-09	Rif1	Rap1 interacting factor 1 homolog (yeast)	Mm.155603.1	chr2	+	52107637	52110329
1427564_at	5.81	8.19	0.14	0.03	-5.19	1.88e-07	3.55e-06	1.3e-07	9.94e-07	Diaph2	diaphanous related formin 2	Mm.10763.1	chrX	+	130073834	130461198
1441718_at	5.51	7.88	0.22	0.04	-5.18	1.22e-08	4.12e-07	3.2e-08	3.15e-07			Mm.125543.1
1422795_at	5.69	8.06	0.11	0.03	-5.17	8.82e-13	7.28e-10	2.06e-11	1.26e-09	Cul3	cullin 3	Mm.12665.1	chr1	-	80266098	80340480
1427898_at	5.84	8.21	0.18	0.11	-5.16	5.34e-09	2.25e-07	1.42e-09	2.79e-08	Rnf6	ring finger protein (C3H2C3 type) 6	Mm.26696.1	chr5	-	146209192	146221437
1440193_at	6.65	9.02	0.21	0.08	-5.16	3.44e-10	3.16e-08	2.66e-09	4.49e-08	Ankrd12	ankyrin repeat domain 12	Mm.86058.1	chr17	-	65986986	66024223
1418824_at	5.84	8.21	0.03	0.22	-5.15	9.91e-11	1.28e-08	5.37e-10	1.35e-08	Arf6	ADP-ribosylation factor 6	Mm.196526.1	chr12	+	69370483	69375104
1440107_at	3.66	6.03	0.13	0.07	-5.15	1.07e-07	2.26e-06	5.98e-07	3.53e-06			Mm.131403.1	chr1	-	152879849	152880469
1420906_at	5.55	7.91	0.09	0.18	-5.14	6.04e-09	2.47e-07	8.04e-09	1.05e-07	Cd2ap	CD2-associated protein	Mm.218637.1	chr17	-	42792950	42876389
1452658_at	6.05	8.41	0.22	0.04	-5.13	8.25e-09	3.1e-07	2.15e-07	1.51e-06	Krr1	KRR1, small subunit (SSU) processome component, homolog (yeast)	Mm.34606.1	chr10	+	111972756	111986140
1452025_a_at	3.45	5.8	0.02	0.16	-5.12	1.71e-10	1.97e-08	2.58e-09	4.4e-08	Zfp2	zinc finger protein 2	Mm.4958.2	chr11	-	50899782	50901214
1433623_at	6.5	8.86	0.04	0.03	-5.11	9.44e-09	3.43e-07	4.96e-08	4.5e-07	Zfp367	zinc finger protein 367	Mm.33008.1	chr13	-	64133018	64134144
1435080_x_at	6.54	8.89	0.08	0.03	-5.09	6.83e-10	5.19e-08	4.56e-11	2.2e-09	Pnisr	PNN interacting serine/arginine-rich	Mm.100117.2	chr4	+	21874617	21875509
1435079_at	6.42	8.77	0.04	0.05	-5.09	7.48e-11	1.06e-08	5.89e-12	5.44e-10	Pnisr	PNN interacting serine/arginine-rich	Mm.100117.2	chr4	+	21874617	21875509
1448803_at	5.97	8.32	0.24	0.04	-5.09	6.9e-11	1.01e-08	1.31e-11	9.32e-10	Golga4	golgi autoantigen, golgin subfamily a, 4	Mm.10409.1	chr9	+	118506288	118582519
1438714_at	5.26	7.61	0.13	0.05	-5.09	2.4e-08	6.97e-07	1.47e-07	1.1e-06			Mm.12236.4	chr11	-	80403339	80404284
1442358_at	6	8.34	0.23	0.05	-5.07	4.81e-11	7.84e-09	4.56e-12	4.61e-10	Rnf169	ring finger protein 169	Mm.37739.1	chr7	-	99965813	99966767
1457153_at	5.62	7.96	0.15	0.09	-5.07	3.03e-10	2.87e-08	5.16e-09	7.39e-08			Mm.155541.1	chr13	+	44805166	44806293
1444258_at	5.03	7.37	0.35	0.06	-5.07	1.95e-10	2.19e-08	3.62e-11	1.87e-09			Mm.30974.1	chr7	-	28958675	28959709
1426628_at	6.9	9.25	0.16	0.09	-5.07	4.54e-11	7.54e-09	2.82e-11	1.57e-09	Tmem184c	transmembrane protein 184C	Mm.85137.1	chr8	-	77595981	77610631
1430516_at	4.66	7	0.16	0.1	-5.06	1.32e-11	3.41e-09	6.43e-11	2.83e-09			Mm.208239.1	chr7	+	30139913	30140755
1440260_at	5.38	7.72	0.24	0.05	-5.05	8.19e-10	5.83e-08	9.27e-09	1.17e-07	Ccdc58	coiled-coil domain containing 58	Mm.102774.1	chr16	+	36072092	36073223
1445322_x_at	4.88	7.22	0.11	0.04	-5.05	2.68e-10	2.63e-08	1.49e-10	5.22e-09			Mm.218665.1	chr15	-	59347115	59347757
1417791_a_at	7.67	10.01	0.1	0.01	-5.05	1.97e-13	4.46e-10	7.55e-13	1.47e-10	Zfp638	zinc finger protein 638	Mm.4503.1	chr6	+	83914366	83987119
1438685_at	6.75	9.08	0.19	0.05	-5.04	5.18e-09	2.21e-07	1.53e-08	1.76e-07	Gm12942; Zmym6	predicted gene 12942; zinc finger, MYM-type 6	Mm.28450.1	chr4	+	127123168	127124480
1423361_at	8.18	10.51	0.16	0.03	-5.01	7.14e-10	5.35e-08	1.95e-09	3.58e-08	Yme1l1	YME1-like 1 (S. cerevisiae)	Mm.23335.1	chr2	+	23156504	23199259
1423963_at	6	8.32	0.18	0.06	-5	2.62e-12	1.32e-09	1.66e-11	1.1e-09	Wdr26	WD repeat domain 26	Mm.21126.1	chr1	-	181173829	181211395
1417769_at	5.72	8.04	0.17	0.09	-5	1.22e-09	7.64e-08	1.74e-09	3.28e-08	Psmc6	proteasome (prosome, macropain) 26S subunit, ATPase, 6	Mm.18472.1	chr14	+	45329844	45349696
1422636_at	7.41	9.73	0.07	0.04	-5	1.49e-11	3.54e-09	1.72e-11	1.12e-09	Dmtf1	cyclin D binding myb-like transcription factor 1	Mm.22480.1	chr5	-	9118517	9161762
1455491_at	7.81	10.13	0.29	0.03	-4.99	1.74e-10	2e-08	1.38e-11	9.65e-10	Hnrnph3	heterogeneous nuclear ribonucleoprotein H3	Mm.28070.1	chr10	-	63014665	63018742
1457945_at	4.73	7.05	0.33	0.14	-4.98	1.47e-07	2.92e-06	6.29e-08	5.47e-07			Mm.218024.1	chrY	+	1020743	1021315
1446472_at	5.29	7.61	0.17	0.06	-4.97	7.18e-07	1.04e-05	4.54e-07	2.8e-06	Ahctf1	AT hook containing transcription factor 1	Mm.213354.1	chr1	-	179798840	179799496
1415872_at	9.73	12.04	0.06	0.01	-4.97	3.3e-13	5.41e-10	8.02e-13	1.5e-10	Hnrnph1	heterogeneous nuclear ribonucleoprotein H1	Mm.21740.1	chr11	+	50378288	50386528
1445641_at	5.98	8.29	0.22	0.06	-4.97	3.48e-10	3.18e-08	2.04e-09	3.68e-08			Mm.209630.1
1456548_at	5.07	7.38	0.21	0.07	-4.96	2.95e-10	2.82e-08	2.72e-09	4.57e-08			Mm.102611.1	chr15	+	34131476	34132515
1437923_at	7.3	9.61	0.11	0.1	-4.95	7.71e-09	2.95e-07	2.75e-08	2.8e-07	Csnk1a1	casein kinase 1, alpha 1	Mm.26908.1	chr18	+	61583479	61586761
1431332_a_at	7.12	9.43	0.07	0.03	-4.95	2.23e-12	1.2e-09	5.35e-11	2.47e-09	Terf1	telomeric repeat binding factor 1	Mm.4306.2	chr1	+	15805656	15819765
1428225_s_at	7.14	9.45	0.12	0.06	-4.95	1.96e-08	5.95e-07	1.21e-08	1.46e-07	Hnrnpdl	heterogeneous nuclear ribonucleoprotein D-like	Mm.7861.1	chr5	-	100033520	100036068
1440789_at	5.04	7.34	0.18	0.08	-4.94	1.24e-08	4.16e-07	3.9e-08	3.69e-07			Mm.131419.1	chr9	-	58912068	58912374
1456547_at	5.75	8.06	0.12	0.04	-4.93	7.16e-13	6.61e-10	3.13e-12	3.63e-10	Gm19313	predicted gene, 19313	Mm.178349.1	chr4	-	155210594	155211308
1421828_at	6.25	8.55	0.12	0.05	-4.93	1.77e-07	3.39e-06	2.81e-06	1.3e-05	Kpna3	karyopherin (importin) alpha 3	Mm.25548.1	chr14	-	61365185	61439862
1441722_at	5.52	7.82	0.21	0.03	-4.92	4.36e-10	3.79e-08	1.42e-10	5.05e-09			Mm.214552.1	chr2	-	156156715	156157231
1427084_a_at	5.1	7.4	0.16	0.06	-4.91	3.04e-10	2.88e-08	1.72e-11	1.12e-09	Map4k5	mitogen-activated protein kinase kinase kinase kinase 5	Mm.24022.1	chr12	-	69803755	69808607
1442473_at	5.78	8.08	0.12	0.07	-4.91	8.96e-10	6.17e-08	8.09e-09	1.05e-07			Mm.173345.1	chr2	+	20601722	20602637
1439992_at	6.3	8.6	0.04	0.11	-4.91	6.62e-12	2.15e-09	9.27e-11	3.72e-09			Mm.102996.1	chr9	-	114558080	114559207
1417166_at	8.41	10.7	0.07	0.03	-4.91	6.46e-13	6.32e-10	4.78e-12	4.76e-10	Psip1	PC4 and SFRS1 interacting protein 1	Mm.28287.1	chr4	-	83455678	83486453
1457113_at	5.12	7.42	0.09	0.08	-4.9	1.17e-07	2.43e-06	2.22e-06	1.06e-05	Nasp	nuclear autoantigenic sperm protein (histone-binding)	Mm.36110.1	chr4	-	116616981	116617657
1423100_at	7.34	9.63	0.03	0.05	-4.89	7.68e-13	6.78e-10	5.55e-13	1.18e-10	Fos	FBJ osteosarcoma oncogene	Mm.5043.1	chr12	+	85473899	85477274
1453840_at	7.11	9.4	0.08	0.02	-4.89	6.34e-13	6.32e-10	3.74e-12	4.08e-10	Pabpc1	poly(A) binding protein, cytoplasmic 1	Mm.2642.2	chr15	-	36603495	36608973
1437996_s_at	4.27	6.56	0.2	0.07	-4.88	3.5e-11	6.36e-09	4.77e-12	4.76e-10	Cnpy1	canopy 1 homolog (zebrafish)	Mm.57395.1	chr5	-	28201630	28201924
1431024_a_at	4.97	7.26	0.36	0.07	-4.88	2.74e-10	2.66e-08	6.05e-10	1.48e-08	Arid4b	AT rich interactive domain 4B (RBP1-like)	Mm.41138.2	chr13	+	14064822	14187402
1433754_at	7.18	9.46	0.11	0.09	-4.87	1.16e-09	7.34e-08	1.49e-11	1.02e-09	Mbnl2	muscleblind-like 2	Mm.24582.1	chr14	+	120429556	120431698
1454663_at	8.62	10.91	0.15	0.04	-4.87	2.43e-10	2.52e-08	7.93e-11	3.29e-09	Eif5; LOC102641436	eukaryotic translation initiation factor 5	Mm.196515.1	chr12	+	111538100	111546754
1444343_at	4.71	6.99	0.19	0.15	-4.87	3.26e-11	5.97e-09	1.99e-10	6.49e-09			Mm.209434.1	chr3	-	138977359	138978310
1417356_at	5.13	7.42	0.32	0.14	-4.87	4.69e-09	2.06e-07	1.19e-10	4.45e-09	Peg3	paternally expressed 3	Mm.7952.1	chr7	-	6704887	6730421
1441816_at	4.51	6.8	0.2	0.08	-4.87	9.07e-10	6.2e-08	6.89e-10	1.62e-08			Mm.133163.1	chrX	-	152315215	152315581
1458617_at	4.9	7.18	0.28	0.02	-4.87	4.1e-10	3.65e-08	3.21e-10	9.31e-09	Zmynd8	zinc finger, MYND-type containing 8	Mm.218236.1	chr2	-	165873023	165873617
1433446_at	7.53	9.81	0.14	0.03	-4.86	5.66e-11	8.68e-09	1.01e-09	2.16e-08	Hmgcs1	3-hydroxy-3-methylglutaryl-Coenzyme A synthase 1	Mm.61526.4	chr13	+	119690433	119708260
1434842_s_at	7.26	9.54	0.17	0.04	-4.86	5.14e-12	1.87e-09	2.98e-11	1.63e-09	Upf3b	UPF3 regulator of nonsense transcripts homolog B (yeast)	Mm.5935.1	chrX	-	37091679	37110262
1437162_at	7.49	9.77	0.11	0.03	-4.86	7.97e-11	1.1e-08	3.68e-10	1.03e-08			Mm.116993.1	chr2	-	103793673	103794427
1432130_a_at	3.93	6.21	0.05	0.27	-4.86	1.01e-08	3.58e-07	1.12e-07	8.77e-07	LOC102641273; Ttc14	tetratricopeptide repeat protein 14 pseudogene; tetratricopeptide repeat domain 14	Mm.203976.4	chr3	+	33800209	33807886
1457832_at	4.64	6.92	0.12	0.07	-4.86	6.15e-11	9.21e-09	2.58e-10	7.88e-09			Mm.39642.1	chr2	+	83665495	83666821
1441956_s_at	4.06	6.34	0.33	0.08	-4.86	1.45e-09	8.53e-08	2.02e-09	3.67e-08	Cux1	cut-like homeobox 1	Mm.116892.1	chr5	-	136482874	136483106
1452638_s_at	5.14	7.42	0.09	0.04	-4.85	1.42e-08	4.6e-07	3.51e-08	3.4e-07	Dnm1l	dynamin 1-like	Mm.221051.1	chr16	-	16336487	16359018
1441858_at	4.82	7.09	0.26	0.08	-4.85	6.98e-08	1.63e-06	2e-08	2.18e-07			Mm.131939.1
1453122_at	6.59	8.87	0.22	0.04	-4.85	1.88e-09	1.04e-07	2.03e-10	6.58e-09	Fam135a	family with sequence similarity 135, member A	Mm.87130.1	chr1	-	24010757	24053240
1427430_at	5.21	7.49	0.23	0.03	-4.85	1.2e-09	7.57e-08	6.03e-09	8.35e-08	Suco	SUN domain containing ossification factor	Mm.170002.1	chr1	-	161820395	161845333
1453852_at	3.82	6.1	0.07	0.08	-4.84	1.63e-07	3.17e-06	3.88e-08	3.68e-07			Mm.96287.1	chr10	-	62622839	62623888
1456955_at	3.46	5.73	0.16	0.05	-4.83	1.23e-06	1.6e-05	6.12e-07	3.6e-06			Mm.211236.1	chr1	+	178193029	178194151
1457007_at	5.83	8.11	0.14	0.06	-4.83	7.37e-08	1.71e-06	2.8e-07	1.88e-06			Mm.205931.1	chr11	-	62455577	62456015
1444677_at	5.08	7.35	0.31	0.09	-4.82	0.0002	0.0008	4.2e-05	0.0001	C77673	expressed sequence C77673	Mm.172118.1	chr11	-	94314098	94315205
1454074_a_at	8.2	10.47	0.05	0.02	-4.82	4.86e-11	7.88e-09	4.48e-11	2.19e-09	Rsrc2	arginine/serine-rich coiled-coil 2	Mm.27799.2	chr5	-	123728723	123742833
1449653_at	4.15	6.42	0.07	0.03	-4.81	9.11e-10	6.21e-08	3.19e-09	5.16e-08			Mm.6126.1	chr2	+	52134929	52135415
1455312_at	5.55	7.82	0.15	0.04	-4.81	7.47e-12	2.32e-09	2.79e-12	3.36e-10	Phc3	polyhomeotic-like 3 (Drosophila)	Mm.129230.1	chr3	-	30899310	30902304
1437696_at	5.78	8.05	0.27	0.02	-4.8	8.41e-08	1.88e-06	5.66e-08	5.01e-07	Zfp948	zinc finger protein 948	Mm.33148.1	chr17	+	21587496	21588703
1452247_at	8.73	10.99	0.14	0.03	-4.79	6.56e-12	2.15e-09	3.08e-11	1.67e-09	Fxr1	fragile X mental retardation gene 1, autosomal homolog	Mm.4038.2	chr3	+	34047011	34069987
1456909_at	6.6	8.86	0.07	0.07	-4.78	4.72e-06	4.74e-05	3.37e-05	0.0001	Gpi1	glucose phosphate isomerase 1	Mm.154410.1	chr7	-	34215204	34216266
1441045_at	4.52	6.77	0.34	0.07	-4.78	5.41e-09	2.27e-07	3.82e-09	5.91e-08	Ddx43	DEAD (Asp-Glu-Ala-Asp) box polypeptide 43	Mm.63503.1	chr9	+	78418119	78423587
1456806_at	4.8	7.06	0.13	0.06	-4.77	3.23e-12	1.44e-09	3.23e-12	3.69e-10			Mm.205191.1	chr8	+	117260112	117260801
1453198_at	6.18	8.43	0.11	0.1	-4.77	1.92e-07	3.61e-06	5.23e-07	3.16e-06	Zfp955b	zinc finger protein 955B	Mm.18810.3	chr17	+	33302585	33305161
1441452_at	4.48	6.74	0.29	0.04	-4.77	5.54e-09	2.31e-07	2.39e-08	2.51e-07			Mm.155540.1
1426270_at	6.29	8.54	0.22	0.07	-4.76	1.5e-11	3.54e-09	1.29e-11	9.22e-10	Smc5	structural maintenance of chromosomes 5	Mm.23267.1	chr19	-	23206384	23242734
1438089_a_at	7.69	9.94	0.15	0.05	-4.76	1.43e-11	3.48e-09	3.18e-10	9.27e-09	Bclaf1	BCL2-associated transcription factor 1	Mm.182424.3	chr10	+	20325658	20326146
1434061_at	5.57	7.82	0.17	0.11	-4.75	2.72e-09	1.37e-07	5.77e-09	8.06e-08	Rp2	retinitis pigmentosa 2 homolog (human)	Mm.32300.1	chrX	+	20398915	20400854
1430575_a_at	4.97	7.22	0.27	0.06	-4.75	1.21e-05	0.0001	5.4e-06	2.28e-05	Tpp2	tripeptidyl peptidase II	Mm.28867.3	chr1	+	43934014	43957104
1437584_at	3.98	6.23	0.17	0.1	-4.75	4.09e-11	7.05e-09	2.51e-11	1.46e-09			Mm.37808.1	chr17	+	47519173	47519548
1418911_s_at	5.18	7.43	0.06	0.05	-4.75	1.85e-10	2.1e-08	1.18e-09	2.44e-08	Acsl4	acyl-CoA synthetase long-chain family member 4	Mm.143689.1	chrX	-	142318495	142390507
1444119_at	5.39	7.64	0.5	0.09	-4.74	3.7e-08	9.81e-07	1.5e-07	1.12e-06			Mm.216178.1	chr7	+	100813322	100814251
1455933_at	5.04	7.28	0.19	0.03	-4.73	5.49e-09	2.29e-07	1.3e-09	2.63e-08	Tra2a	transformer 2 alpha homolog (Drosophila)	Mm.133379.1	chr6	-	49261062	49261868
1437158_at	7.96	10.19	0.08	0.06	-4.7	7.19e-13	6.61e-10	4.4e-12	4.52e-10	Nipbl	Nipped-B homolog (Drosophila)	Mm.29384.2	chr15	-	8338735	8350819
1433640_at	5.85	8.08	0.07	0.07	-4.7	5.41e-08	1.33e-06	3.9e-09	6.01e-08	Fubp1	far upstream element (FUSE) binding protein 1	Mm.25703.3	chr3	+	152233532	152236830
1442311_at	5.12	7.35	0.36	0.04	-4.7	2.21e-08	6.53e-07	4.56e-09	6.74e-08			Mm.63528.1	chr15	+	12123561	12124116
1452268_at	7.04	9.27	0.11	0.01	-4.7	2.9e-08	8.1e-07	1.74e-07	1.27e-06	Fam76b	family with sequence similarity 76, member B	Mm.27493.1	chr9	+	13843576	13846539
1429429_s_at	6.9	9.13	0.1	0.03	-4.69	1.39e-11	3.45e-09	6.25e-11	2.77e-09	Pcmtd1	protein-L-isoaspartate (D-aspartate) O-methyltransferase domain containing 1	Mm.196522.1	chr1	+	7171754	7173626
1458586_at	4.01	6.24	0.11	0.07	-4.69	6.97e-08	1.63e-06	1.76e-08	1.97e-07			Mm.209204.1	chr7	-	102171106	102171840
1436427_at	5.68	7.91	0.14	0.08	-4.69	5.53e-10	4.47e-08	5.16e-10	1.32e-08	Prpf4b	PRP4 pre-mRNA processing factor 4 homolog B (yeast)	Mm.10027.3	chr13	+	34904815	34906063
1457626_at	4.49	6.72	0.41	0.19	-4.68	1.6e-06	1.98e-05	2.25e-07	1.57e-06	D3Wsu106e	DNA segment, Chr 3, Wayne State University 106, expressed	Mm.63492.1
1429096_at	4.38	6.61	0.14	0.05	-4.68	3.66e-09	1.69e-07	1.93e-10	6.36e-09			Mm.64974.1	chr19	+	23729430	23731668
1419030_at	6.56	8.79	0.21	0.05	-4.68	4.64e-08	1.18e-06	2.16e-08	2.32e-07	Ero1l	ERO1-like (S. cerevisiae)	Mm.206768.1	chr14	-	45283091	45318562
1447276_at	4.23	6.46	0	0.22	-4.68	4.8e-09	2.1e-07	3.73e-08	3.56e-07	D13Ertd37e	DNA segment, Chr 13, ERATO Doi 37, expressed	Mm.43952.1	chr13	-	100763055	100763516
1427388_at	5.87	8.1	0.05	0.06	-4.67	1.01e-07	2.18e-06	2.22e-07	1.55e-06	Lrrc2	leucine rich repeat containing 2	Mm.38410.1	chr9	+	110951544	110984062
1446345_at	4.12	6.34	0.43	0.06	-4.67	2.14e-09	1.15e-07	2.52e-10	7.78e-09			Mm.133253.1	chrX	+	77521526	77522198
1441373_at	5.15	7.38	0.12	0.12	-4.67	1.46e-08	4.71e-07	1.1e-07	8.68e-07			Mm.208842.1	chr11	-	88520095	88520910
1426023_a_at	4.08	6.31	0.17	0.16	-4.67	8.03e-09	3.04e-07	1.29e-08	1.54e-07	Rabep1	rabaptin, RAB GTPase binding effector protein 1	Mm.7087.3	chr11	+	70844974	70940483
1444530_at	6.51	8.73	0.07	0.01	-4.65	9.92e-08	2.14e-06	1.9e-07	1.36e-06			Mm.156185.1	chr2	+	52135726	52136276
1416661_at	8.76	10.98	0.17	0.08	-4.64	3.39e-10	3.13e-08	4.83e-09	7.04e-08	Eif3a	eukaryotic translation initiation factor 3, subunit A	Mm.2238.1	chr19	-	60761116	60790705
1459150_at	3.91	6.12	0.21	0.15	-4.64	4.08e-09	1.85e-07	6.82e-09	9.2e-08			Mm.140149.1	chr14	-	74875114	74875632
1450986_at	9.94	12.15	0.06	0.01	-4.64	9.42e-10	6.35e-08	2.84e-08	2.88e-07	Nop58	NOP58 ribonucleoprotein	Mm.10303.1	chr1	+	59684964	59711539
1442886_at	6.94	9.15	0.12	0.03	-4.64	1.37e-07	2.76e-06	3.01e-08	3.01e-07	Tra2a	transformer 2 alpha homolog (Drosophila)	Mm.107289.1	chr6	-	49260242	49260954
1456933_at	5.35	7.56	0.36	0.11	-4.64	2.4e-07	4.32e-06	2.77e-08	2.81e-07			Mm.4386.1	chr1	-	152888049	152888619
1458075_at	5.74	7.95	0.24	0.1	-4.63	4.05e-10	3.62e-08	1.26e-09	2.58e-08			Mm.208742.1	chr1	+	34020256	34020949
1438916_x_at	4.21	6.42	0.24	0.04	-4.63	2.3e-09	1.21e-07	2.75e-11	1.55e-09	Firre	functional intergenic repeating RNA element	Mm.200922.3	chrX	-	50555750	50556180
1417831_at	7.41	9.62	0.17	0.05	-4.63	4e-09	1.82e-07	9.41e-08	7.6e-07	Smc1a	structural maintenance of chromosomes 1A	Mm.26412.1	chrX	+	152016427	152061973
1455181_at	4.83	7.05	0.32	0.02	-4.63	2.57e-09	1.32e-07	1.83e-10	6.13e-09	Rasa2	RAS p21 protein activator 2	Mm.35647.1	chr9	-	96539300	96541940
1417598_a_at	9.26	11.47	0.11	0.06	-4.62	9.22e-11	1.21e-08	1.09e-10	4.17e-09	Fxr1	fragile X mental retardation gene 1, autosomal homolog	Mm.4038.1	chr3	+	34020095	34069345
1459098_at	4.41	6.61	0.15	0.07	-4.62	4.49e-08	1.15e-06	4.39e-07	2.73e-06			Mm.173922.1	chr1	+	34244580	34245661
1426969_at	6.86	9.06	0.14	0.04	-4.61	8.3e-09	3.11e-07	1.22e-07	9.42e-07	Trim23	tripartite motif-containing 23	Mm.55577.1	chr13	+	104198019	104203049
1424252_at	8.43	10.63	0.08	0.01	-4.6	2.6e-08	7.4e-07	2.03e-08	2.19e-07	Hnrnpdl	heterogeneous nuclear ribonucleoprotein D-like	Mm.220918.2	chr5	-	100034518	100038869
1440195_at	5.76	7.97	0.04	0.08	-4.6	2.59e-11	5.07e-09	5e-11	2.35e-09	Serbp1	serpine1 mRNA binding protein 1	Mm.117943.1	chr6	+	67287928	67289302
1457062_at	5.44	7.63	0.37	0.03	-4.59	1.17e-09	7.34e-08	3.33e-09	5.33e-08	Kansl1	KAT8 regulatory NSL complex subunit 1	Mm.46666.1	chr11	-	104355241	104356262
1420098_s_at	6.68	8.88	0.13	0.02	-4.59	3.59e-11	6.41e-09	6.44e-11	2.83e-09	D13Ertd787e	DNA segment, Chr 13, ERATO Doi 787, expressed	Mm.200727.1	chr13	+	44756839	44757275
1433511_at	5.1	7.3	0.16	0.06	-4.59	1.91e-11	4.12e-09	1.78e-11	1.14e-09	Gtf2a1	general transcription factor II A, 1	Mm.31879.1	chr12	-	91555262	91558040
1427831_s_at	4.24	6.43	0.32	0.09	-4.59	1.67e-08	5.25e-07	3.55e-07	2.3e-06	Zfp260	zinc finger protein 260	Mm.195092.1	chr7	+	30105363	30106207
1438735_at	6.42	8.61	0.16	0.04	-4.58	4.4e-12	1.71e-09	4.53e-11	2.2e-09	Rsf1	remodeling and spacing factor 1	Mm.34366.1	chr7	+	97662055	97686792
1437957_at	5.78	7.98	0.09	0.05	-4.57	3.13e-10	2.93e-08	1.53e-10	5.32e-09			Mm.25995.1	chr12	-	81576247	81576992
1452500_at	4.27	6.46	0.33	0.18	-4.57	8.48e-09	3.16e-07	6.96e-10	1.63e-08			Mm.139078.2	chrX_GL456233_random	+	326145	333673
1427098_at	5.14	7.34	0.22	0.05	-4.57	2.55e-09	1.31e-07	1.85e-10	6.18e-09	Wwp1	WW domain containing E3 ubiquitin protein ligase 1	Mm.78312.1	chr4	-	19607145	19650260
1458876_at	4.51	6.71	0.4	0.16	-4.57	3.06e-09	1.49e-07	4.19e-08	3.92e-07			Mm.218312.1	chr1	-	182011955	182012682
1459854_s_at	5.39	7.58	0.13	0.06	-4.57	5.29e-09	2.24e-07	2.3e-12	2.99e-10	Dynlt3	dynein light chain Tctex-type 3	Mm.46074.1	chrX	-	9654268	9654504
1453550_a_at	5.06	7.26	0.17	0.05	-4.57	4.15e-07	6.65e-06	7.19e-06	2.92e-05	Far1	fatty acyl CoA reductase 1	Mm.147529.2	chr7	+	113513861	113550505
1446412_at	4.02	6.21	0.17	0.23	-4.57	5.36e-09	2.25e-07	4.01e-08	3.78e-07			Mm.218666.1	chr8	+	114815573	114816235
1423010_at	4.61	6.8	0.1	0.01	-4.56	7.97e-11	1.1e-08	1.54e-09	2.98e-08	Sacs	sacsin	Mm.103675.1	chr14	+	61202762	61214527
1458213_at	4.15	6.34	0.13	0.06	-4.55	2.48e-07	4.45e-06	3.83e-07	2.44e-06			Mm.210065.1	chr8	+	107340886	107341494
1439871_at	4.94	7.13	0.17	0.06	-4.55	3.53e-06	3.74e-05	4.2e-06	1.83e-05			Mm.133256.1	chr5	+	144105119	144105778
1439906_at	6.24	8.42	0.16	0.05	-4.55	7.79e-06	7.17e-05	5.06e-09	7.28e-08			Mm.23555.1	chr12	+	38869486	38870479
1449095_at	6.76	8.95	0.17	0.06	-4.55	6.51e-12	2.15e-09	1.67e-11	1.1e-09	Vps54	vacuolar protein sorting 54 (yeast)	Mm.204682.1	chr11	+	21239280	21321133
1456717_at	5.25	7.43	0.12	0.15	-4.53	2.49e-08	7.14e-07	1.96e-07	1.4e-06			Mm.170843.1	chr7	+	112681130	112681671
1452197_at	9.09	11.26	0.09	0.03	-4.53	1.06e-12	7.61e-10	1.67e-12	2.4e-10	Smc4	structural maintenance of chromosomes 4	Mm.206841.1	chr3	+	69029741	69034623
1439813_at	5.42	7.59	0.15	0.07	-4.53	4.62e-10	3.95e-08	7.93e-10	1.81e-08			Mm.215793.1	chr5	+	115090236	115091055
1439520_at	5.58	7.75	0.1	0.12	-4.52	3.02e-08	8.37e-07	1.07e-07	8.42e-07	Dtl	denticleless homolog (Drosophila)	Mm.138156.1	chr1	-	191549828	191550307
1437759_at	6.21	8.38	0.33	0.07	-4.51	0.0003	0.0015	0.0005	0.0011	Pfkp	phosphofructokinase, platelet	Mm.86991.1	chr13	-	6588889	6592073
1426015_s_at	4.95	7.12	0.27	0.08	-4.51	2.49e-08	7.14e-07	6.31e-10	1.52e-08	Asph	aspartate-beta-hydroxylase	Mm.3088.4	chr4	-	9575267	9643616
1442381_at	4.15	6.32	0.34	0.12	-4.51	2.53e-07	4.52e-06	1.23e-07	9.52e-07			Mm.162073.1	chr6	+	31505041	31506142
1428941_at	5.28	7.45	0.34	0.06	-4.5	1.38e-09	8.28e-08	1.87e-08	2.06e-07	Zmym2	zinc finger, MYM-type 2	Mm.31417.1	chr14	+	56920682	56961491
1430981_s_at	7.72	9.89	0.17	0.06	-4.5	5.8e-09	2.39e-07	5.26e-08	4.72e-07	Gpbp1	GC-rich promoter binding protein 1	Mm.220332.1	chr13	-	111487489	111490055
1458414_at	4.97	7.13	0.37	0.05	-4.5	2.5e-09	1.3e-07	2.43e-10	7.56e-09			Mm.35523.1	chr2	-	168202126	168202900
1443305_at	4.23	6.39	0.28	0.02	-4.49	1.3e-09	7.93e-08	6.19e-09	8.54e-08			Mm.212496.1	chr8	-	89038754	89039401
1426671_a_at	8.42	10.59	0.09	0.01	-4.49	3.96e-13	5.41e-10	2.14e-12	2.85e-10	Rbm39	RNA binding motif protein 39	Mm.17307.2	chr2	-	156147238	156167743
1440567_at	4.14	6.3	0.21	0.1	-4.49	8.96e-08	1.98e-06	1.98e-07	1.41e-06			Mm.120814.1	chr2	+	91784232	91784933
1458618_at	3.76	5.92	0.2	0.09	-4.49	9.71e-09	3.49e-07	2.3e-09	4.05e-08			Mm.218563.1	chr9	+	54871528	54872112
1456089_at	5.21	7.37	0.18	0.03	-4.48	1.37e-11	3.45e-09	3.42e-11	1.81e-09	Trim23	tripartite motif-containing 23	Mm.185276.1	chr13	+	104202694	104203807
1445781_at	4.87	7.04	0.23	0.1	-4.48	1.37e-09	8.22e-08	1.07e-09	2.26e-08			Mm.173929.1	chr3	+	86094419	86095525
1431355_s_at	5.44	7.61	0.14	0.06	-4.48	7.17e-07	1.03e-05	1.46e-09	2.85e-08	Trpm7	transient receptor potential cation channel, subfamily M, member 7	Mm.133084.1	chr2	-	126830860	126834194
1429982_at	5.89	8.04	0.27	0.02	-4.46	6.49e-11	9.59e-09	2.05e-13	6.07e-11	Rimklb	ribosomal modification protein rimK-like family member B	Mm.23804.1	chr6	-	122447295	122464209
1423445_at	6.6	8.76	0.14	0.05	-4.46	9.4e-10	6.35e-08	5.18e-10	1.32e-08	Rock1	Rho-associated coiled-coil containing protein kinase 1	Mm.6710.1	chr18	-	10064404	10182245
1460126_at	5.75	7.91	0.32	0.04	-4.46	3.58e-07	5.92e-06	7.8e-07	4.4e-06			Mm.17000.1	chr11	+	23346430	23347283
1449578_at	7.14	9.3	0.3	0.04	-4.46	6.74e-10	5.17e-08	4.75e-09	6.95e-08	Supt16	suppressor of Ty 16	Mm.45286.1	chr14	-	52160437	52197222
1448746_at	6.17	8.32	0.24	0.03	-4.46	7.27e-11	1.04e-08	1.56e-10	5.4e-09	Nbn	nibrin	Mm.20866.1	chr4	+	15957951	15992589
1458452_at	5.74	7.89	0.03	0.06	-4.44	7.53e-13	6.78e-10	3.37e-12	3.8e-10			Mm.218403.1	chr8	-	122903444	122904537
1444760_at	3.32	5.47	0.18	0.18	-4.43	1.28e-08	4.27e-07	6.53e-09	8.92e-08	Ncor1	nuclear receptor co-repressor 1	Mm.217132.1	chr11	-	62368926	62369648
1456420_at	4.49	6.64	0.33	0.09	-4.43	2.58e-09	1.32e-07	1.77e-08	1.97e-07	Arid4a	AT rich interactive domain 4A (RBP1-like)	Mm.133482.1	chr12	+	71047198	71075375
1459237_at	4.77	6.91	0.15	0.03	-4.42	3.86e-09	1.77e-07	2.96e-08	2.97e-07			Mm.215313.1	chr2	-	73858408	73859103
1454760_at	7.68	9.83	0.2	0.04	-4.42	8.45e-11	1.13e-08	1e-10	3.9e-09	Htatsf1	HIV TAT specific factor 1	Mm.2152.2	chrX	+	57054031	57067180
1426369_at	7.57	9.72	0.14	0.03	-4.42	1.59e-11	3.66e-09	1.28e-10	4.69e-09	Far1	fatty acyl CoA reductase 1	Mm.147529.1	chr7	+	113513855	113570885
1424570_at	6	8.15	0.21	0.04	-4.42	2.24e-09	1.19e-07	5.27e-08	4.73e-07	Ddx46	DEAD (Asp-Glu-Ala-Asp) box polypeptide 46	Mm.202725.1	chr13	+	55652093	55680420
1455320_at	8.23	10.37	0.03	0.04	-4.41	3.16e-11	5.87e-09	1.86e-10	6.2e-09	Nampt	nicotinamide phosphoribosyltransferase	Mm.202727.1	chr12	+	32852097	32853369
1438816_at	4.56	6.7	0.14	0.04	-4.41	4.89e-06	4.88e-05	1.77e-07	1.28e-06	Ahctf1	AT hook containing transcription factor 1	Mm.126099.1	chr1	-	179789125	179790115
1420908_at	6.96	9.1	0.13	0.01	-4.4	1.55e-10	1.84e-08	2e-09	3.64e-08	Cd2ap	CD2-associated protein	Mm.218637.1	chr17	-	42792950	42876389
1432007_s_at	5.56	7.7	0.11	0.01	-4.4	7.66e-08	1.76e-06	1.58e-09	3.03e-08	Ap2a2	adaptor-related protein complex 2, alpha 2 subunit	Mm.14555.3	chr7	+	141562207	141603156
1433856_at	7.03	9.17	0.07	0.06	-4.4	1.57e-11	3.64e-09	7.86e-11	3.27e-09	Ppip5k2	diphosphoinositol pentakisphosphate kinase 2	Mm.27852.1	chr1	-	97706042	97719914
1417239_at	8.11	10.25	0.05	0.03	-4.4	9.89e-11	1.28e-08	1.13e-10	4.27e-09	Cetn3	centrin 3	Mm.12481.1	chr13	+	81783245	81797157
1431118_at	5.58	7.72	0.22	0.06	-4.39	2.37e-09	1.24e-07	7.26e-08	6.14e-07			Mm.164203.1	chr13	+	113974934	113976592
1440866_at	3.91	6.04	0.22	0.06	-4.39	1.41e-09	8.37e-08	5.93e-09	8.23e-08	Eif2ak2	eukaryotic translation initiation factor 2-alpha kinase 2	Mm.86877.1
1428846_at	4.41	6.54	0.02	0.04	-4.38	2.32e-12	1.21e-09	2.27e-12	2.98e-10	Ttc14	tetratricopeptide repeat domain 14	Mm.87673.1	chr3	+	33804026	33811380
1458535_at	6.44	8.57	0.1	0.02	-4.38	1e-12	7.39e-10	3.87e-12	4.16e-10			Mm.54198.1	chr17	+	37079974	37080815
1418512_at	7.07	9.2	0.05	0.06	-4.38	5.95e-12	2.08e-09	1.71e-11	1.12e-09	Stk3	serine/threonine kinase 3	Mm.4678.1	chr15	-	34874553	35155732
1441243_at	4.58	6.71	0.13	0.06	-4.38	6.91e-08	1.62e-06	1.53e-07	1.14e-06			Mm.184042.1	chr18	+	65602274	65602884
1456973_at	5.35	7.47	0.11	0.15	-4.37	1.49e-11	3.54e-09	6.18e-12	5.66e-10			Mm.214730.1	chr10	-	68105406	68106106
1451654_x_at	5.71	7.84	0.12	0.08	-4.37	1.15e-12	8e-10	8.08e-12	6.78e-10	Zfp825	zinc finger protein 825	Mm.218531.1	chr13	-	74480057	74493970
1428674_at	7.38	9.51	0.19	0.02	-4.37	3.03e-10	2.87e-08	9.29e-10	2.03e-08	Prpf38b	PRP38 pre-mRNA processing factor 38 (yeast) domain containing B	Mm.41023.1	chr3	-	108902316	108911727
1453174_at	6.85	8.98	0.17	0.03	-4.37	2.02e-10	2.24e-08	4.21e-11	2.09e-09	Nbeal1	neurobeachin like 1	Mm.38133.1	chr1	+	60335493	60338327
1435634_at	7.01	9.14	0.03	0.02	-4.37	6.38e-10	4.99e-08	1.7e-08	1.92e-07	Pcmtd1	protein-L-isoaspartate (D-aspartate) O-methyltransferase domain containing 1	Mm.21539.1	chr1	+	7088961	7172438
1450849_at	9.76	11.89	0.1	0.06	-4.37	8.07e-10	5.79e-08	2.37e-08	2.5e-07	Hnrnpu	heterogeneous nuclear ribonucleoprotein U	Mm.2115.1	chr1	-	178327962	178337777
1457483_at	4.79	6.92	0.63	0.14	-4.37	1.52e-06	1.89e-05	7.09e-06	2.89e-05			Mm.217790.1	chr10	-	68220910	68221641
1440952_at	5.05	7.17	0.16	0.11	-4.37	3.14e-07	5.33e-06	1.9e-06	9.33e-06			Mm.218420.1	chr18	+	75380649	75381229
1439330_at	3.5	5.63	0.3	0.02	-4.37	3.62e-09	1.68e-07	1.06e-09	2.25e-08			Mm.132553.1	chr5	+	150680434	150681101
1442052_at	4.72	6.85	0.24	0.02	-4.36	4.84e-10	4.05e-08	6.76e-10	1.6e-08			Mm.104293.1	chr5	-	32811038	32811617
1430955_at	5.13	7.26	0.09	0.08	-4.36	1.17e-09	7.34e-08	3.1e-09	5.04e-08			Mm.123012.1	chr3	+	88685813	88705939
1441435_at	4.53	6.66	0.35	0.1	-4.36	1.99e-08	6.04e-07	7.93e-09	1.04e-07			Mm.105037.1	chrX	+	77518116	77518828
1459885_s_at	4.97	7.09	0.21	0.09	-4.36	0.0005	0.0022	1.85e-05	6.61e-05	Cox7c; LOC102642884	cytochrome c oxidase subunit VIIc; cytochrome c oxidase subunit 7C, mitochondrial	Mm.24165.1	chr13	-	86044827	86045678
1455608_at	5.15	7.28	0.41	0.1	-4.36	2.8e-08	7.87e-07	8e-08	6.65e-07	Sclt1	sodium channel and clathrin linker 1	Mm.30462.1	chr3	-	41626716	41631731
1444443_at	4.27	6.4	0.21	0.09	-4.36	6.58e-10	5.07e-08	1.24e-10	4.57e-09	Gm36401	predicted gene, 36401	Mm.71498.1	chr5	+	45704087	45704760
1457304_at	6.96	9.09	0.08	0.04	-4.36	8.73e-13	7.28e-10	1.65e-12	2.39e-10	D13Ertd787e	DNA segment, Chr 13, ERATO Doi 787, expressed	Mm.26254.1	chr13	+	44756261	44757275
1441129_at	3.64	5.76	0.4	0.07	-4.35	3.28e-08	8.96e-07	3.63e-07	2.34e-06			Mm.207515.1	chr5	+	93105953	93106771
1460017_at	5.64	7.76	0.15	0.09	-4.35	1.6e-07	3.12e-06	2.76e-07	1.86e-06	Gm5595	predicted gene 5595	Mm.100378.4	chr7	-	42660106	42660818
1444330_at	4.22	6.34	0.15	0.23	-4.34	1.08e-07	2.28e-06	1.01e-06	5.47e-06			Mm.155523.1	chr2	-	174277261	174278473
1447581_at	3.66	5.77	0.13	0.01	-4.34	1.33e-10	1.61e-08	6.08e-10	1.48e-08			Mm.23350.1	chr14	+	75341530	75341833
1442622_at	4.45	6.57	0.36	0.05	-4.34	1.28e-07	2.61e-06	7.1e-08	6.03e-07			Mm.218768.1	chr2	-	37595246	37595895
1427159_at	6.6	8.72	0.14	0.05	-4.34	4.84e-11	7.87e-09	1.5e-10	5.23e-09	Pcf11	cleavage and polyadenylation factor subunit homolog (S. cerevisiae)	Mm.43157.1	chr7	-	92643461	92660092
1420899_at	7.73	9.85	0.08	0.02	-4.33	4.21e-09	1.9e-07	5.11e-08	4.62e-07	Rab18	RAB18, member RAS oncogene family	Mm.22660.1	chr18	+	6765144	6790231
1423470_at	7.37	9.49	0.02	0.03	-4.33	6.46e-09	2.58e-07	4.54e-09	6.72e-08	Ptbp2	polypyrimidine tract binding protein 2	Mm.29966.1	chr3	-	119718545	119783484
1430233_a_at	5.68	7.79	0.03	0.02	-4.33	6.52e-10	5.04e-08	1.02e-09	2.17e-08	Slc9b1	solute carrier family 9, subfamily B (NHA1, cation proton antiporter 1), member 1	Mm.85000.2	chr3	+	135348036	135358067
1440349_at	5.15	7.26	0.09	0.13	-4.33	5.32e-09	2.24e-07	2.37e-10	7.42e-09			Mm.216118.1	chr5	-	9155299	9156393
1449118_at	6.1	8.21	0.1	0.01	-4.32	1.61e-12	1.02e-09	2.84e-11	1.58e-09	Dbt	dihydrolipoamide branched chain transacylase E2	Mm.3636.1	chr3	+	116513115	116549979
1436202_at	7.72	9.83	0.11	0.12	-4.31	1.42e-11	3.48e-09	2.76e-12	3.35e-10	Malat1	metastasis associated lung adenocarcinoma transcript 1 (non-coding RNA)	Mm.202735.1	chr19	-	5795690	5797754
1454036_a_at	6.68	8.79	0.09	0.02	-4.31	8.68e-11	1.15e-08	6.52e-10	1.56e-08	Usp15	ubiquitin specific peptidase 15	Mm.24280.2	chr10	-	123121485	123147330
1422621_at	7.56	9.66	0.16	0.07	-4.3	3.35e-11	6.1e-09	2.26e-10	7.15e-09	Ranbp2	RAN binding protein 2	Mm.142730.1	chr10	+	58446606	58494918
1450396_at	6.23	8.33	0.04	0.05	-4.29	1.38e-06	1.75e-05	1.29e-06	6.7e-06	Stag2	stromal antigen 2	Mm.24025.1	chrX	+	42152179	42277255
1418431_at	7.46	9.56	0.14	0.02	-4.28	9.03e-10	6.19e-08	3.35e-09	5.34e-08	Kif5b	kinesin family member 5B	Mm.3380.1	chr18	-	6201012	6241524
1428086_at	9.15	11.25	0.05	0.04	-4.28	2.03e-12	1.15e-09	4.53e-12	4.58e-10	Dnm1l	dynamin 1-like	Mm.140013.1	chr16	-	16311904	16358984
1457814_at	4.32	6.41	0.07	0.02	-4.28	4.49e-06	4.54e-05	6.28e-05	0.0002			Mm.166529.1	chr15	+	59385485	59385984
1454652_at	8.57	10.67	0.07	0.03	-4.28	5.41e-12	1.95e-09	2.88e-11	1.59e-09	Zranb2	zinc finger, RAN-binding domain containing 2	Mm.21203.1	chr3	+	157534356	157548390
1442982_at	5.84	7.94	0.08	0.08	-4.27	4.1e-11	7.05e-09	1.68e-12	2.41e-10	Ccdc66	coiled-coil domain containing 66	Mm.216841.2	chr14	-	27482411	27486590
1456553_at	4.25	6.34	0.19	0.09	-4.27	3.42e-07	5.7e-06	2.36e-08	2.49e-07			Mm.132282.1	chr4	+	108551721	108552418
1437207_at	4.81	6.9	0.06	0.08	-4.26	8.68e-11	1.15e-08	1.92e-09	3.53e-08	Rnf170	ring finger protein 170	Mm.132706.1	chr7	+	26073421	26074558
1444937_at	5.27	7.36	0.12	0.02	-4.26	6.61e-11	9.69e-09	3.48e-10	9.91e-09			Mm.170660.1	chr5	+	103734008	103734737
1460384_a_at	5.4	7.49	0.19	0.07	-4.26	1.41e-11	3.47e-09	5.84e-11	2.63e-09	Arid4b	AT rich interactive domain 4B (RBP1-like)	Mm.41138.1	chr13	+	14164786	14191237
1452587_at	10.16	12.25	0.07	0.02	-4.26	4.45e-13	5.41e-10	2.93e-12	3.46e-10	Actr2	ARP2 actin-related protein 2	Mm.30108.1	chr11	-	20062303	20112913
1426682_at	7.08	9.16	0.07	0.02	-4.25	8.39e-11	1.13e-08	3.02e-11	1.65e-09	Cnot6	CCR4-NOT transcription complex, subunit 6	Mm.28824.1	chr11	-	49671500	49712696
1436487_x_at	3.63	5.71	0.06	0.11	-4.25	4.57e-08	1.16e-06	8.84e-08	7.22e-07			Mm.4465.6	chr2	+	34807300	34807700
1441480_at	5.56	7.64	0.37	0.03	-4.25	1.8e-07	3.44e-06	7.54e-07	4.27e-06			Mm.212394.1	chr12	+	55197134	55197820
1417861_at	4.34	6.43	0.05	0.12	-4.24	3.53e-11	6.37e-09	9.31e-11	3.73e-09	Ccnc	cyclin C	Mm.4300.1	chr4	+	21727729	21750546
1440183_x_at	4.16	6.24	0.9	0.11	-4.24	0.0002	0.0011	0.0001	0.0003	Apopt1	apoptogenic, mitochondrial 1	Mm.77528.1	chr13	+	55688767	55689265
1453319_at	4.12	6.21	0.37	0.16	-4.24	6.16e-09	2.49e-07	4.27e-10	1.15e-08	Ccar1	cell division cycle and apoptosis regulator 1	Mm.196371.1	chr10	-	62769820	62792361
1427518_at	5.16	7.24	0.34	0.03	-4.23	1.03e-08	3.62e-07	1.54e-07	1.15e-06	Zfp930	zinc finger protein 930	Mm.10509.1	chr8	+	69209048	69229647
1450874_at	9.11	11.19	0.11	0.07	-4.23	8.75e-09	3.24e-07	3.18e-08	3.14e-07	Matr3	matrin 3	Mm.25575.1	chr18	+	35571839	35592217
1429504_at	3.19	5.28	0.26	0.15	-4.23	5.3e-06	5.22e-05	6.41e-09	8.79e-08	Amy1; Rnpc3	amylase 1, salivary; RNA-binding region (RNP1, RRM) containing 3	Mm.181446.1	chr3	-	113605066	113611305
1447156_at	4.39	6.47	0.12	0.07	-4.23	1.81e-07	3.46e-06	8.91e-07	4.93e-06			Mm.110445.1	chrX	-	113109184	113109697
1424636_at	6.9	8.98	0.21	0.1	-4.23	8.18e-09	3.08e-07	2.78e-09	4.64e-08	Ccdc47	coiled-coil domain containing 47	Mm.22109.1	chr11	-	106199194	106216355
1435266_at	4.06	6.14	0.22	0.11	-4.22	2.32e-08	6.79e-07	3.5e-09	5.51e-08	Scai	suppressor of cancer cell invasion	Mm.37926.1	chr2	-	39066216	39066973
1425709_at	5.1	7.18	0.19	0.18	-4.22	3.46e-09	1.62e-07	1.06e-07	8.4e-07	Rnf17	ring finger protein 17	Mm.82895.1	chr14	+	56402582	56463434
1418840_at	7.32	9.4	0.13	0.08	-4.22	5.83e-12	2.05e-09	6.82e-15	5.91e-12	Pdcd4	programmed cell death 4	Mm.1605.1	chr19	+	53903298	53929851
1440379_at	5.25	7.33	0.19	0.09	-4.22	1.39e-11	3.45e-09	2.14e-10	6.86e-09	Slc1a5	solute carrier family 1 (neutral amino acid transporter), member 5	Mm.131383.1	chr7	+	16789908	16790579
1437761_at	7.21	9.28	0.1	0.06	-4.21	3.22e-09	1.54e-07	5.61e-11	2.55e-09	Luc7l2	LUC7-like 2 (S. cerevisiae)	Mm.218617.1	chr6	+	38606259	38607154
1451809_s_at	4.23	6.3	0.17	0.07	-4.21	6.58e-11	9.69e-09	2.36e-11	1.39e-09	Rwdd3	RWD domain containing 3	Mm.23989.1	chr3	-	121155399	121171694
1439989_at	4.14	6.21	0.26	0.03	-4.21	7.6e-07	1.08e-05	2.83e-07	1.9e-06	Tsc1	tuberous sclerosis 1	Mm.169241.1	chr2	+	28672277	28673672
1418024_at	8.66	10.73	0.06	0.03	-4.2	1.09e-10	1.38e-08	2.17e-09	3.87e-08	Naa15	N(alpha)-acetyltransferase 15, NatA auxiliary subunit	Mm.28256.1	chr3	+	51416613	51474312
1435867_at	6.22	8.29	0.19	0.06	-4.2	3.54e-11	6.37e-09	8.84e-12	7.19e-10	Kdm7a	lysine (K)-specific demethylase 7A	Mm.30702.1	chr6	-	39136617	39137968
1418942_at	6.47	8.53	0.05	0.02	-4.19	2.9e-11	5.55e-09	1.17e-10	4.39e-09	Ift74	intraflagellar transport 74	Mm.24494.1	chr4	+	94614507	94693231
1450677_at	7.27	9.33	0.1	0.05	-4.19	1.89e-10	2.14e-08	1.87e-09	3.46e-08	Chek1	checkpoint kinase 1	Mm.16753.1	chr9	-	36709067	36726627
1452688_at	4.9	6.96	0.19	0.12	-4.18	1.99e-08	6.04e-07	1.3e-09	2.63e-08	Prpf39	PRP39 pre-mRNA processing factor 39 homolog (yeast)	Mm.28480.2	chr12	+	65055155	65063386
1455551_at	5.6	7.67	0.32	0.06	-4.18	1.47e-07	2.92e-06	2.88e-08	2.9e-07	Uevld	UEV and lactate/malate dehyrogenase domains	Mm.1999.2	chr7	-	46923215	46925057
1451525_at	6.81	8.87	0.07	0.07	-4.18	1.59e-09	9.14e-08	1.73e-08	1.94e-07	Arhgap12	Rho GTPase activating protein 12	Mm.22834.1	chr18	-	6024447	6070013
1436330_x_at	5.94	8	0.12	0.15	-4.17	9.43e-10	6.35e-08	3.4e-09	5.39e-08	2210404O09Rik; Gm7072; LOC102641260	RIKEN cDNA 2210404O09 gene; predicted gene 7072; zinc finger protein 271-like	Mm.25705.1	chr17	-	22285870	22287034
1429469_at	4.88	6.94	0.23	0.02	-4.17	3.01e-07	5.16e-06	1.87e-08	2.06e-07	A930013F10Rik	RIKEN cDNA A930013F10 gene	Mm.123211.1	chr8	-	22634386	22635576
1453654_at	4.85	6.91	0.21	0.11	-4.17	1.17e-10	1.46e-08	4.2e-10	1.14e-08			Mm.28625.1	chr9	-	114595836	114598795
1438673_at	7.4	9.46	0.12	0.06	-4.17	3.24e-12	1.44e-09	4.82e-12	4.79e-10	Slc4a7	solute carrier family 4, sodium bicarbonate cotransporter, member 7	Mm.135092.1	chr14	+	14797137	14799944
1419552_at	4.93	6.98	0.13	0.09	-4.16	2.28e-09	1.2e-07	2.22e-09	3.95e-08	Echdc1	enoyl Coenzyme A hydratase domain containing 1	Mm.41728.1	chr10	+	29313540	29345951
1456112_at	7.8	9.86	0.08	0.04	-4.16	3.64e-12	1.5e-09	4.69e-11	2.25e-09	Tpr	translocated promoter region, nuclear basket protein	Mm.28546.3	chr1	+	150392837	150423128
1416859_at	9.69	11.74	0.18	0.04	-4.16	6.69e-12	2.15e-09	1.19e-12	1.89e-10	Fkbp3	FK506 binding protein 3	Mm.28480.1	chr12	-	65062427	65073947
1431052_at	3.84	5.89	0.3	0.14	-4.16	1.68e-08	5.28e-07	1.47e-07	1.1e-06	Arhgap12	Rho GTPase activating protein 12	Mm.101434.1	chr18	-	6039400	6136094
1441131_at	4.65	6.7	0.48	0.11	-4.16	5.08e-08	1.26e-06	3.36e-08	3.28e-07			Mm.218497.1	chr5	+	147498506	147499284
1442593_at	5.2	7.26	0.18	0.06	-4.16	3.08e-09	1.5e-07	9.21e-09	1.17e-07			Mm.103073.1	chr12	+	41118753	41119427
1442656_at	5.87	7.92	0.45	0.09	-4.16	6.85e-08	1.61e-06	1.88e-07	1.35e-06	Elovl6	ELOVL family member 6, elongation of long chain fatty acids (yeast)	Mm.154685.1	chr3	+	129548532	129549130
1456951_at	5.45	7.51	0.29	0.09	-4.15	3.2e-09	1.54e-07	1.76e-09	3.31e-08	Mybl1	myeloblastosis oncogene-like 1	Mm.37235.1	chr1	-	9667408	9668325
1434513_at	7.88	9.93	0.07	0.05	-4.15	7.58e-11	1.07e-08	3.1e-12	3.62e-10	Atp13a3	ATPase type 13A3	Mm.20722.1	chr16	-	30312401	30315584
1439832_at	3.4	5.45	0.34	0.12	-4.15	9.18e-09	3.36e-07	1.43e-08	1.67e-07			Mm.133269.1	chr6	-	24621760	24622289
1420850_at	7.59	9.64	0.06	0.04	-4.14	4.27e-12	1.69e-09	1.18e-10	4.4e-09	Crnkl1	Crn, crooked neck-like 1 (Drosophila)	Mm.57335.1	chr2	-	145917481	145934717
1456599_at	5.72	7.77	0.14	0.13	-4.13	3.4e-09	1.6e-07	6.56e-09	8.96e-08	Nxt2	nuclear transport factor 2-like export factor 2	Mm.41899.1	chrX	+	142238850	142239694
1437041_at	6.76	8.8	0.09	0.02	-4.13	1.09e-11	3.07e-09	4.16e-11	2.07e-09	Pnisr	PNN interacting serine/arginine-rich	Mm.100117.3	chr4	+	21875589	21876499
1445463_at	5.43	7.47	0.21	0.04	-4.13	1.37e-06	1.74e-05	6.96e-08	5.93e-07	Npepps	aminopeptidase puromycin sensitive	Mm.151800.1	chr11	-	97212504	97213114
1458161_at	5.9	7.95	0.12	0.04	-4.12	1.32e-11	3.41e-09	9.37e-11	3.74e-09	Kcnq1ot1	KCNQ1 overlapping transcript 1	Mm.217457.1	chr7	-	143281183	143281814
1440226_at	5.8	7.84	0.03	0.05	-4.12	7.7e-11	1.08e-08	4.13e-10	1.12e-08	Zfp760	zinc finger protein 760	Mm.34723.1	chr17	+	21724301	21725636
1435934_at	3.73	5.77	0.12	0.13	-4.12	3.13e-06	3.38e-05	4.11e-10	1.12e-08	Ndufab1	NADH dehydrogenase (ubiquinone) 1, alpha/beta subcomplex, 1	Mm.3014.3	chr7	-	122090830	122092471
1424843_a_at	6.78	8.83	0.14	0.04	-4.12	4.66e-07	7.28e-06	2.43e-06	1.15e-05	Gas5	growth arrest specific 5	Mm.35844.2	chr1	+	161035749	161038537
1439079_a_at	3.43	5.47	0.84	0.28	-4.12	0.0002	0.0011	2.83e-06	1.3e-05	Erbb2ip	Erbb2 interacting protein	Mm.27107.3	chr13	-	103826582	103828286
1428157_at	5.69	7.73	0.13	0.05	-4.11	6.1e-09	2.48e-07	7.78e-08	6.49e-07	Gng2	guanine nucleotide binding protein (G protein), gamma 2	Mm.41737.1	chr14	-	19872558	19873904
1426478_at	5	7.04	0.17	0.05	-4.11	7.07e-08	1.65e-06	4.23e-07	2.65e-06	Rasa1	RAS p21 protein activator 1	Mm.153637.1	chr13	-	85215067	85289486
1440804_at	4.06	6.1	0.14	0.09	-4.11	7.79e-10	5.64e-08	8.48e-11	3.46e-09			Mm.156694.1
1459464_at	4.52	6.57	0.33	0.12	-4.11	2.19e-06	2.54e-05	3.76e-05	0.0001			Mm.35907.1	chr4	-	123645185	123645787
1442111_at	4.65	6.69	0.44	0.13	-4.11	4.5e-06	4.55e-05	1.36e-06	7.02e-06			Mm.138119.1	chr19	+	46184187	46184859
1441177_at	5.54	7.58	0.15	0.18	-4.11	1.6e-06	1.98e-05	5.7e-06	2.39e-05			Mm.182691.1	chr15	-	36606462	36607193
1437534_at	4.01	6.05	0.27	0.21	-4.11	3.86e-06	4.01e-05	7.15e-06	2.9e-05			Mm.21882.4
1446526_at	6.63	8.67	0.06	0.07	-4.11	8.84e-07	1.22e-05	1.72e-08	1.94e-07	Gm2379	predicted gene 2379	Mm.127764.1	chr13	+	97512591	97513243
1417741_at	5.02	7.05	0.04	0.08	-4.1	4.02e-10	3.61e-08	2.86e-12	3.42e-10	Pygl	liver glycogen phosphorylase	Mm.30047.1	chr12	-	70190575	70227640
1450017_at	8.02	10.05	0.1	0.06	-4.1	6.61e-10	5.08e-08	2.51e-11	1.46e-09	Ccng1	cyclin G1	Mm.2103.1	chr11	-	40748551	40755286
1439276_at	5.6	7.63	0.16	0.13	-4.1	7.09e-09	2.79e-07	2.66e-08	2.73e-07	Adar	adenosine deaminase, RNA-specific	Mm.69074.1	chr3	+	89744152	89745164
1427882_at	8.02	10.05	0.05	0.06	-4.09	5.64e-09	2.34e-07	1.3e-07	9.93e-07	Dnttip2	deoxynucleotidyltransferase, terminal, interacting protein 2	Mm.28259.1	chr3	+	122274406	122285271
1435341_at	7.48	9.51	0.08	0.02	-4.09	3.72e-12	1.51e-09	1.35e-12	2.08e-10	Ppig	peptidyl-prolyl isomerase G (cyclophilin G)	Mm.11815.1	chr2	+	69749602	69751287
1444670_at	5.97	8	0.2	0.04	-4.09	4.25e-11	7.2e-09	4.89e-10	1.27e-08			Mm.207960.1	chr1	-	179237130	179238261
1424325_at	5.26	7.29	0.07	0.05	-4.08	2.95e-09	1.45e-07	2.44e-08	2.55e-07	Esco1	establishment of cohesion 1 homolog 1 (S. cerevisiae)	Mm.21177.1	chr18	-	10566506	10595303
1429080_at	8.08	10.11	0.03	0.02	-4.08	1.29e-12	8.65e-10	9.24e-12	7.42e-10	Mphosph10	M-phase phosphoprotein 10 (U3 small nucleolar ribonucleoprotein)	Mm.26973.1	chr7	-	64376526	64392213
1425319_s_at	7.74	9.77	0.09	0.05	-4.08	9.13e-08	2.01e-06	3.61e-09	5.64e-08	Snrnp48	small nuclear ribonucleoprotein 48 (U11/U12)	Mm.196130.1	chr13	+	38204966	38227051
1417307_at	7.08	9.11	0.12	0.04	-4.08	2.15e-10	2.34e-08	1.29e-10	4.7e-09	Dmd	dystrophin, muscular dystrophy	Mm.742.1	chrX	+	82948869	85205050
1431316_at	3.53	5.56	0.1	0.01	-4.08	2.54e-10	2.56e-08	3.71e-11	1.9e-09	Itch	itchy, E3 ubiquitin protein ligase	Mm.45541.1	chr2	+	155133536	155139289
1435267_at	5.77	7.8	0.13	0.02	-4.07	7.9e-11	1.1e-08	6.49e-11	2.85e-09	LOC105243204	uncharacterized LOC105243204	Mm.205686.1	chr8	+	20132096	20133027
1437634_at	6.58	8.6	0.09	0.08	-4.07	1.5e-09	8.74e-08	4.55e-09	6.72e-08	Thoc2	THO complex 2	Mm.22663.2	chrX	-	41794991	41797339
1454774_at	8.21	10.24	0.11	0.04	-4.06	4.92e-09	2.13e-07	2.03e-08	2.19e-07	Zfp445	zinc finger protein 445	Mm.220893.1	chr9	-	122848922	122850970
1446001_at	4.59	6.61	0.07	0.1	-4.06	3.38e-08	9.13e-07	2.31e-08	2.45e-07			Mm.182780.1	chr10	+	18080823	18081590
1455111_at	5.45	7.47	0.26	0.07	-4.06	8.31e-09	3.11e-07	1.96e-09	3.58e-08	Yipf6	Yip1 domain family, member 6	Mm.46272.2	chrX	+	98946992	98949016
1419587_s_at	2.64	4.66	0.28	0.05	-4.06	8.95e-07	1.23e-05	5.21e-06	2.2e-05	Rp2	retinitis pigmentosa 2 homolog (human)	Mm.88485.1	chrX	+	20364574	20399335
1428335_a_at	7.76	9.78	0.14	0.02	-4.05	5.52e-10	4.46e-08	1.28e-09	2.6e-08	Scfd1	Sec1 family domain containing 1	Mm.68989.2	chr12	+	51377564	51450102
1452731_x_at	7.82	9.84	0.13	0.03	-4.05	3.06e-11	5.72e-09	7.22e-15	6.02e-12	Gm10409; Gm2897; Gm2956; Gm3002; Gm3095; Gm3164; Gm3173; Gm3317; Gm3373; Gm3383; Gm33933; Gm3488; Gm3500; Gm3558; Gm3636; Gm3696; Gm5796; LOC100040870; LOC100861615; LOC101055754; LOC102638110	predicted pseudogene 8348; predicted gene 2897; predicted gene 2956; alpha-takusan pseudogene; predicted gene 3095; predicted gene 3164; predicted gene 3173; predicted gene 3317; predicted gene 3373; predicted gene 3383; predicted gene, 33933; predicted gene, 3488; predicted gene 3500; predicted gene 3558; predicted gene 3636; predicted gene 3696; predicted gene 5796; predicted gene LOC100040870;…	Mm.204.1	chr14	+	3652029	4205078
1458556_at	3.56	5.58	0.19	0.11	-4.05	5.3e-10	4.34e-08	2.36e-09	4.11e-08			Mm.209566.1
1428301_at	8.37	10.39	0.08	0.03	-4.05	6.58e-13	6.32e-10	1.3e-16	4.19e-13	Gm10406; Gm2897; Gm2956; Gm3095; Gm3164; Gm3173; Gm3317; Gm3373; Gm3383; Gm33933; Gm3488; Gm3500; Gm3558; Gm3636; Gm3696; Gm5796; LOC100040870; LOC100861615; LOC101055754; LOC102638110	predicted gene 10406; predicted gene 2897; predicted gene 2956; predicted gene 3095; predicted gene 3164; predicted gene 3173; predicted gene 3317; predicted gene 3373; predicted gene 3383; predicted gene, 33933; predicted gene, 3488; predicted gene 3500; predicted gene 3558; predicted gene 3636; predicted gene 3696; predicted gene 5796; predicted gene LOC100040870; alpha takusan-like; uncharacte…	Mm.204.1	chr14	+	3652029	4205078
1416094_at	6.72	8.74	0.15	0.06	-4.05	6.91e-10	5.23e-08	5.87e-10	1.44e-08	Adam9	a disintegrin and metallopeptidase domain 9 (meltrin gamma)	Mm.28908.1	chr8	-	24949610	25016917
1432850_at	4.78	6.8	0.27	0.12	-4.05	8.96e-08	1.98e-06	4.81e-07	2.94e-06			Mm.158684.1	chr15	-	36251312	36252757
1426420_at	4.87	6.89	0.15	0.05	-4.05	6.11e-09	2.48e-07	4.26e-09	6.42e-08			Mm.218576.1	chr14	-	105109388	105115269
1456296_at	5.16	7.17	0.2	0.1	-4.04	1.44e-09	8.47e-08	3.04e-09	4.97e-08	Cep295	centrosomal protein 295	Mm.87477.1	chr9	-	15344657	15345371
1448007_at	4.64	6.65	0.26	0.11	-4.04	2.15e-07	3.96e-06	3.32e-08	3.25e-07	Baz2b	bromodomain adjacent to zinc finger domain, 2B	Mm.73959.3	chr2	-	59932110	59962172
1451901_at	3.82	5.83	0.22	0.13	-4.04	2.25e-06	2.59e-05	1.39e-06	7.18e-06	Hltf	helicase-like transcription factor	Mm.3909.2	chr3	+	20057819	20108521
1435400_at	5.18	7.2	0.06	0.02	-4.04	1.57e-10	1.84e-08	3.75e-10	1.04e-08	Micu3	mitochondrial calcium uptake family, member 3	Mm.39474.1	chr8	+	40385212	40386308
1456526_at	5.01	7.03	0.24	0.06	-4.04	2.17e-09	1.16e-07	4.29e-09	6.45e-08			Mm.133558.1	chr2	+	91754082	91755079
1423249_at	7.03	9.04	0.14	0.02	-4.04	5.45e-10	4.42e-08	1.12e-10	4.25e-09	Nktr	natural killer tumor recognition sequence	Mm.23964.1	chr9	+	121719178	121756929
1418429_at	6.5	8.51	0.08	0.13	-4.03	3.21e-08	8.8e-07	1.95e-07	1.39e-06	Kif5b	kinesin family member 5B	Mm.3380.1	chr18	-	6201012	6241524
1439094_at	5.46	7.47	0.09	0.14	-4.03	8.51e-08	1.9e-06	8e-09	1.04e-07	Cltc	clathrin, heavy polypeptide (Hc)	Mm.214732.1	chr11	-	86723277	86724187
1427915_s_at	3.53	5.53	0.31	0.22	-4.02	2.49e-08	7.14e-07	3.54e-08	3.42e-07	LOC102642819; Tceb1	transcription elongation factor B polypeptide 1; transcription elongation factor B (SIII), polypeptide 1	Mm.176927.2	chr1	-	16642517	16657099
1452315_at	7.17	9.17	0.21	0.08	-4.02	0.0002	0.0012	0.0004	0.0009	Kif11	kinesin family member 11	Mm.42203.1	chr19	+	37376385	37421859
1458708_at	5.44	7.45	0.2	0.08	-4.02	2.37e-08	6.92e-07	6.44e-10	1.55e-08			Mm.189097.1	chr17	-	32282957	32283655
1447217_at	3.03	5.03	0.25	0.01	-4.01	7.95e-10	5.73e-08	3.47e-10	9.88e-09	Uhrf2	ubiquitin-like, containing PHD and RING finger domains 2	Mm.215741.1	chr19	+	30071145	30071613
1420614_at	5.21	7.22	0.09	0.11	-4.01	3.28e-06	3.53e-05	9.45e-09	1.19e-07	Dynlt3	dynein light chain Tctex-type 3	Mm.29150.1	chrX	-	9654266	9662959
1444231_at	5.29	7.3	0.14	0.14	-4.01	9.37e-09	3.41e-07	1.48e-08	1.72e-07			Mm.165326.1	chr19	-	55299276	55300838
1416447_at	6.29	8.29	0.03	0.02	-4.01	8.68e-08	1.93e-06	2.33e-09	4.08e-08	Tmem30a	transmembrane protein 30A	Mm.171292.1	chr9	-	79768255	79793430
1455184_at	4.91	6.91	0.13	0.08	-4	1.42e-09	8.38e-08	7.07e-11	3.02e-09	Mob1b	MOB kinase activator 1B	Mm.17873.1	chr5	+	88759773	88762133
1458125_at	6.03	8.03	0.26	0.1	-4	2.08e-08	6.22e-07	8.14e-11	3.36e-09			Mm.217603.1	chr7	-	38010464	38011081
1450157_a_at	6.89	8.89	0.2	0.04	-4	4.64e-09	2.05e-07	1.28e-07	9.78e-07	Hmmr	hyaluronan mediated motility receptor (RHAMM)	Mm.116997.1	chr11	-	40701385	40733422
1441152_at	4.38	6.38	0.34	0.09	-4	1.33e-08	4.38e-07	1.85e-07	1.33e-06			Mm.196732.1	chr2	+	156262100	156263015
1440896_at	6.01	8.01	0.26	0.06	-4	1.66e-07	3.22e-06	8.64e-09	1.11e-07			Mm.133061.1	chr16	-	90238630	90239447
1418134_at	7.4	9.4	0.05	0.05	-4	9.98e-13	7.39e-10	4.41e-12	4.52e-10	Slc25a46	solute carrier family 25, member 46	Mm.23896.1	chr18	-	31581589	31610753
1433444_at	8.97	10.97	0.11	0.07	-4	1.1e-11	3.07e-09	3.98e-11	2e-09	Hmgcs1	3-hydroxy-3-methylglutaryl-Coenzyme A synthase 1	Mm.61526.4	chr13	+	119690433	119708260
1444130_at	6.6	8.6	0.04	0.01	-4	8.41e-09	3.14e-07	1.12e-08	1.37e-07			Mm.216353.1	chr11	-	104408043	104408870
1417875_at	8.03	10.03	0.08	0.03	-3.99	4.03e-11	7.04e-09	7.09e-13	1.41e-10	Ddx50	DEAD (Asp-Glu-Ala-Asp) box polypeptide 50	Mm.114116.1	chr10	-	62615791	62651198
1431206_at	5.04	7.03	0.21	0.11	-3.99	1.44e-07	2.87e-06	1.14e-06	6.06e-06	Zfp266	zinc finger protein 266	Mm.160830.1	chr9	-	20496486	20498812
1426271_at	6.75	8.75	0.16	0.05	-3.99	1.72e-07	3.32e-06	3.71e-10	1.04e-08	Smc5	structural maintenance of chromosomes 5	Mm.23267.1	chr19	-	23206384	23242734
1434478_at	6.64	8.63	0.28	0.07	-3.98	8.16e-08	1.84e-06	3.57e-09	5.58e-08	Heca	headcase homolog (Drosophila)	Mm.34222.1	chr10	-	17898788	17901587
1441571_at	4.18	6.17	0.17	0.09	-3.98	9.58e-09	3.46e-07	1.48e-07	1.1e-06	2410089E03Rik	RIKEN cDNA 2410089E03 gene	Mm.164436.1	chr15	+	8179376	8180032
1444140_at	3.66	5.65	0.17	0.26	-3.98	1.71e-06	2.08e-05	1.25e-05	4.69e-05			Mm.193004.1	chr4	+	130679278	130680017
1456758_at	7.17	9.16	0.1	0.02	-3.98	1.26e-11	3.35e-09	1.12e-10	4.26e-09			Mm.130883.1	chr15	+	34128844	34129774
1437322_at	6.54	8.53	0.08	0.04	-3.98	4.13e-11	7.08e-09	8.47e-11	3.46e-09	Gm21992; Rbm4	predicted gene 21992; RNA binding motif protein 4	Mm.66278.1	chr19	-	4791154	4791622
1428645_at	8.21	10.2	0.14	0.03	-3.98	7.89e-09	2.99e-07	7.02e-10	1.64e-08	Gnai3	guanine nucleotide binding protein (G protein), alpha inhibiting 3	Mm.22704.1	chr3	-	108107274	108146146
1435333_at	6.19	8.18	0.24	0.11	-3.97	8.61e-09	3.2e-07	6.26e-09	8.62e-08	Ndufaf4	NADH dehydrogenase (ubiquinone) 1 alpha subcomplex, assembly factor 4	Mm.28983.2	chr4	+	24902421	24903500
1460521_a_at	6.01	8	0.21	0.05	-3.97	7.41e-08	1.71e-06	3.63e-07	2.34e-06	Nabp1	nucleic acid binding protein 1	Mm.196290.2	chr1	-	51471196	51477918
1450385_at	6.44	8.43	0.16	0.06	-3.97	6.95e-06	6.51e-05	6.85e-05	0.0002	Kpna3	karyopherin (importin) alpha 3	Mm.25548.1	chr14	-	61365185	61439862
1460597_at	6.85	8.84	0.04	0.1	-3.96	0.0003	0.0013	0.0001	0.0003	Asxl2	additional sex combs like 2 (Drosophila)	Mm.89319.1	chr12	+	3505043	3506847
1445101_at	3.44	5.42	0.08	0.14	-3.96	1.07e-11	3.06e-09	6.07e-11	2.71e-09			Mm.207272.1	chr10	+	67165889	67166679
1423546_at	4.43	6.41	0.05	0.15	-3.96	1.27e-07	2.6e-06	2.95e-07	1.96e-06			Mm.12236.1	chr11	+	80383309	80396854
1459884_at	3.61	5.59	0.18	0.17	-3.96	0.0061	0.0163	0.0004	0.0009	Cox7c; LOC102642884	cytochrome c oxidase subunit VIIc; cytochrome c oxidase subunit 7C, mitochondrial	Mm.24165.1	chr13	-	86044827	86045678
1439980_at	6.52	8.5	0.25	0.11	-3.96	3.39e-10	3.13e-08	6.24e-10	1.51e-08	D14Ertd725e	DNA segment, Chr 14, ERATO Doi 725, expressed	Mm.155625.1	chr14	+	21602279	21603464
1444406_at	4.26	6.25	0.58	0.08	-3.96	7.9e-07	1.11e-05	1.02e-06	5.53e-06			Mm.87181.1	chr17	-	80634993	80635709
1459009_at	3.69	5.67	0.23	0.15	-3.95	1.39e-08	4.52e-07	9.84e-09	1.23e-07			Mm.164226.1	chr10	-	12607168	12607689
1434910_at	8.17	10.15	0.13	0.02	-3.95	1.29e-11	3.39e-09	5.27e-11	2.45e-09	A830080D01Rik	RIKEN cDNA A830080D01 gene	Mm.29033.1	chrX	+	159566856	159593067
1440219_at	4.84	6.83	0.08	0.08	-3.95	6.18e-08	1.48e-06	5.03e-09	7.25e-08			Mm.100597.1	chr1	+	10063024	10064081
1417832_at	6.87	8.85	0.21	0.12	-3.95	2.29e-05	0.0002	0.0005	0.0012	Smc1a	structural maintenance of chromosomes 1A	Mm.26412.1	chrX	+	152016427	152061973
1434899_s_at	7.14	9.12	0.04	0.04	-3.95	1.17e-11	3.18e-09	8.64e-13	1.56e-10	Tnrc6a	trinucleotide repeat containing 6a	Mm.218873.1	chr7	+	123194008	123195296
1444640_at	5.01	6.99	0.31	0.07	-3.95	1.25e-09	7.72e-08	2.63e-09	4.46e-08	Pigg	phosphatidylinositol glycan anchor biosynthesis, class G	Mm.90131.1	chr5	+	108348405	108349349
1434699_at	7.74	9.73	0.14	0.04	-3.95	1.16e-07	2.42e-06	9.4e-07	5.15e-06	G2e3	G2/M-phase specific E3 ubiquitin ligase	Mm.31352.1	chr12	+	51374028	51376988
1458489_at	3.81	5.79	0.13	0.12	-3.95	1.59e-08	5.04e-07	2.02e-08	2.19e-07			Mm.151399.1	chr15	-	98822932	98823481
1437216_at	5.18	7.16	0.14	0.05	-3.94	4.68e-10	3.97e-08	2.26e-09	3.99e-08	Ccdc88a	coiled coil domain containing 88A	Mm.111789.1	chr11	+	29503420	29509433
1454956_at	6.34	8.32	0.09	0.01	-3.94	2.7e-10	2.64e-08	6.73e-10	1.59e-08	Rps6kb1	ribosomal protein S6 kinase, polypeptide 1	Mm.26465.1	chr11	-	86498827	86499964
1424872_at	6.39	8.37	0.08	0.02	-3.94	2.97e-11	5.61e-09	1.8e-10	6.05e-09	Zfp932	zinc finger protein 932	Mm.45217.1
1439295_x_at	6.12	8.1	0.07	0.07	-3.94	7.81e-08	1.78e-06	1.36e-07	1.03e-06	Gm5595	predicted gene 5595	Mm.100378.4	chr7	-	42660106	42660818
1439901_at	4.01	5.98	0.35	0.13	-3.93	1.9e-07	3.59e-06	2.64e-07	1.79e-06	Aida	axin interactor, dorsalization associated	Mm.152623.1	chr1	+	183324505	183325479
1452974_at	6.21	8.18	0.18	0.04	-3.93	2.78e-10	2.67e-08	2.26e-10	7.16e-09	Nol8	nucleolar protein 8	Mm.12648.1	chr13	+	49661220	49679003
1432621_at	4.38	6.36	0.35	0.11	-3.93	2.87e-06	3.16e-05	6.52e-06	2.68e-05	5730410E19Rik	RIKEN cDNA 5730410E19 gene	Mm.158395.1	chr2	+	71356649	71358099
1429521_at	6.82	8.8	0.15	0.05	-3.93	1.15e-10	1.45e-08	7.8e-10	1.79e-08	Alkbh8	alkB, alkylation repair homolog 8 (E. coli)	Mm.65678.1	chr9	+	3382691	3386175
1436240_at	7.83	9.8	0.14	0.03	-3.93	6.28e-08	1.5e-06	3.73e-09	5.8e-08			Mm.216255.1	chr6	-	49255826	49256987
1456855_at	4.75	6.73	0.4	0.07	-3.93	2.87e-08	8.03e-07	1.82e-09	3.4e-08			Mm.133528.1	chr7	-	99955663	99956170
1443603_at	5.58	7.55	0.05	0.11	-3.93	1.43e-09	8.41e-08	1.59e-08	1.81e-07			Mm.152862.1	chr1	+	7158173	7158660
1450756_s_at	5.97	7.95	0.2	0.02	-3.93	3e-10	2.85e-08	4.21e-09	6.36e-08	Cul3	cullin 3	Mm.12665.1	chr1	-	80266098	80340480
1459302_at	3.33	5.3	0.1	0.09	-3.92	3.26e-09	1.55e-07	1.64e-11	1.09e-09			Mm.207475.1	chr15	+	102079545	102080219
1453504_at	5.88	7.85	0.34	0.06	-3.92	9.03e-07	1.24e-05	2.38e-06	1.13e-05	Taf15	TAF15 RNA polymerase II, TATA box binding protein (TBP)-associated factor	Mm.181050.1	chr11	+	83473085	83489221
1429949_at	5.8	7.77	0.2	0.05	-3.92	6.47e-10	5.04e-08	1.03e-09	2.2e-08	Fam160a2	family with sequence similarity 160, member A2	Mm.89146.1	chr7	-	105371211	105372947
1417057_a_at	9.69	11.67	0.05	0.07	-3.92	9.83e-13	7.39e-10	6.37e-12	5.75e-10	Lamp3; Ppid	lysosomal-associated membrane protein 3; peptidylprolyl isomerase D (cyclophilin D)	Mm.30242.1	chr3	+	79591378	79603805
1439631_at	4.91	6.88	0.38	0.02	-3.92	1.46e-06	1.84e-05	1.51e-08	1.74e-07	Zcchc11	zinc finger, CCHC domain containing 11	Mm.133642.1	chr4	+	108513044	108525031
1444403_at	4.6	6.57	0.09	0.18	-3.92	1.37e-08	4.49e-07	3.75e-08	3.58e-07			Mm.208582.1	chr2	+	154439841	154440571
1437082_at	5.79	7.76	0.15	0.07	-3.91	2.32e-10	2.46e-08	1.01e-09	2.16e-08	Akap9	A kinase (PRKA) anchor protein (yotiao) 9	Mm.46044.2	chr5	+	3928185	3960475
1417792_at	7.03	9	0.1	0.03	-3.91	6.93e-10	5.23e-08	1.22e-09	2.51e-08	Zfp638	zinc finger protein 638	Mm.4503.1	chr6	+	83914366	83987119
1424860_at	5.13	7.1	0.32	0.11	-3.91	8.88e-08	1.97e-06	2.35e-07	1.62e-06	D930016D06Rik	RIKEN cDNA D930016D06 gene	Mm.31098.1	chr5	+	104552017	104554209
1457249_at	3.94	5.91	0.2	0.24	-3.91	1.34e-07	2.72e-06	2.53e-08	2.63e-07	Ubap2l	ubiquitin-associated protein 2-like	Mm.74754.1	chr3	-	90036452	90036778
1437218_at	7.89	9.85	0.15	0.04	-3.9	2.69e-09	1.36e-07	1.54e-08	1.76e-07	Fn1	fibronectin 1	Mm.193099.3	chr1	-	71604111	71605055
1448183_a_at	5.74	7.71	0.28	0.04	-3.9	1.05e-09	6.82e-08	4.43e-09	6.6e-08	Hif1a	hypoxia inducible factor 1, alpha subunit	Mm.3879.1	chr12	+	73907945	73947591
1457508_at	5.38	7.35	0.21	0.08	-3.9	1.82e-08	5.63e-07	3.44e-08	3.34e-07			Mm.209080.1	chr10	+	108184246	108184916
1430220_at	5.76	7.72	0.18	0.06	-3.9	1.21e-09	7.58e-08	1.6e-08	1.83e-07	4833420G17Rik	RIKEN cDNA 4833420G17 gene	Mm.170194.1	chr13	+	119462775	119464339
1438508_at	5.82	7.79	0.13	0.09	-3.9	2.46e-08	7.1e-07	1.22e-07	9.42e-07			Mm.92296.1	chr18	+	34779926	34780229
1433445_x_at	9.09	11.05	0.09	0.04	-3.89	3.62e-12	1.5e-09	1.2e-11	8.78e-10	Hmgcs1	3-hydroxy-3-methylglutaryl-Coenzyme A synthase 1	Mm.61526.4	chr13	+	119690433	119708260
1444058_at	6.17	8.13	0.14	0.04	-3.89	1.96e-10	2.19e-08	5.33e-11	2.47e-09	Dzip3	DAZ interacting protein 3, zinc finger	Mm.86668.1	chr16	-	48948404	48994142
1434149_at	5.94	7.9	0.06	0.02	-3.89	3.17e-11	5.87e-09	2.88e-11	1.59e-09	Tcf4	transcription factor 4	Mm.13020.4	chr18	+	69685111	69687925
1456266_at	4.51	6.47	0.18	0.11	-3.89	2.94e-09	1.45e-07	5.47e-08	4.88e-07	Gm5481; Gm6109; Gm6570; Gm7429; Gm9703; Rpl30	predicted gene 5481; predicted gene 6109; predicted gene 6570; predicted pseudogene 7429; predicted gene 9703; ribosomal protein L30	Mm.3487.3	chr15	-	34440506	34441928
1419024_at	5.72	7.68	0.2	0.06	-3.89	8.67e-11	1.15e-08	3.7e-10	1.04e-08	LOC102643131; Ptp4a1	protein tyrosine phosphatase type IVA 1; protein tyrosine phosphatase 4a1	Mm.28909.1	chr1	-	30940894	30949755
1434861_at	6.59	8.55	0.17	0.05	-3.89	7.23e-08	1.68e-06	4.43e-09	6.6e-08			Mm.11969.1	chr12	-	64938835	64939799
1453134_at	6.1	8.06	0.17	0.03	-3.89	2.96e-08	8.24e-07	8.89e-08	7.25e-07	Pik3ca	phosphatidylinositol 3-kinase, catalytic, alpha polypeptide	Mm.197521.1	chr3	+	32464482	32466558
1434294_at	5.33	7.29	0.15	0.03	-3.89	7.6e-08	1.75e-06	1.39e-08	1.63e-07	Fam199x	family with sequence similarity 199, X-linked	Mm.23859.1	chrX	+	137080975	137082499
1426999_at	7.85	9.81	0.12	0	-3.89	3.66e-12	1.5e-09	1.92e-12	2.65e-10	Zc3h14	zinc finger CCCH type containing 14	Mm.25549.2	chr12	+	98758910	98787774
1440038_at	3.61	5.56	0.16	0.06	-3.89	6.39e-08	1.52e-06	1.78e-08	1.99e-07	Gm38654	predicted gene, 38654	Mm.157636.1	chr9	-	43099277	43099960
1426917_s_at	5.34	7.3	0.08	0.08	-3.88	7.52e-12	2.32e-09	4.95e-12	4.89e-10	Scrn3	secernin 3	Mm.220950.1	chr2	+	73312645	73337818
1449292_at	6.17	8.12	0.12	0.08	-3.88	3.22e-12	1.44e-09	1.85e-11	1.16e-09	Rb1cc1	RB1-inducible coiled-coil 1	Mm.141567.1	chr1	+	6214661	6275586
1423322_at	7.17	9.13	0.06	0.02	-3.88	1.09e-09	7e-08	1.43e-09	2.81e-08	Lin7c	lin-7 homolog C (C. elegans)	Mm.18555.1	chr2	+	109898149	109901002
1438264_a_at	7.67	9.62	0.19	0.12	-3.87	2.37e-10	2.48e-08	2.81e-09	4.67e-08	Tpp2	tripeptidyl peptidase II	Mm.28867.4	chr1	+	43978764	43990661
1439103_at	4.78	6.73	0.31	0.1	-3.87	3.3e-09	1.57e-07	5.98e-09	8.3e-08	Cdc73	cell division cycle 73, Paf1/RNA polymerase II complex component	Mm.221175.1	chr1	-	143603274	143604834
1431618_a_at	5.23	7.18	0.68	0.07	-3.87	4.43e-06	4.49e-05	1.26e-05	4.71e-05	Pibf1	progesterone immunomodulatory binding factor 1	Mm.22835.2	chr14	+	99176570	99243080
1435744_at	6.14	8.09	0.13	0.01	-3.87	4.37e-11	7.34e-09	8.64e-12	7.12e-10	Firre	functional intergenic repeating RNA element	Mm.200922.1	chrX	-	50563119	50569376
1454114_a_at	6.14	8.09	0.12	0.07	-3.86	6.53e-09	2.6e-07	5.92e-09	8.22e-08	Slc9b1	solute carrier family 9, subfamily B (NHA1, cation proton antiporter 1), member 1	Mm.85000.4	chr3	+	135348045	135358306
1450090_at	6.41	8.36	0.11	0.05	-3.86	3.08e-10	2.9e-08	4.82e-09	7.02e-08	Zfp101	zinc finger protein 101	Mm.4417.1	chr17	-	33380178	33394641
1452838_at	8.21	10.16	0.17	0.03	-3.86	1.87e-10	2.12e-08	1.04e-09	2.2e-08	Ddx10	DEAD (Asp-Glu-Ala-Asp) box polypeptide 10	Mm.133560.1	chr9	-	53098562	53248091
1423051_at	10.59	12.54	0.12	0.01	-3.86	2.2e-12	1.19e-09	2.82e-11	1.57e-09	Hnrnpu	heterogeneous nuclear ribonucleoprotein U	Mm.2115.1	chr1	-	178327962	178337777
1427311_at	5.9	7.84	0.26	0.1	-3.85	4.46e-08	1.14e-06	4.28e-08	3.98e-07	Bptf	bromodomain PHD finger transcription factor	Mm.26671.1	chr11	-	107074829	107131556
1460032_at	5.21	7.15	0.28	0.02	-3.85	1.14e-09	7.23e-08	2.09e-09	3.75e-08			Mm.138404.1	chr8	+	117326428	117327064
1439775_at	5.39	7.34	0.26	0.06	-3.85	5.64e-08	1.37e-06	2.69e-10	8.13e-09	Brwd3	bromodomain and WD repeat domain containing 3	Mm.100112.1	chrX	-	108738083	108741612
1455722_at	7.07	9.02	0.13	0.07	-3.85	5.84e-12	2.05e-09	2.78e-11	1.56e-09	Wasf3	WAS protein family, member 3	Mm.65397.1	chr5	+	146473049	146473613
1458924_at	3.95	5.89	0.23	0.06	-3.84	1.24e-09	7.7e-08	3.61e-09	5.65e-08			Mm.134930.1	chr1	-	59646197	59646867
1458637_x_at	4.44	6.38	0.08	0.1	-3.84	1.33e-09	8.06e-08	1.06e-08	1.31e-07			Mm.139273.1	chr5	+	29651840	29652198
1453139_at	3.88	5.82	0.47	0.13	-3.84	3.9e-07	6.33e-06	3.11e-07	2.06e-06	Nudt12	nudix (nucleoside diphosphate linked moiety X)-type motif 12	Mm.36507.1	chr17	-	58999617	59013322
1418023_at	7.76	9.7	0.12	0.04	-3.83	5.05e-07	7.76e-06	4.18e-06	1.83e-05	Naa15	N(alpha)-acetyltransferase 15, NatA auxiliary subunit	Mm.28256.1	chr3	+	51416613	51474312
1457930_at	4.25	6.18	0.18	0.13	-3.83	6.34e-07	9.35e-06	6.77e-06	2.77e-05			Mm.207810.1	chrX	+	152256828	152257482
1443282_at	4.24	6.18	0.26	0.09	-3.83	3.27e-08	8.93e-07	4.11e-08	3.86e-07			Mm.157534.1	chr4	+	108563998	108564651
1440682_at	6.4	8.34	0.11	0.07	-3.83	4.92e-12	1.84e-09	2.24e-11	1.34e-09			Mm.207711.1	chr7	+	96220856	96221492
1423375_at	5.59	7.53	0.09	0.08	-3.83	1.99e-06	2.35e-05	1.16e-07	9.05e-07	Cir1	corepressor interacting with RBPJ, 1	Mm.22919.1	chr2	-	73283866	73312701
1427134_at	5.84	7.77	0.22	0.08	-3.83	4.48e-10	3.87e-08	3.45e-11	1.81e-09	Srek1	splicing regulatory glutamine/lysine-rich protein 1	Mm.33908.1	chr13	-	103741417	103749742
1428887_at	4.63	6.57	0.17	0.04	-3.82	9.02e-10	6.19e-08	2.76e-08	2.81e-07	Zfp157	zinc finger protein 157	Mm.20263.1	chr5	+	138456265	138458669
1427275_at	9.57	11.5	0.05	0.04	-3.82	3.38e-12	1.46e-09	1.35e-11	9.52e-10	Smc4	structural maintenance of chromosomes 4	Mm.192224.2	chr3	+	69004983	69031465
1437362_at	5.77	7.7	0.14	0.04	-3.82	4.33e-07	6.88e-06	1.04e-07	8.25e-07	Trmt13	tRNA methyltransferase 13	Mm.87335.2	chr3	-	116581089	116595051
1439696_at	5.04	6.97	0.3	0.13	-3.82	8.95e-09	3.3e-07	1.38e-08	1.62e-07			Mm.132673.1	chr6	+	92105415	92106089
1453976_at	5.35	7.28	0.12	0.04	-3.82	1.13e-07	2.37e-06	1.86e-07	1.34e-06			Mm.218367.1	chr13	+	55109794	55112340
1417445_at	7.14	9.07	0.11	0.03	-3.82	4.92e-09	2.13e-07	5.13e-08	4.63e-07	Ndc80	NDC80 homolog, kinetochore complex component (S. cerevisiae)	Mm.31730.1	chr17	-	71496101	71526857
1418380_at	8.27	10.2	0.06	0.08	-3.81	1.19e-11	3.2e-09	5.64e-11	2.56e-09	Terf1	telomeric repeat binding factor 1	Mm.4306.1	chr1	+	15805645	15843905
1448425_at	10.48	12.42	0.08	0.03	-3.81	2.76e-12	1.37e-09	3.15e-11	1.7e-09	Eif3a	eukaryotic translation initiation factor 3, subunit A	Mm.2238.1	chr19	-	60761116	60790705
1429735_at	6.39	8.32	0.34	0.05	-3.81	2.2e-09	1.17e-07	5.24e-08	4.71e-07	Qk	quaking	Mm.130694.1	chr17	-	10203491	10205713
1450105_at	4.74	6.67	0.2	0.05	-3.81	1.09e-08	3.8e-07	5.72e-11	2.59e-09	Adam10	a disintegrin and metallopeptidase domain 10	Mm.3911.1	chr9	+	70679178	70779305
1426985_s_at	7.35	9.28	0.2	0.02	-3.81	1.05e-08	3.69e-07	2.41e-08	2.52e-07	Fam76b	family with sequence similarity 76, member B	Mm.27493.1	chr9	+	13843576	13846539
1433531_at	7.08	9	0.02	0.09	-3.8	1.65e-09	9.38e-08	2.71e-09	4.56e-08	Acsl4	acyl-CoA synthetase long-chain family member 4	Mm.12166.1	chrX	-	142317988	142319142
1451413_at	4.37	6.3	0.15	0.11	-3.8	4.68e-09	2.06e-07	7.16e-08	6.07e-07	Cast	calpastatin	Mm.29163.1	chr13	-	74693285	74808810
1450051_at	8.08	10	0.22	0.04	-3.8	1.44e-08	4.66e-07	3.13e-07	2.06e-06	Atrx	alpha thalassemia/mental retardation syndrome X-linked homolog (human)	Mm.10141.1	chrX	-	105799474	105929372
1454955_at	9.74	11.66	0.02	0.03	-3.8	3.21e-13	5.41e-10	1.57e-12	2.29e-10	Ipo7	importin 7	Mm.157648.2	chr7	+	110040605	110056884
1425087_at	3.92	5.84	0.31	0.11	-3.8	3.33e-05	0.0002	2.34e-07	1.62e-06	Hypk	huntingtin interacting protein K	Mm.215261.1	chr2	+	121457126	121458310
1449414_at	4.74	6.66	0.25	0.12	-3.79	9.61e-09	3.47e-07	3.55e-09	5.56e-08	Zfp53	zinc finger protein 53	Mm.42140.1	chr17	+	21479697	21509805
1452627_at	7.69	9.61	0.07	0.05	-3.79	2.91e-09	1.44e-07	1.04e-09	2.21e-08	Senp6	SUMO/sentrin specific peptidase 6	Mm.28232.1	chr9	+	80136372	80144780
1438278_a_at	6.74	8.66	0.16	0.08	-3.78	6.94e-12	2.22e-09	2.38e-11	1.4e-09	Cwc22	CWC22 spliceosome-associated protein homolog (S. cerevisiae)	Mm.28717.3	chr2	-	77895767	77896744
1416723_at	7.55	9.47	0.03	0.05	-3.78	1.95e-10	2.19e-08	2.16e-10	6.9e-09	Tcf4	transcription factor 4	Mm.4269.1	chr18	+	69344516	69685692
1436165_at	7	8.92	0.09	0.02	-3.78	2.91e-09	1.44e-07	7.84e-10	1.8e-08	Luc7l2	LUC7-like 2 (S. cerevisiae)	Mm.177642.1	chr6	+	38604318	38606380
1449972_s_at	8.98	10.9	0.11	0.08	-3.78	5.07e-12	1.86e-09	2.94e-11	1.62e-09	Zfp960; Zfp97	zinc finger protein 960; zinc finger protein 97	Mm.4596.1	chr17	+	17121414	17146876
1451726_at	5.37	7.29	0.12	0.03	-3.78	1.93e-07	3.62e-06	2.71e-07	1.83e-06	Mtmr6	myotubularin related protein 6	Mm.24302.1	chr14	+	60265209	60302370
1434062_at	5.29	7.21	0.1	0.1	-3.78	2.39e-11	4.9e-09	3.59e-11	1.86e-09	Rabgap1l	RAB GTPase activating protein 1-like	Mm.1023.1	chr1	-	160219171	160220356
1444195_at	5.74	7.65	0.11	0.09	-3.77	1.25e-06	1.61e-05	1.75e-06	8.71e-06			Mm.37916.1	chr6	-	71422781	71423430
1431784_a_at	7.95	9.87	0.05	0.05	-3.77	1.41e-09	8.38e-08	3.84e-08	3.64e-07	Rpf1	ribosome production factor 1 homolog (S. cerevisiae)	Mm.28128.3	chr3	-	146512007	146521411
1419656_at	7.68	9.59	0.09	0.04	-3.77	2.99e-09	1.46e-07	5.79e-09	8.07e-08	Slc25a36	solute carrier family 25, member 36	Mm.135837.1	chr9	-	97075289	97111151
1457117_at	5.11	7.03	0.13	0.11	-3.77	3.43e-10	3.16e-08	5.42e-11	2.5e-09	LOC105244211; Nfe2l2	uncharacterized LOC105244211; nuclear factor, erythroid derived 2, like 2	Mm.122705.1	chr2	-	75691205	75691861
1451184_at	11.15	13.07	0.11	0.04	-3.77	4.52e-12	1.74e-09	4.38e-11	2.15e-09	Gm6793; Hnrnpa3	heterogeneous nuclear ribonucleoprotein A3 pseudogene; heterogeneous nuclear ribonucleoprotein A3	Mm.213045.1	chr2	+	75659276	75666121
1430147_a_at	6.15	8.07	0.03	0.07	-3.77	5.29e-06	5.21e-05	6.18e-07	3.63e-06	Taf1d	TATA box binding protein (Tbp)-associated factor, RNA polymerase I, D	Mm.218317.3	chr9	+	15307725	15312104
1427256_at	5.61	7.52	0.12	0.05	-3.76	2.32e-06	2.66e-05	8.85e-06	3.49e-05	Vcan	versican	Mm.4575.3	chr13	-	89655309	89742385
1456105_at	4.43	6.35	0.25	0.08	-3.76	3.29e-08	8.99e-07	4.26e-08	3.96e-07	Rc3h2	ring finger and CCCH-type zinc finger domains 2	Mm.133064.1	chr2	-	37381334	37381967
1442426_at	4.7	6.62	0.25	0.04	-3.76	4.3e-07	6.84e-06	7.24e-07	4.13e-06			Mm.211653.1	chr14	+	34727340	34728036
1428779_at	5.55	7.46	0.23	0.05	-3.76	1.02e-09	6.69e-08	7.27e-10	1.69e-08	Zbtb41	zinc finger and BTB domain containing 41 homolog	Mm.200290.1	chr1	+	139451858	139453005
1429371_at	4.78	6.69	0.27	0.06	-3.76	1.99e-09	1.09e-07	1.14e-08	1.39e-07	Zfp788	zinc finger protein 788	Mm.17448.1	chr7	+	41646866	41650943
1423982_at	8.67	10.58	0.1	0.09	-3.76	1.04e-11	3.01e-09	8.1e-11	3.34e-09	Gm5446; LOC632268; Srsf10	predicted gene 5446; serine/arginine-rich splicing factor 10-like; serine/arginine-rich splicing factor 10	Mm.10229.2	chr4	+	135856129	135865815
1426526_s_at	3.98	5.89	0.19	0.07	-3.76	3.2e-09	1.53e-07	1.22e-09	2.5e-08	Ovgp1	oviductal glycoprotein 1	Mm.5110.1	chr3	+	105973801	105987428
1441544_at	5.5	7.41	0.16	0.03	-3.75	1.12e-10	1.41e-08	1.53e-10	5.32e-09			Mm.214945.1	chr1	+	36515126	36515794
1439515_at	4.48	6.39	0.17	0.01	-3.75	3.19e-07	5.4e-06	7.59e-07	4.3e-06	Setd5	SET domain containing 5	Mm.45637.1	chr6	+	113106730	113107563
1440279_at	6.76	8.67	0.22	0.07	-3.74	8.98e-09	3.31e-07	4.76e-08	4.34e-07	Tmx3	thioredoxin-related transmembrane protein 3	Mm.24173.1	chr18	+	90542446	90543258
1419092_a_at	6.46	8.37	0.18	0.14	-3.74	8.59e-10	6.04e-08	6.14e-09	8.48e-08	Slk	STE20-like kinase	Mm.7693.1	chr19	+	47580018	47644139
1452869_at	7.76	9.67	0.08	0.01	-3.74	3.99e-11	6.99e-09	1.79e-10	6.02e-09	Prpf38b	PRP38 pre-mRNA processing factor 38 (yeast) domain containing B	Mm.41023.1	chr3	-	108902316	108911727
1446512_at	4.03	5.93	0.48	0.1	-3.74	3.92e-06	4.06e-05	6.95e-06	2.84e-05			Mm.215935.1	chr2	+	83646801	83647455
1452430_s_at	9	10.9	0.16	0.04	-3.74	3.58e-08	9.57e-07	2.3e-07	1.59e-06	Srsf1	serine/arginine-rich splicing factor 1	Mm.220341.1	chr11	+	88047710	88050162
1426370_at	6.91	8.81	0.09	0.1	-3.74	1.1e-07	2.31e-06	1.99e-06	9.69e-06	Far1	fatty acyl CoA reductase 1	Mm.147529.1	chr7	+	113513855	113570885
1460665_a_at	6.09	7.99	0.08	0.13	-3.73	4.86e-07	7.55e-06	6.05e-07	3.56e-06	Cnot7	CCR4-NOT transcription complex, subunit 7	Mm.206770.1	chr8	-	40493727	40510227
1431648_at	4.26	6.16	0.2	0.06	-3.73	1.24e-09	7.7e-08	5.89e-12	5.44e-10	Meiob	meiosis specific with OB domains	Mm.52592.1	chr17	+	24829126	24839787
1416950_at	4.52	6.42	0.02	0.08	-3.73	4.62e-09	2.05e-07	1.23e-09	2.52e-08	Tnfaip8	tumor necrosis factor, alpha-induced protein 8	Mm.27740.1	chr18	+	50051720	50091782
1429332_at	4.02	5.92	0.32	0.06	-3.73	8.12e-07	1.14e-05	8.84e-07	4.9e-06	4632427E13Rik	RIKEN cDNA 4632427E13 gene	Mm.45354.1	chr7	-	92738891	92741459
1434300_at	8.25	10.14	0.12	0.01	-3.73	9.97e-11	1.28e-08	1.36e-09	2.71e-08	U2surp	U2 snRNP-associated SURP domain containing	Mm.35491.1	chr9	-	95460153	95484464
1456916_at	5.74	7.63	0.03	0.06	-3.72	9.16e-10	6.22e-08	2.66e-09	4.5e-08			Mm.153195.1	chr13	+	55270348	55271189
1439058_at	6.51	8.4	0.37	0.09	-3.72	4.69e-08	1.19e-06	1.1e-06	5.86e-06	Sfpq	splicing factor proline/glutamine rich (polypyrimidine tract binding protein associated)	Mm.200665.1	chr4	+	127031551	127035608
1437694_at	5.65	7.55	0.1	0.03	-3.72	1.04e-06	1.39e-05	7.51e-06	3.03e-05			Mm.77586.1
1437791_s_at	4.77	6.66	0.11	0.07	-3.72	4.7e-11	7.7e-09	7.79e-12	6.61e-10	Eml5	echinoderm microtubule associated protein like 5	Mm.25549.4	chr12	-	98786784	98787891
1452750_at	3.9	5.8	0.45	0.19	-3.72	1.02e-07	2.2e-06	3.68e-07	2.36e-06	5530601H04Rik	RIKEN cDNA 5530601H04 gene	Mm.44816.1
1440125_at	4.86	6.75	0.01	0.04	-3.72	1.74e-09	9.79e-08	3.27e-10	9.44e-09	Zfp729a	zinc finger protein 729a	Mm.128820.1	chr13	-	67617942	67618504
1455173_at	6.66	8.56	0.11	0.09	-3.72	1.14e-09	7.24e-08	5.66e-11	2.56e-09	Gspt1	G1 to S phase transition 1	Mm.29255.1	chr16	-	11216242	11219972
1437184_at	4.18	6.07	0.06	0.01	-3.72	1.96e-06	2.33e-05	1.75e-09	3.29e-08	Guf1	GUF1 GTPase homolog (S. cerevisiae)	Mm.21105.1	chr5	+	69559547	69571871
1442150_at	5.02	6.92	0.15	0.06	-3.71	0.0003	0.0015	0.0009	0.0019			Mm.205708.1	chr1	+	63116445	63117691
1453185_at	6.82	8.71	0.28	0.04	-3.71	1.03e-09	6.74e-08	8.44e-10	1.9e-08	Pnisr	PNN interacting serine/arginine-rich	Mm.100117.1	chr4	+	21848020	21874966
1429432_at	6.08	7.98	0.23	0.07	-3.71	2.33e-07	4.23e-06	1.23e-06	6.45e-06	Prrc2c	proline-rich coiled-coil 2C	Mm.30596.1	chr1	-	162710289	162740556
1444194_at	4.87	6.77	0.25	0.05	-3.71	1.33e-08	4.38e-07	7.21e-08	6.11e-07			Mm.126878.1	chr2	+	18154666	18155315
1424706_at	5.47	7.36	0.08	0.03	-3.71	1e-08	3.56e-07	2.38e-08	2.5e-07	Zfp51	zinc finger protein 51	Mm.14812.1	chr17	+	21450372	21465589
1429519_at	5.61	7.5	0.27	0.04	-3.71	7.58e-10	5.57e-08	7.53e-10	1.74e-08	Fpgt	fucose-1-phosphate guanylyltransferase	Mm.35218.1	chr3	-	155084914	155087454
1417213_a_at	7.4	9.3	0.14	0.05	-3.71	2.76e-10	2.67e-08	3.37e-09	5.36e-08	Rbm6	RNA binding motif protein 6	Mm.12931.1	chr9	-	107773558	107872821
1423196_at	5.15	7.04	0.11	0.03	-3.7	2.66e-06	2.97e-05	1.11e-06	5.94e-06	Nedd1	neural precursor cell expressed, developmentally down-regulated gene 1	Mm.2998.1	chr10	-	92684512	92722405
1423131_at	6.09	7.97	0.19	0.03	-3.7	9.76e-10	6.52e-08	5.41e-09	7.67e-08	LOC102642514; Nsa2	ribosome biogenesis protein NSA2 homolog; NSA2 ribosome biogenesis homolog (S. cerevisiae)	Mm.27796.1	chr19	+	22441014	22443659
1457089_at	5.01	6.89	0.06	0.1	-3.7	6.18e-10	4.87e-08	2.4e-09	4.17e-08			Mm.35031.1	chr11	-	3247065	3247853
1426556_at	6.5	8.39	0.11	0.01	-3.69	1.09e-07	2.3e-06	1.24e-07	9.55e-07	Zfp280d	zinc finger protein 280D	Mm.87229.1	chr9	+	72360201	72363771
1438862_at	4.62	6.51	0.23	0.1	-3.69	4.43e-10	3.83e-08	8.91e-10	1.97e-08			Mm.131417.1	chr7	+	113242420	113243752
1446574_at	5.44	7.32	0.2	0.09	-3.69	1.13e-07	2.37e-06	1.03e-06	5.57e-06			Mm.134874.1	chr11	-	62363901	62364548
1444473_at	5.34	7.22	0.42	0.01	-3.69	5.29e-08	1.31e-06	1.16e-08	1.41e-07			Mm.218418.1	chr17	+	53648944	53649595
1433443_a_at	9.26	11.14	0.08	0.08	-3.68	1.89e-11	4.09e-09	5.48e-11	2.51e-09	Hmgcs1	3-hydroxy-3-methylglutaryl-Coenzyme A synthase 1	Mm.61526.4	chr13	+	119690433	119708260
1440343_at	5.27	7.15	0.07	0.11	-3.68	5.66e-11	8.68e-09	1.02e-10	3.96e-09	Rps6ka5	ribosomal protein S6 kinase, polypeptide 5	Mm.31856.1	chr12	-	100548438	100549794
1423337_at	4.77	6.65	0.28	0.1	-3.68	4.89e-09	2.12e-07	2.01e-08	2.19e-07	Orc4	origin recognition complex, subunit 4	Mm.21834.1	chr2	-	48902756	48949267
1426401_at	6.07	7.95	0.23	0.02	-3.68	8.79e-10	6.12e-08	5.11e-12	4.99e-10	Ppp3ca	protein phosphatase 3, catalytic subunit, alpha isoform	Mm.293.1	chr3	+	136670148	136937727
1436534_at	6.46	8.34	0.12	0.04	-3.68	2.89e-09	1.43e-07	4.96e-09	7.17e-08	Trove2	TROVE domain family, member 2	Mm.40370.1	chr1	-	143750665	143755078
1424621_at	6.75	8.62	0.13	0.03	-3.67	2.93e-09	1.45e-07	1.89e-08	2.08e-07	Krcc1	lysine-rich coiled-coil 1	Mm.89923.1	chr6	+	71271697	71285893
1458910_at	3.73	5.6	0.2	0.07	-3.67	0.0003	0.0014	0.0007	0.0017			Mm.210517.1	chr15	-	82866821	82867499
1425082_s_at	7.79	9.66	0.11	0.04	-3.67	4.26e-09	1.92e-07	4.54e-08	4.17e-07	Pds5a	PDS5, regulator of cohesion maintenance, homolog A (S. cerevisiae)	Mm.218625.1	chr5	-	65622742	65648005
1458282_at	4.9	6.77	0.23	0.08	-3.66	3.89e-07	6.31e-06	2.81e-07	1.89e-06			Mm.99283.1	chr11	-	104542820	104543293
1439938_at	4.54	6.41	0.08	0.18	-3.66	6.96e-08	1.63e-06	8.53e-07	4.74e-06	Stk38	serine/threonine kinase 38	Mm.77769.1
1450889_at	8.25	10.12	0.15	0.02	-3.66	3.2e-08	8.77e-07	7.02e-08	5.98e-07	Hltf	helicase-like transcription factor	Mm.3909.1	chr3	+	20057838	20118490
1437426_at	4.47	6.34	0.2	0.15	-3.66	0.0001	0.0007	9.21e-06	3.61e-05	Wac	WW domain containing adaptor with coiled-coil	Mm.102984.1	chr18	+	7901247	7901993
1441592_at	5.16	7.03	0.32	0.1	-3.65	6.27e-08	1.5e-06	4.64e-07	2.86e-06			Mm.174442.1	chr10	+	67132375	67133024
1424207_at	9.27	11.13	0.05	0.06	-3.65	5.05e-10	4.18e-08	1.51e-08	1.74e-07	Smarca5	SWI/SNF related, matrix associated, actin dependent regulator of chromatin, subfamily a, member 5	Mm.133447.1	chr8	-	80699943	80739497
1453360_a_at	6.95	8.81	0.04	0.03	-3.65	2e-12	1.15e-09	2.78e-12	3.35e-10	Tex9	testis expressed gene 9	Mm.14485.2	chr9	-	72461100	72491956
1417512_at	7.49	9.36	0.15	0.04	-3.65	6.3e-10	4.94e-08	4.84e-10	1.26e-08	Evi5	ecotropic viral integration site 5	Mm.35796.1	chr5	-	107744794	107875107
1433537_at	8.93	10.8	0.06	0.02	-3.65	3.36e-13	5.41e-10	9.29e-13	1.61e-10	Atrx	alpha thalassemia/mental retardation syndrome X-linked homolog (human)	Mm.141130.1	chrX	-	105797396	105798305
1436581_at	4.14	6.01	0.25	0.04	-3.64	1.89e-08	5.78e-07	4.48e-08	4.13e-07	Ttc14	tetratricopeptide repeat domain 14	Mm.26219.2	chr3	+	33813184	33813910
1425095_at	5.68	7.55	0.18	0.03	-3.64	1.13e-08	3.9e-07	7.15e-08	6.06e-07	BC002059	cDNA sequence BC002059	Mm.130624.1	chr17	+	16951538	16974157
1421871_at	4.55	6.41	0.15	0.09	-3.64	1.94e-06	2.31e-05	1.25e-08	1.5e-07	Sh3bgrl	SH3-binding domain glutamic acid-rich protein like	Mm.196451.1	chrX	+	109095364	109161936
1431804_a_at	8.31	10.17	0.05	0.07	-3.64	4.31e-08	1.11e-06	3.12e-07	2.06e-06	Sp3	trans-acting transcription factor 3	Mm.28513.2	chr2	-	72937193	72978984
1455773_at	4.79	6.65	0.25	0.13	-3.63	9.4e-05	0.0006	2e-05	7.07e-05			Mm.99380.1	chr7	+	90136662	90137316
1432284_at	4.25	6.11	0.45	0.07	-3.63	1.62e-06	1.99e-05	8.54e-08	7.01e-07	Mipol1	mirror-image polydactyly gene 1 homolog (human)	Mm.121753.1	chr12	+	57230646	57332459
1435478_at	7.97	9.83	0.04	0.05	-3.63	5.52e-11	8.6e-09	6.07e-11	2.71e-09	Wdr26	WD repeat domain 26	Mm.200350.1	chr1	-	181173225	181174094
1430999_a_at	6.53	8.39	0.07	0.07	-3.63	1.61e-09	9.2e-08	8.95e-10	1.98e-08	Scoc	short coiled-coil protein	Mm.24763.2	chr8	-	83435572	83442578
1426582_at	6.98	8.84	0.1	0.12	-3.63	2.11e-10	2.32e-08	1.92e-09	3.52e-08	Atf2; LOC102641666	activating transcription factor 2; cyclic AMP-dependent transcription factor ATF-2	Mm.3466.1	chr2	-	73816510	73892628
1444785_at	6.65	8.51	0.19	0.09	-3.63	2.47e-10	2.54e-08	2.96e-09	4.88e-08			Mm.37220.1	chr4	-	155194479	155195005
1456705_at	5.93	7.79	0.3	0.03	-3.63	6.09e-07	9.05e-06	3.24e-06	1.46e-05			Mm.102041.1	chr18	+	65639541	65641033
1431252_a_at	6.57	8.42	0.05	0.05	-3.63	1.23e-08	4.14e-07	1.26e-07	9.72e-07	Zfp655	zinc finger protein 655	Mm.206555.2	chr5	+	145231734	145245169
1438892_at	4.37	6.23	0.13	0.15	-3.63	1.13e-06	1.49e-05	4.94e-06	2.11e-05			Mm.132462.1	chr17	-	10313184	10313844
1448340_at	4.59	6.45	0.15	0.2	-3.62	5.91e-08	1.43e-06	9.24e-08	7.49e-07	Tmem30a	transmembrane protein 30A	Mm.171292.1	chr9	-	79768255	79793430
1428539_at	7.6	9.45	0.08	0.01	-3.61	2.11e-12	1.17e-09	1.01e-12	1.71e-10	Smg1	SMG1 homolog, phosphatidylinositol 3-kinase-related kinase (C. elegans)	Mm.35795.1	chr7	-	118131310	118133369
1418960_at	4.81	6.66	0.07	0.01	-3.61	7.37e-09	2.86e-07	4.34e-09	6.5e-08	Phf20l1	PHD finger protein 20-like 1	Mm.163.1	chr15	+	66639686	66644396
1439136_at	4.79	6.64	0.18	0.07	-3.61	5.52e-09	2.3e-07	1.9e-09	3.5e-08			Mm.24297.1	chr4	+	107023209	107023913
1433848_at	5.55	7.4	0.09	0.1	-3.61	2.17e-08	6.44e-07	5.21e-07	3.15e-06	Cdc27	cell division cycle 27	Mm.89845.1	chr11	-	104502530	104505668
1455735_at	3.88	5.73	0.23	0.13	-3.61	8.38e-09	3.13e-07	4.13e-12	4.32e-10	Ap1s3	adaptor-related protein complex AP-1, sigma 3	Mm.32409.1	chr1	-	79606599	79608010
1442625_at	4	5.85	0.22	0.12	-3.6	1.71e-06	2.09e-05	2.84e-06	1.31e-05			Mm.157379.1	chr14	-	45526178	45526817
1444372_at	4.69	6.54	0.04	0.07	-3.6	1.3e-06	1.67e-05	2.39e-08	2.51e-07			Mm.209518.1
1433972_at	5.96	7.81	0.35	0.1	-3.6	7.66e-09	2.94e-07	1.25e-08	1.5e-07	Camta1	calmodulin binding transcription activator 1	Mm.124805.1	chr4	-	151059523	151075289
1443857_at	4.5	6.35	0.1	0.16	-3.6	5.68e-10	4.57e-08	6.6e-09	8.99e-08	Hook3	hook homolog 3 (Drosophila)	Mm.63527.1	chr8	-	26030670	26072423
1431031_at	3.89	5.73	0.17	0.21	-3.6	5.66e-05	0.0004	0.0001	0.0003	Arid4b	AT rich interactive domain 4B (RBP1-like)	Mm.41138.3	chr13	+	14177982	14197982
1430097_at	4.23	6.08	0.25	0.09	-3.6	1.28e-08	4.27e-07	2.4e-08	2.51e-07			Mm.96601.1	chr4	-	19632332	19633707
1430805_s_at	7.18	9.02	0.21	0.01	-3.59	2.45e-09	1.28e-07	7.25e-09	9.64e-08	Rmi1	RMI1, RecQ mediated genome instability 1	Mm.27207.2	chr13	+	58402600	58410092
1440317_at	5.18	7.02	0.3	0.05	-3.59	6.55e-07	9.61e-06	3.56e-08	3.44e-07			Mm.139161.1	chr17	+	30164172	30164792
1444004_at	8.58	10.42	0.09	0.01	-3.59	4.09e-11	7.05e-09	2.19e-10	6.95e-09	Thoc2	THO complex 2	Mm.25284.1	chrX	-	41827182	41836597
1436025_at	5.78	7.62	0.17	0.08	-3.59	1.29e-09	7.89e-08	3.07e-09	5e-08	Ccdc88a	coiled coil domain containing 88A	Mm.37793.1	chr11	+	29509467	29510807
1430357_at	5.47	7.31	0.18	0.07	-3.59	1.21e-06	1.57e-05	7.99e-07	4.49e-06	Gm10257; Gm12657; H3f3b; H3f3c; LOC102642045	predicted gene 10257; predicted gene 12657; H3 histone, family 3B; H3 histone, family 3C; histone H3.3-like	Mm.214774.1	chr11	-	116020927	116022253
1439759_x_at	5.39	7.24	0.2	0.11	-3.59	4.82e-10	4.03e-08	1.1e-09	2.31e-08	Sult6b1	sulfotransferase family, cytosolic, 6B, member 1	Mm.45514.1	chr17	-	78884891	78885213
1435207_at	6.26	8.1	0.2	0.05	-3.58	5.59e-08	1.37e-06	7.89e-08	6.57e-07	Dixdc1	DIX domain containing 1	Mm.41644.1	chr9	-	50662754	50664599
1455218_at	7.19	9.03	0.07	0.07	-3.58	4.35e-12	1.7e-09	4.55e-11	2.2e-09	Ccp110	centriolar coiled coil protein 110	Mm.23279.1	chr7	+	118729955	118737019
1415771_at	11.38	13.22	0.05	0.02	-3.58	7.92e-11	1.1e-08	4.12e-10	1.12e-08	Ncl	nucleolin	Mm.117581.1	chr1	-	86349626	86359388
1458479_at	4.69	6.53	0.18	0.05	-3.58	2.83e-07	4.92e-06	3.69e-08	3.53e-07			Mm.157601.1	chr4	+	52482312	52483098
1421939_a_at	5.46	7.3	0.17	0.06	-3.58	1.46e-09	8.55e-08	1.26e-08	1.51e-07	Stag1	stromal antigen 1	Mm.42135.1	chr9	+	100643449	100958062
1455655_a_at	9.33	11.17	0.05	0.04	-3.58	4.79e-10	4.02e-08	4.26e-09	6.42e-08	Tardbp	TAR DNA binding protein	Mm.24083.2	chr4	-	148616712	148618050
1445037_at	5.1	6.94	0.12	0.04	-3.58	2.33e-11	4.88e-09	3.68e-11	1.88e-09	Git2	G protein-coupled receptor kinase-interactor 2	Mm.212942.1	chr5	-	114754247	114755080
1424206_at	10.03	11.87	0.09	0.05	-3.57	1.13e-11	3.09e-09	6.83e-11	2.95e-09	Smarca5	SWI/SNF related, matrix associated, actin dependent regulator of chromatin, subfamily a, member 5	Mm.133447.1	chr8	-	80699943	80739497
1442832_at	4.64	6.48	0.16	0.12	-3.57	1.48e-08	4.75e-07	2.96e-08	2.97e-07	Ankrd52	ankyrin repeat domain 52	Mm.130874.1	chr10	+	128384499	128385126
1443116_at	3.81	5.65	0.21	0.14	-3.57	8.07e-09	3.05e-07	1.37e-07	1.03e-06	Psme4	proteasome (prosome, macropain) activator subunit 4	Mm.213271.1	chr11	+	30873305	30873985
1433648_at	7.91	9.75	0.08	0.04	-3.57	4.85e-09	2.11e-07	1.67e-10	5.69e-09	Spag9	sperm associated antigen 9	Mm.27302.1	chr11	+	94097805	94126087
1425577_at	6.34	8.18	0.1	0.03	-3.57	7.24e-11	1.04e-08	7.07e-11	3.02e-09	Zmym5	zinc finger, MYM-type 5	Mm.100407.1	chr14	-	56792923	56797784
1427663_a_at	5.82	7.66	0.18	0.08	-3.57	5.6e-06	5.45e-05	9.07e-06	3.56e-05	Clk4	CDC like kinase 4	Mm.9488.3	chr11	+	51263198	51275497
1426457_at	8.15	9.98	0.04	0.08	-3.57	1.75e-11	3.91e-09	2.78e-12	3.35e-10	Slmap	sarcolemma associated protein	Mm.36769.2	chr14	-	26413167	26533739
1442739_at	5.07	6.91	0.44	0.04	-3.57	1.18e-06	1.55e-05	7.2e-08	6.1e-07	Zfp119b	zinc finger protein 119b	Mm.100403.1	chr17	-	55938377	55938879
1427193_at	4.61	6.45	0.24	0.08	-3.57	7.2e-07	1.04e-05	9.94e-09	1.25e-07	Brd8	bromodomain containing 8	Mm.28414.3	chr18	-	34599987	34605691
1456393_at	5.92	7.75	0.31	0.09	-3.56	1.49e-08	4.77e-07	2.26e-11	1.34e-09	Bbip1	BBSome interacting protein 1	Mm.1605.2	chr19	-	53929248	53929941
1436826_at	6.64	8.48	0.27	0.11	-3.56	6.12e-09	2.49e-07	2.56e-09	4.37e-08	Tmtc3	transmembrane and tetratricopeptide repeat containing 3	Mm.74575.1	chr10	-	100443902	100444556
1457806_at	6.02	7.85	0.09	0.15	-3.56	4.1e-10	3.65e-08	2.64e-09	4.47e-08			Mm.74694.1	chr7	+	134882875	134883459
1425497_a_at	6.48	8.31	0.01	0.06	-3.56	2.47e-09	1.28e-07	4.5e-08	4.15e-07	Prpf4b	PRP4 pre-mRNA processing factor 4 homolog B (yeast)	Mm.10027.1	chr13	+	34875495	34903866
1417768_at	7.65	9.48	0.08	0.11	-3.56	6.09e-09	2.48e-07	1.44e-09	2.82e-08	Pnpla8	patatin-like phospholipase domain containing 8	Mm.54126.1	chr12	+	44269158	44312574
1453163_at	7.16	8.99	0.08	0.04	-3.56	4.67e-10	3.97e-08	2.03e-09	3.68e-08	Ppp1r12a	protein phosphatase 1, regulatory (inhibitor) subunit 12A	Mm.133122.1	chr10	+	108162059	108278040
1434734_at	6.67	8.5	0.06	0.05	-3.56	1.28e-12	8.65e-10	7.19e-12	6.25e-10	Rad54b	RAD54 homolog B (S. cerevisiae)	Mm.32022.1	chr4	+	11612618	11615805
1422769_at	8.02	9.85	0.23	0.07	-3.55	3.92e-07	6.35e-06	3.83e-06	1.69e-05	Syncrip	synaptotagmin binding, cytoplasmic RNA interacting protein	Mm.196461.1	chr9	-	88455581	88480759
1431158_at	4.44	6.27	0.15	0.07	-3.55	3.55e-10	3.24e-08	5.46e-10	1.37e-08			Mm.133654.1	chr11	+	72609379	72610818
1428087_at	8.57	10.4	0.08	0.05	-3.55	2.83e-08	7.94e-07	6.94e-07	3.99e-06	Dnm1l	dynamin 1-like	Mm.140013.1	chr16	-	16311904	16358984
1450292_a_at	4.47	6.3	0.21	0.11	-3.55	3.63e-09	1.68e-07	2.02e-08	2.19e-07	Hormad1	HORMA domain containing 1	Mm.84531.1	chr3	+	95559676	95587671
1450900_at	6.93	8.76	0.02	0.06	-3.55	1.05e-08	3.68e-07	1.63e-08	1.85e-07	Smek2	SMEK homolog 2, suppressor of mek1 (Dictyostelium)	Mm.197564.1	chr11	+	29172914	29220796
1424784_at	6.73	8.56	0.13	0.04	-3.55	9.84e-10	6.56e-08	1.39e-08	1.63e-07	Gm13139	predicted gene 13139	Mm.38181.1	chr4	+	147132092	147180891
1439487_at	4.75	6.58	0.18	0.07	-3.55	4.13e-09	1.87e-07	9.81e-09	1.23e-07	Lig4	ligase IV, DNA, ATP-dependent	Mm.80584.1	chr8	-	9970016	9971575
1442528_at	5.4	7.23	0.38	0.13	-3.55	3.39e-06	3.62e-05	5.02e-05	0.0002	Xpo4	exportin 4	Mm.168273.1	chr14	-	57642068	57642821
1460624_at	5.71	7.53	0.29	0.13	-3.55	2.21e-07	4.04e-06	1.32e-07	1e-06	Yod1	YOD1 OTU deubiquitinating enzyme 1 homologue (S. cerevisiae)	Mm.39287.1	chr1	+	130722917	130724360
1458374_at	8.66	10.49	0.2	0.04	-3.54	7.87e-09	2.99e-07	1.35e-08	1.6e-07	Mis18bp1	MIS18 binding protein 1	Mm.191440.2	chr12	-	65153573	65158770
1428084_at	8.5	10.33	0.05	0	-3.54	8.89e-13	7.28e-10	1.01e-11	7.78e-10	Krr1	KRR1, small subunit (SSU) processome component, homolog (yeast)	Mm.34606.1	chr10	+	111972756	111986140
1436543_at	6.75	8.57	0.14	0.01	-3.54	4.49e-08	1.15e-06	6.64e-07	3.85e-06	Gtpbp10	GTP-binding protein 10 (putative)	Mm.86921.2	chr5	-	5537977	5559502
1448760_at	5.1	6.93	0.27	0.02	-3.54	7.37e-08	1.71e-06	4.5e-08	4.15e-07	Zfp68	zinc finger protein 68	Mm.27575.1	chr5	-	138604615	138619737
1456504_at	4.14	5.96	0.09	0.05	-3.54	7.71e-10	5.62e-08	8.5e-10	1.9e-08	Zfp182	zinc finger protein 182	Mm.170163.1	chrX	-	21028593	21029683
1460085_at	5.43	7.26	0.3	0.03	-3.54	1.27e-08	4.24e-07	1.99e-09	3.62e-08			Mm.37867.1	chr1	+	136632551	136633102
1446284_at	5.65	7.47	0.16	0.15	-3.54	3.44e-09	1.62e-07	2.35e-08	2.48e-07			Mm.215481.1	chr15	-	59039831	59040509
1424637_s_at	8.45	10.27	0.07	0.02	-3.54	2.63e-10	2.62e-08	3.14e-11	1.69e-09	Ccdc47	coiled-coil domain containing 47	Mm.22109.1	chr11	-	106199194	106216355
1421750_a_at	9.84	11.66	0.06	0.05	-3.54	7.3e-10	5.44e-08	1.24e-09	2.53e-08	Vbp1	von Hippel-Lindau binding protein 1	Mm.8294.1	chrX	+	75514352	75534923
1455538_at	5.41	7.24	0.12	0.05	-3.54	3.18e-11	5.88e-09	2.39e-10	7.47e-09	Igip; Pura	IgA inducing protein; purine rich element binding protein A	Mm.39711.1	chr18	+	36299535	36301515
1435164_s_at	8.71	10.53	0.14	0.02	-3.54	1.28e-10	1.56e-08	4.83e-10	1.26e-08	Uba3	ubiquitin-like modifier activating enzyme 3	Mm.12892.3	chr6	-	97183818	97184365
1427160_at	6.28	8.1	0.21	0.12	-3.53	3.3e-09	1.57e-07	9.06e-09	1.15e-07	Pcf11	cleavage and polyadenylation factor subunit homolog (S. cerevisiae)	Mm.43157.1	chr7	-	92643461	92660092
1426455_at	7.33	9.15	0.07	0.01	-3.53	1.5e-12	9.8e-10	5.31e-12	5.11e-10	Cwc27	CWC27 spliceosome-associated protein homolog (S. cerevisiae)	Mm.86692.1	chr13	-	104631165	104816936
1459793_s_at	4.43	6.25	0.27	0.07	-3.53	7.73e-08	1.77e-06	5.34e-07	3.21e-06	Lyrm5	LYR motif containing 5	Mm.205438.1	chr6	+	145217245	145217534
1419286_s_at	6.4	8.22	0.11	0.03	-3.53	1.27e-11	3.37e-09	2.7e-11	1.53e-09	Ift81	intraflagellar transport 81	Mm.10125.1	chr5	-	122550203	122614518
1443112_at	4.35	6.17	0.33	0.15	-3.53	9.72e-05	0.0006	0.0008	0.0018			Mm.181824.1	chr2	-	94416559	94417240
1439107_a_at	4.64	6.46	0.29	0.21	-3.53	3.77e-07	6.15e-06	2.05e-07	1.45e-06	Kmt2e	lysine (K)-specific methyltransferase 2E	Mm.195887.2	chr5	+	23486322	23496194
1445918_at	2.8	4.62	0.11	0.16	-3.53	1.69e-07	3.27e-06	2.54e-07	1.74e-06	Tmem2	transmembrane protein 2	Mm.207598.1	chr19	+	21824414	21825269
1434005_at	8.04	9.86	0.09	0.02	-3.53	7.66e-10	5.61e-08	1.21e-09	2.48e-08	Rbms1	RNA binding motif, single stranded interacting protein 1	Mm.202804.1	chr2	-	60750193	60752783
1441359_at	4.16	5.98	0.23	0.09	-3.53	9.39e-07	1.28e-05	1.69e-08	1.91e-07			Mm.120876.1	chr4	+	108538778	108539759
1435698_at	7.84	9.66	0.09	0.04	-3.52	3.25e-11	5.97e-09	6.21e-11	2.75e-09	Rictor	RPTOR independent companion of MTOR, complex 2	Mm.36537.1	chr15	+	6798345	6800401
1421534_at	4.4	6.21	0.33	0.16	-3.52	3.34e-07	5.6e-06	1.56e-06	7.9e-06	Dfna5	deafness, autosomal dominant 5 (human)	Mm.3421.1	chr6	-	50200173	50202567
1445843_at	6.44	8.26	0.09	0.07	-3.52	2.27e-07	4.15e-06	2.23e-06	1.06e-05	Chd2	chromodomain helicase DNA binding protein 2	Mm.214974.1	chr7	-	73451797	73456250
1440295_at	5.03	6.84	0.19	0.09	-3.52	5.95e-08	1.44e-06	1.53e-07	1.14e-06			Mm.130967.1
1428010_at	4.51	6.33	0.13	0.02	-3.52	4.23e-11	7.18e-09	7.42e-12	6.37e-10			Mm.158852.1	chr12	-	71135556	71136638
1419239_at	3.88	5.69	0.09	0.07	-3.52	9.06e-08	2e-06	2.19e-07	1.53e-06	Zfp54	zinc finger protein 54	Mm.12916.1	chr17	+	21423243	21435156
1459463_at	3.24	5.06	0.29	0.1	-3.51	4.07e-07	6.54e-06	2.97e-09	4.89e-08			Mm.207860.1	chr9	+	58606888	58607507
1443864_at	5.61	7.42	0.13	0.03	-3.51	6.63e-09	2.64e-07	3.77e-08	3.59e-07	Dtl	denticleless homolog (Drosophila)	Mm.52266.1	chr1	-	191537492	191541463
1437363_at	5.77	7.58	0.44	0.04	-3.51	6.89e-07	9.99e-06	4.84e-06	2.07e-05	Homer1	homer homolog 1 (Drosophila)	Mm.133785.1	chr13	+	93403080	93404132
1423112_at	7.32	9.13	0.06	0.07	-3.51	1.06e-09	6.89e-08	1.28e-08	1.53e-07	Ube2d3	ubiquitin-conjugating enzyme E2D 3	Mm.24529.1	chr3	+	135439645	135468198
1430458_at	3.41	5.22	0.26	0.16	-3.51	7.29e-06	6.78e-05	2.02e-06	9.81e-06	Supt6	suppressor of Ty 6	Mm.159554.1	chr11	-	78243602	78245971
1435746_at	5.55	7.36	0.14	0.01	-3.51	1.03e-09	6.76e-08	1.41e-09	2.78e-08	Srpk2	serine/arginine-rich protein specific kinase 2	Mm.25390.1	chr5	-	23504347	23505766
1445387_at	3.97	5.78	0.1	0.13	-3.5	8.05e-06	7.37e-05	1.86e-09	3.46e-08	Senp6	SUMO/sentrin specific peptidase 6	Mm.213300.1	chr9	+	80121076	80121723
1444562_at	4.46	6.27	0.18	0.08	-3.5	4.41e-09	1.97e-07	6.2e-08	5.4e-07			Mm.139273.1	chr5	+	29651840	29652198
1434664_at	5.86	7.67	0.3	0.03	-3.5	2.12e-06	2.47e-05	2.73e-08	2.78e-07	Mzt1	mitotic spindle organizing protein 1	Mm.38912.1	chr14	-	99033785	99046136
1429065_at	4.13	5.93	0.08	0.1	-3.5	7.77e-08	1.78e-06	6.84e-11	2.95e-09	Ikbip	IKBKB interacting protein	Mm.45965.1	chr10	+	91082939	91102613
1436157_at	8.92	10.73	0.07	0.05	-3.5	1.79e-11	3.95e-09	1.24e-10	4.58e-09	Ccar1	cell division cycle and apoptosis regulator 1	Mm.196371.2	chr10	-	62743927	62792260
1440622_at	2.88	4.69	0.1	0.16	-3.49	2.13e-08	6.37e-07	2.23e-07	1.56e-06			Mm.186290.1	chr6	-	84689725	84690395
1416423_x_at	6.14	7.94	0.2	0.1	-3.49	1.29e-09	7.89e-08	2.79e-09	4.66e-08	Ssb	Sjogren syndrome antigen B	Mm.10508.1	chr2	+	69861632	69872171
1440221_at	6.1	7.9	0.08	0.05	-3.49	1.09e-09	7.01e-08	1.16e-10	4.36e-09	AA408650	expressed sequence AA408650	Mm.203876.1	chr18	-	63661092	63662021
1444516_at	5.06	6.86	0.22	0.04	-3.49	2.56e-07	4.54e-06	1.28e-07	9.83e-07			Mm.38052.1	chr7	+	107679608	107680190
1439662_at	5.43	7.23	0.22	0.08	-3.48	9.14e-10	6.22e-08	3.47e-09	5.47e-08	Homer1	homer homolog 1 (Drosophila)	Mm.133337.1	chr13	+	93404098	93404962
1440078_at	6.46	8.26	0.07	0.03	-3.48	4.27e-07	6.8e-06	1.57e-07	1.16e-06			Mm.153091.1	chr17	-	32275602	32276252
1451324_s_at	6.78	8.57	0.05	0.04	-3.48	1.32e-11	3.41e-09	4.68e-12	4.69e-10	Fyttd1	forty-two-three domain containing 1	Mm.12831.1	chr16	+	32877808	32908963
1442760_x_at	6.27	8.07	0.2	0.09	-3.48	2.04e-09	1.11e-07	4.93e-09	7.13e-08			Mm.209585.1	chr11	+	29715946	29716393
1423169_at	7.96	9.76	0.14	0.03	-3.48	1.08e-09	6.96e-08	1.54e-09	2.97e-08	Taf7	TAF7 RNA polymerase II, TATA box binding protein (TBP)-associated factor	Mm.12001.1	chr18	-	37642021	37644168
1438045_at	5.81	7.6	0.14	0.01	-3.48	1.7e-07	3.28e-06	1.02e-07	8.12e-07	Eea1	early endosome antigen 1	Mm.13146.1	chr10	+	96042402	96045606
1452364_at	9.24	11.04	0.05	0.05	-3.47	2.66e-08	7.54e-07	7.2e-07	4.12e-06	Suz12	suppressor of zeste 12 homolog (Drosophila)	Mm.21964.1	chr11	+	79993496	80034122
1437570_at	5.1	6.9	0.19	0.06	-3.47	4.52e-06	4.57e-05	4.14e-05	0.0001	Luc7l3	LUC7-like 3 (S. cerevisiae)	Mm.31113.1	chr11	-	94287889	94289803
1452573_a_at	4.88	6.68	0.13	0.04	-3.47	3.62e-08	9.63e-07	7.52e-07	4.27e-06	Ercc6l2	excision repair cross-complementing rodent repair deficiency, complementation group 6 like 2	Mm.45349.2	chr13	+	63898790	63899259
1417770_s_at	8.43	10.23	0.08	0.16	-3.47	2.22e-10	2.4e-08	1.95e-10	6.42e-09	Psmc6	proteasome (prosome, macropain) 26S subunit, ATPase, 6	Mm.18472.1	chr14	+	45329844	45349696
1437175_at	6.13	7.92	0.19	0.06	-3.46	1.55e-09	8.91e-08	5.2e-09	7.43e-08	Pdik1l	PDLIM1 interacting kinase 1 like	Mm.22778.2	chr4	-	134275007	134276140
1459879_at	5.89	7.69	0.17	0.05	-3.46	2.42e-08	7.02e-07	1.01e-10	3.93e-09	Marf1	meiosis arrest female 1	Mm.24004.2	chr16	-	14138772	14149109
1453270_a_at	5.68	7.47	0.26	0.02	-3.46	8.37e-10	5.92e-08	2.76e-09	4.62e-08	Phf14	PHD finger protein 14	Mm.18414.1	chr6	+	11986407	12081197
1457036_at	5.03	6.82	0.48	0.16	-3.46	1.28e-06	1.65e-05	2.88e-07	1.92e-06			Mm.215893.1	chr7	-	30947422	30948756
1436540_at	5.82	7.62	0.07	0.01	-3.46	1.12e-07	2.35e-06	5.03e-09	7.25e-08	Mirlet7d	microRNA let7d	Mm.26586.1	chr13	-	48535525	48536214
1420136_a_at	4.16	5.95	0.42	0.16	-3.46	2.24e-08	6.62e-07	4.36e-08	4.04e-07			Mm.174122.2	chr1	+	23287085	23287663
1436585_at	8.31	10.1	0.1	0.03	-3.46	3.73e-09	1.72e-07	8.38e-09	1.08e-07	Rif1	Rap1 interacting factor 1 homolog (yeast)	Mm.74633.1	chr2	+	52126188	52126768
1422247_a_at	4.56	6.35	0.02	0.06	-3.46	2.5e-10	2.55e-08	2.46e-09	4.25e-08	Uty	ubiquitously transcribed tetratricopeptide repeat gene, Y chromosome	Mm.20477.1	chrY	-	1102762	1245620
1457746_at	5.69	7.48	0.2	0.09	-3.46	3.51e-08	9.44e-07	6.86e-08	5.87e-07			Mm.100193.1	chr9	+	108526589	108527137
1441779_at	7.36	9.15	0.16	0.02	-3.46	5.01e-07	7.73e-06	1.74e-07	1.27e-06			Mm.118349.1	chr8	-	33928166	33928608
1458538_at	6.4	8.19	0.05	0.03	-3.46	2.09e-08	6.26e-07	2.06e-07	1.46e-06			Mm.122269.1	chr10	-	63332665	63333473
1441526_at	5.28	7.07	0.27	0.08	-3.46	9.98e-09	3.55e-07	1.27e-07	9.77e-07			Mm.208464.1	chr11	+	93915403	93916075
1458150_at	4.03	5.82	0.08	0.04	-3.45	1.65e-06	2.02e-05	1.97e-05	6.99e-05	Ambra1	autophagy/beclin 1 regulator 1	Mm.207536.1	chr2	+	91810314	91810969
1429984_at	6.34	8.12	0.04	0.09	-3.45	1.48e-11	3.54e-09	4.26e-11	2.1e-09	Fra10ac1	FRA10AC1 homolog (human)	Mm.85629.1	chr19	-	38204541	38224156
1436299_at	7.77	9.56	0.05	0.03	-3.45	3.44e-07	5.72e-06	9.28e-08	7.52e-07	Gls	glutaminase	Mm.35695.2	chr1	-	52185005	52199889
1435822_at	4.48	6.26	0.26	0.1	-3.45	9.89e-09	3.53e-07	4.54e-08	4.17e-07			Mm.40283.1	chrX	+	104510442	104512050
1438814_at	6.22	8.01	0.13	0.11	-3.45	1.13e-07	2.36e-06	2.07e-06	9.98e-06			Mm.215427.1	chr10	+	63266441	63267330
1448763_at	7.19	8.98	0.07	0.03	-3.45	1.23e-08	4.14e-07	1.66e-09	3.17e-08	Atad1	ATPase family, AAA domain containing 1	Mm.27123.1	chr19	-	32671804	32712360
1448033_at	6.2	7.99	0.07	0.07	-3.45	8.32e-07	1.16e-05	5.69e-07	3.39e-06	Tatdn1	TatD DNase domain containing 1	Mm.11022.2	chr15	-	58900973	58933716
1433643_at	5.24	7.02	0.16	0.07	-3.44	1.26e-10	1.54e-08	3.53e-11	1.84e-09	Cacna2d1	calcium channel, voltage-dependent, alpha2/delta subunit 1	Mm.25672.1	chr5	+	16372220	16374511
1419452_at	9.21	10.99	0.11	0.05	-3.44	1.7e-09	9.61e-08	1.35e-08	1.59e-07	Uchl5	ubiquitin carboxyl-terminal esterase L5	Mm.52067.1	chr1	+	143777280	143807466
1418514_at	10.27	12.05	0.03	0.04	-3.44	6.62e-12	2.15e-09	9.19e-11	3.7e-09	Mtf2	metal response element binding transcription factor 2	Mm.10563.1	chr5	+	108065714	108109219
1442954_at	4.56	6.34	0.19	0.1	-3.44	2.08e-08	6.22e-07	4.3e-10	1.16e-08			Mm.21262.1	chr13	-	74478381	74479191
1425617_at	8.46	10.25	0.07	0.06	-3.44	2.64e-12	1.32e-09	5.82e-11	2.62e-09	Dhx9	DEAH (Asp-Glu-Ala-His) box polypeptide 9	Mm.20000.1	chr1	-	153455759	153487660
1441479_at	5.77	7.55	0.15	0.03	-3.44	5.63e-09	2.34e-07	8.58e-09	1.1e-07			Mm.212081.1	chr17	+	84972151	84972837
1454625_at	5.02	6.81	0.29	0.18	-3.44	4.67e-08	1.18e-06	9.91e-09	1.24e-07	Phf6	PHD finger protein 6	Mm.26870.2	chrX	+	52955276	52956943
1435274_at	4.74	6.52	0.19	0.08	-3.43	4.31e-07	6.85e-06	1.34e-08	1.59e-07	Spopl	speckle-type POZ protein-like	Mm.49884.1	chr2	-	23506217	23506983
1458056_at	4.79	6.57	0.12	0.05	-3.43	9.76e-06	8.61e-05	0.0001	0.0004			Mm.186696.1	chr13	-	103761357	103762062
1443527_at	5.38	7.16	0.08	0.1	-3.43	4.83e-09	2.11e-07	3.44e-08	3.34e-07	Terf1	telomeric repeat binding factor 1	Mm.213329.1	chr1	+	15821550	15822103
1457367_at	4.81	6.59	0.18	0.23	-3.43	1.65e-07	3.21e-06	6.31e-07	3.69e-06			Mm.128883.1	chr3	-	113595106	113596180
1433664_at	7.2	8.97	0.13	0.05	-3.43	4.98e-11	8e-09	1.37e-11	9.65e-10	Ube2q2	ubiquitin-conjugating enzyme E2Q (putative) 2	Mm.24729.1	chr9	+	55150084	55207507
1446510_at	4.42	6.2	0.24	0.07	-3.43	3.73e-07	6.11e-06	1.05e-08	1.3e-07			Mm.214920.1	chr9	-	82892365	82893011
1417001_a_at	9.21	10.99	0.05	0.06	-3.42	3.57e-10	3.25e-08	3.21e-11	1.72e-09	Rsrp1	arginine/serine rich protein 1	Mm.10009.1	chr4	+	134923635	134927372
1426583_at	8.2	9.97	0.13	0.01	-3.42	1.17e-10	1.46e-08	5.67e-10	1.41e-08	Atf2; LOC102641666	activating transcription factor 2; cyclic AMP-dependent transcription factor ATF-2	Mm.3466.1	chr2	-	73816510	73892628
1451383_a_at	6.9	8.67	0.17	0.08	-3.42	2.28e-05	0.0002	1.02e-05	3.94e-05	Chuk	conserved helix-loop-helix ubiquitous kinase	Mm.3996.2	chr19	-	44081710	44107473
1427104_at	4.25	6.02	0.13	0.06	-3.42	7.48e-09	2.89e-07	1.45e-10	5.12e-09	Zfp612	zinc finger protein 612	Mm.87487.1	chr8	+	110079763	110090500
1440281_at	5.11	6.88	0.21	0.06	-3.42	8.67e-11	1.15e-08	6.29e-10	1.52e-08			Mm.153111.1	chr10	-	4409044	4409759
1437553_at	5.35	7.12	0.25	0.07	-3.42	2.64e-09	1.34e-07	3.31e-09	5.31e-08	Brcc3	BRCA1/BRCA2-containing complex, subunit 3	Mm.30557.16	chrX	+	75453000	75454021
1429526_at	6.05	7.83	0.4	0.01	-3.42	5.82e-07	8.71e-06	1.92e-06	9.43e-06	Brd8	bromodomain containing 8	Mm.45602.1	chr18	-	34621906	34624568
1456127_at	5.38	7.15	0.18	0.13	-3.42	2.2e-08	6.5e-07	5.63e-09	7.9e-08	Cnpy1	canopy 1 homolog (zebrafish)	Mm.68286.1	chr5	-	28202434	28203124
1458447_at	6	7.77	0.1	0.13	-3.42	8.1e-08	1.83e-06	2.01e-06	9.75e-06	Cenpf	centromere protein F	Mm.209496.1	chr1	-	189679029	189688086
1429478_at	6.43	8.2	0.08	0.04	-3.42	4.38e-07	6.94e-06	3.27e-07	2.14e-06	Bora	bora, aurora kinase A activator	Mm.31373.1	chr14	+	99046221	99048113
1439342_at	4.24	6.01	0.23	0.18	-3.42	1.71e-06	2.08e-05	3.11e-08	3.09e-07			Mm.133713.1	chr9	+	65314994	65315629
1440026_at	5.67	7.45	0.24	0.19	-3.42	1.05e-06	1.41e-05	1.07e-08	1.32e-07			Mm.214553.1	chr15	-	50725633	50726334
1438543_at	3.73	5.5	0.18	0.23	-3.41	1.04e-05	9.09e-05	9.38e-06	3.67e-05			Mm.133111.1	chr14	+	60693300	60693888
1457726_at	5	6.77	0.27	0.24	-3.41	3.32e-08	9.04e-07	1.31e-09	2.65e-08	Rps15a	ribosomal protein S15A	Mm.123898.1	chr7	-	118104377	118105272
1458955_at	3.97	5.74	0.39	0.05	-3.41	6.83e-06	6.42e-05	5.7e-05	0.0002	Eef1g	eukaryotic translation elongation factor 1 gamma	Mm.173439.1	chr19	+	8970009	8970638
1424802_a_at	8.94	10.7	0.11	0.04	-3.41	1.66e-10	1.92e-08	2.02e-11	1.25e-09	Luc7l3	LUC7-like 3 (S. cerevisiae)	Mm.30927.1	chr11	-	94291136	94321923
1430774_at	5.09	6.86	0.06	0.05	-3.41	4.27e-08	1.1e-06	1.1e-07	8.67e-07			Mm.158186.1	chr11	-	61880309	61881452
1428304_at	9.16	10.93	0.01	0.08	-3.41	1.3e-09	7.93e-08	9.18e-09	1.17e-07	Esco2	establishment of cohesion 1 homolog 2 (S. cerevisiae)	Mm.46440.1	chr14	-	65818477	65831217
1451519_at	8.63	10.4	0.09	0.01	-3.4	8.34e-08	1.87e-06	1.5e-06	7.63e-06	Rnf2	ring finger protein 2	Mm.31512.1	chr1	-	151469398	151500847
1458661_at	5.27	7.03	0.37	0.04	-3.4	3.29e-07	5.53e-06	5.46e-08	4.87e-07			Mm.30473.1	chr19	+	41502096	41502484
1450037_at	6.5	8.26	0.21	0.05	-3.4	9.1e-08	2e-06	5.56e-08	4.94e-07	Usp9x	ubiquitin specific peptidase 9, X chromosome	Mm.396.1	chrX	+	13071536	13172028
1424782_at	5.43	7.19	0.2	0.07	-3.4	4.35e-10	3.79e-08	1.47e-10	5.17e-09	Dram2	DNA-damage regulated autophagy modulator 2	Mm.180776.1	chr3	+	106547692	106575121
1455141_at	7.72	9.48	0.04	0.07	-3.4	1.26e-10	1.54e-08	3.29e-12	3.73e-10	Tnrc6a	trinucleotide repeat containing 6a	Mm.218873.1	chr7	+	123194008	123195296
1458039_at	5.91	7.67	0.17	0.09	-3.39	2.07e-08	6.2e-07	1.01e-08	1.26e-07			Mm.217756.1	chr2	+	166052918	166053626
1440076_at	6.34	8.1	0.3	0.07	-3.39	8.62e-09	3.2e-07	1.22e-09	2.5e-08			Mm.218224.1	chr11	-	50203949	50204599
1424342_at	8.19	9.95	0.11	0.05	-3.39	3.65e-08	9.69e-07	4.23e-08	3.95e-07	Fyttd1	forty-two-three domain containing 1	Mm.12831.1	chr16	+	32877808	32908963
1430271_x_at	6.77	8.53	0.13	0.09	-3.39	2.96e-06	3.24e-05	2.37e-06	1.12e-05	Taf1d	TATA box binding protein (Tbp)-associated factor, RNA polymerase I, D	Mm.218317.4	chr9	+	15307745	15316970
1435240_at	5.95	7.71	0.17	0.05	-3.39	5.77e-09	2.39e-07	2.43e-10	7.56e-09	Baz2b	bromodomain adjacent to zinc finger domain, 2B	Mm.2777.3	chr2	-	59899362	59911839
1430035_at	5.37	7.13	0.16	0.24	-3.39	2.87e-06	3.15e-05	4.87e-05	0.0002	Vps50	VPS50 EARP/GARPII complex subunit	Mm.45539.1	chr6	+	3498425	3520624
1444570_at	4.07	5.83	0.2	0.15	-3.39	1.41e-09	8.38e-08	4.88e-09	7.08e-08			Mm.31035.1	chr8	-	111825902	111826382
1440533_at	4.38	6.13	0.19	0.11	-3.38	4.51e-09	2.01e-07	5.78e-09	8.06e-08			Mm.38958.1	chr16	+	13689257	13689799
1418565_at	6.37	8.13	0.21	0.02	-3.38	1.06e-07	2.26e-06	6.83e-09	9.2e-08	Serbp1	serpine1 mRNA binding protein 1	Mm.18700.1	chr6	+	67266979	67287491
1433581_at	5.95	7.7	0.24	0.03	-3.38	6.21e-08	1.49e-06	3.81e-07	2.44e-06	1190002N15Rik	RIKEN cDNA 1190002N15 gene	Mm.38211.1	chr9	-	94517863	94519786
1430991_at	6.01	7.76	0.19	0.13	-3.38	5.9e-05	0.0004	0.0002	0.0006			Mm.46783.2	chr10	+	86685496	86694806
1443624_at	4.35	6.11	0.16	0.16	-3.38	1.22e-08	4.13e-07	4.39e-09	6.55e-08			Mm.104987.1	chr5	-	66084994	66085457
1439046_at	6.47	8.22	0.26	0.03	-3.37	2.17e-09	1.16e-07	1.46e-08	1.7e-07	Nsrp1	nuclear speckle regulatory protein 1	Mm.63468.1	chr11	-	77046179	77078425
1445534_at	5.06	6.81	0.35	0.11	-3.37	1.52e-05	0.0001	1.16e-08	1.41e-07			Mm.191996.1	chr14	+	7938018	7938581
1440302_at	5.95	7.7	0.2	0.03	-3.37	3.61e-07	5.95e-06	2.76e-06	1.28e-05	LOC102641364; Slc25a3	phosphate carrier protein, mitochondrial-like; solute carrier family 25 (mitochondrial carrier, phosphate carrier), member 3	Mm.36430.1	chr10	-	91119774	91120461
1436174_at	9.44	11.19	0.07	0.03	-3.36	2.13e-10	2.33e-08	1.26e-09	2.57e-08	Atad2	ATPase family, AAA domain containing 2	Mm.215758.1	chr15	-	58094046	58094826
1458031_at	6.01	7.76	0.2	0.03	-3.36	8.13e-10	5.8e-08	4.38e-09	6.55e-08			Mm.122993.1	chr5	+	8439688	8440488
1457539_at	4.61	6.36	0.28	0.16	-3.36	2.74e-08	7.76e-07	1.58e-07	1.17e-06			Mm.26111.1	chr10	+	111174267	111174913
1452854_at	6.35	8.1	0.08	0.09	-3.36	3.71e-08	9.81e-07	1.65e-07	1.21e-06	Sec63	SEC63-like (S. cerevisiae)	Mm.80393.1	chr10	+	42830574	42832514
1429734_at	6.62	8.36	0.06	0.02	-3.35	2.05e-11	4.35e-09	5.35e-11	2.47e-09	Ddias	DNA damage-induced apoptosis suppressor	Mm.26468.1	chr7	-	92858183	92874229
1440123_at	4.88	6.63	0.35	0.03	-3.35	0.0001	0.0008	0.0009	0.002			Mm.74764.1	chrX	+	152264713	152265733
1435768_at	6.92	8.66	0.1	0.01	-3.35	3.28e-09	1.56e-07	8.97e-10	1.98e-08	Arid4b	AT rich interactive domain 4B (RBP1-like)	Mm.41138.4	chr13	+	14197903	14199603
1416668_at	8.97	10.72	0.1	0.04	-3.35	1.54e-11	3.6e-09	3.47e-11	1.82e-09	Emc2	ER membrane protein complex subunit 2	Mm.464.1	chr15	+	43477228	43527773
1444890_at	4.3	6.04	0.16	0.05	-3.35	2.52e-10	2.56e-08	1.56e-10	5.4e-09			Mm.182675.1	chr11	+	59706634	59707593
1442171_at	5.88	7.62	0.25	0.04	-3.35	3.73e-07	6.11e-06	8.88e-07	4.92e-06	Prpf40a	PRP40 pre-mRNA processing factor 40 homolog A (yeast)	Mm.132812.1	chr2	-	53134703	53135565
1416800_at	7.37	9.12	0.3	0.04	-3.35	4.09e-07	6.57e-06	1.19e-06	6.29e-06	Trpm7	transient receptor potential cation channel, subfamily M, member 7	Mm.33819.1	chr2	-	126791564	126876261
1460567_at	5.87	7.62	0.18	0.07	-3.35	3.07e-08	8.51e-07	4.63e-07	2.85e-06	Rfx7	regulatory factor X, 7	Mm.32081.1	chr9	+	72619490	72622955
1416299_at	8.12	9.86	0.14	0.01	-3.35	2.13e-09	1.14e-07	6.83e-09	9.2e-08	Shcbp1	Shc SH2-domain binding protein 1	Mm.37801.1	chr8	-	4735975	4779537
1435480_at	5.6	7.35	0.13	0.04	-3.35	1.92e-09	1.06e-07	5.18e-11	2.42e-09			Mm.31082.1	chr6	-	39610910	39611800
1425561_at	6.54	8.28	0.03	0.07	-3.34	3.85e-09	1.76e-07	1.16e-07	9.05e-07	Trnt1	tRNA nucleotidyl transferase, CCA-adding, 1	Mm.196332.1	chr6	+	106769290	106782468
1439495_at	4.42	6.16	0.5	0.1	-3.34	1.49e-05	0.0001	3.06e-08	3.05e-07	Uvssa	UV stimulated scaffold protein A	Mm.103598.1
1453028_at	7.28	9.02	0.12	0.05	-3.34	1.66e-07	3.23e-06	1.57e-07	1.16e-06	Pwwp2a	PWWP domain containing 2A	Mm.200947.1	chr11	+	43682052	43707194
1434593_at	4.82	6.56	0.34	0.15	-3.34	1.06e-08	3.7e-07	1.34e-09	2.69e-08	Eif5a2	eukaryotic translation initiation factor 5A2	Mm.31867.1	chr3	+	28797965	28798846
1428845_at	8.78	10.52	0.08	0.06	-3.34	1.08e-11	3.07e-09	6.22e-11	2.76e-09	Bclaf1	BCL2-associated transcription factor 1	Mm.385.1	chr10	+	20333388	20342640
1422094_a_at	5.65	7.39	0.14	0.02	-3.34	3.59e-08	9.58e-07	9.89e-08	7.92e-07	Zfp329	zinc finger protein 329	Mm.171461.1	chr7	-	12806100	12811666
1441769_at	6.33	8.06	0.11	0.06	-3.34	2.57e-11	5.06e-09	6.02e-11	2.69e-09			Mm.209264.1	chr13	+	113995082	113995536
1441971_at	7.67	9.41	0.1	0.06	-3.34	7.67e-08	1.76e-06	1.8e-09	3.37e-08			Mm.25647.1	chr2	-	104827025	104827817
1433631_at	9.49	11.22	0.04	0.03	-3.34	9.17e-12	2.72e-09	2.76e-11	1.56e-09	Eif5; LOC102641436	eukaryotic translation initiation factor 5	Mm.196515.1	chr12	+	111538100	111546754
1423369_at	8.6	10.34	0.13	0.03	-3.33	7.71e-08	1.77e-06	6.65e-07	3.86e-06	Fmr1	fragile X mental retardation syndrome 1	Mm.3451.1	chrX	+	68678581	68717963
1436156_at	8.05	9.78	0.07	0.05	-3.32	1.43e-08	4.64e-07	2.84e-08	2.87e-07	Ccar1	cell division cycle and apoptosis regulator 1	Mm.196371.2	chr10	-	62743927	62792260
1430995_at	4.61	6.34	0.08	0.07	-3.32	7.36e-10	5.46e-08	2.09e-08	2.25e-07	Tmx3	thioredoxin-related transmembrane protein 3	Mm.133649.1	chr18	+	90510154	90542574
1458273_at	3.16	4.9	0.15	0.19	-3.32	1.14e-09	7.23e-08	3.65e-11	1.88e-09	Hnrnpd	heterogeneous nuclear ribonucleoprotein D	Mm.40144.1	chr5	-	99955934	99956422
1458365_at	4.53	6.27	0.09	0.07	-3.32	7.17e-06	6.7e-05	1.26e-05	4.71e-05	Gorab	golgin, RAB6-interacting	Mm.124787.1	chr1	-	163385873	163403669
1454107_a_at	6.6	8.33	0.05	0.04	-3.32	5.08e-07	7.81e-06	8.89e-07	4.92e-06	Kif2a	kinesin family member 2A	Mm.4415.4	chr13	-	106982523	107021749
1434958_at	6.74	8.47	0.03	0.03	-3.32	6.4e-09	2.57e-07	7.63e-09	1.01e-07	Sacs	sacsin	Mm.103675.2	chr14	+	61214584	61215547
1455195_at	8.32	10.05	0.02	0.03	-3.32	4.24e-10	3.72e-08	7.96e-10	1.82e-08	Rps24	ribosomal protein S24	Mm.16775.6	chr14	+	24493852	24495859
1416926_at	10.25	11.98	0.04	0.02	-3.32	5.78e-12	2.05e-09	1.06e-12	1.75e-10	Trp53inp1	transformation related protein 53 inducible nuclear protein 1	Mm.28708.1	chr4	+	11156440	11174377
1438418_at	6.25	7.98	0.22	0.08	-3.31	1.17e-07	2.42e-06	5.03e-07	3.05e-06	Ap5m1	adaptor-related protein complex 5, mu 1 subunit	Mm.87037.2	chr14	+	49089918	49090878
1453230_at	4.72	6.45	0.22	0.07	-3.31	9.27e-09	3.39e-07	1.54e-08	1.77e-07	Zfp74	zinc finger protein 74	Mm.132543.1	chr7	-	29932784	29934625
1435708_at	4.18	5.91	0.13	0.07	-3.31	8.96e-09	3.31e-07	6.83e-08	5.85e-07			Mm.150627.1	chr1	-	52177375	52178061
1424607_a_at	9.38	11.11	0.11	0.06	-3.31	8.06e-07	1.13e-05	4.4e-07	2.73e-06	Cwc22; Xdh	CWC22 spliceosome-associated protein homolog (S. cerevisiae); xanthine dehydrogenase	Mm.182434.2	chr10	-	47325865	47328143
1416799_at	8.85	10.58	0.09	0.04	-3.31	5.86e-09	2.42e-07	4.74e-09	6.95e-08	Trpm7	transient receptor potential cation channel, subfamily M, member 7	Mm.33819.1	chr2	-	126791564	126876261
1427174_at	6.81	8.53	0.13	0.2	-3.31	1.01e-09	6.69e-08	1.06e-09	2.24e-08	0610010B08Rik; Gm11007; Gm14305; Gm14308; Gm14325; Gm14326; Gm14410; Gm14419; Gm14430; Gm14432; Gm14434; Gm2004; Gm38519; Gm4724; Gm6710; LOC102633156; LOC102639653	RIKEN cDNA 0610010B08 gene; predicted gene 11007; predicted gene 14305; predicted gene 14308; predicted gene 14325; predicted gene 14326; predicted gene 14410; predicted gene 14419; predicted gene 14430; predicted gene 14432; predicted gene 14434; predicted gene 2004; predicted gene, 38519; predicted gene 4724; predicted gene 6710; zinc finger protein 14-like	Mm.159813.1	chr2	+	177086418	177985837
1458080_at	3.46	5.19	0.08	0.09	-3.31	9.17e-11	1.2e-08	7.46e-12	6.39e-10	Setx	senataxin	Mm.204795.1	chr2	+	29145387	29146078
1418066_at	5.84	7.56	0.1	0.08	-3.31	5.61e-08	1.37e-06	3.92e-08	3.71e-07	Cfl2	cofilin 2, muscle	Mm.3373.1	chr12	-	54858814	54862877
1460403_at	8.52	10.25	0.08	0.05	-3.31	8.41e-11	1.13e-08	2.75e-10	8.3e-09	Psip1	PC4 and SFRS1 interacting protein 1	Mm.28287.2	chr4	-	83461880	83485792
1431218_at	4.64	6.37	0.49	0.1	-3.3	9.22e-06	8.23e-05	3.3e-06	1.49e-05	Zdhhc20	zinc finger, DHHC domain containing 20	Mm.160002.1	chr14	-	57888902	57890460
1418563_at	9.02	10.75	0.07	0.06	-3.3	3.87e-10	3.51e-08	2.39e-10	7.48e-09	Serbp1	serpine1 mRNA binding protein 1	Mm.18700.1	chr6	+	67266979	67287491
1440492_at	4.39	6.12	0.18	0.2	-3.3	4.42e-07	6.99e-06	1.81e-07	1.31e-06			Mm.77786.1	chr7	-	126131650	126132525
1423194_at	8.05	9.77	0.1	0.06	-3.3	2.2e-11	4.63e-09	2.33e-10	7.31e-09	Arhgap5	Rho GTPase activating protein 5	Mm.35059.1	chr12	+	52504341	52569653
1442336_at	4.4	6.12	0.42	0.13	-3.3	3.55e-07	5.87e-06	3.12e-10	9.1e-09			Mm.218032.1	chr15	-	77826784	77827188
1432416_a_at	11.85	13.57	0.05	0.01	-3.29	2.03e-12	1.15e-09	1.13e-11	8.46e-10	Gm9118; LOC102643093; Npm1	nucleophosmin 1 pseudogene; nucleophosmin pseudogene; nucleophosmin 1	Mm.6343.3	chr11	-	33155327	33163076
1422653_at	6.75	8.47	0.06	0.06	-3.29	1.41e-06	1.78e-05	2.15e-07	1.51e-06	Cep70	centrosomal protein 70	Mm.18879.1	chr9	+	99243453	99300401
1439998_at	6.08	7.8	0.05	0.12	-3.29	8.03e-10	5.78e-08	6.88e-09	9.25e-08	Jmjd1c	jumonji domain containing 1C	Mm.108497.1	chr10	+	67190860	67191750
1449324_at	8.31	10.03	0.07	0.07	-3.29	2.53e-10	2.56e-08	8.13e-12	6.79e-10	Ero1l	ERO1-like (S. cerevisiae)	Mm.206768.1	chr14	-	45283091	45318562
1450407_a_at	9.56	11.27	0.06	0.05	-3.29	0.0004	0.0018	0.0061	0.0108	Anp32a	acidic (leucine-rich) nuclear phosphoprotein 32 family, member A	Mm.613.1	chr9	+	62341376	62378505
1457107_at	4.62	6.34	0.2	0.04	-3.29	2.19e-06	2.53e-05	1.01e-07	8.08e-07			Mm.132313.1	chr2	+	3287212	3287908
1425350_a_at	7.35	9.06	0.15	0.05	-3.29	6.32e-11	9.4e-09	2.35e-10	7.36e-09	Myef2	myelin basic protein expression factor 2, repressor	Mm.18535.1	chr2	-	125087748	125116875
1423198_a_at	5.79	7.51	0.18	0.11	-3.29	6e-07	8.93e-06	1.01e-05	3.91e-05	Smek2	SMEK homolog 2, suppressor of mek1 (Dictyostelium)	Mm.197564.1	chr11	+	29172914	29220796
1448794_s_at	9.07	10.79	0.06	0.03	-3.29	8.03e-11	1.1e-08	1.52e-09	2.94e-08	Dnajc2	DnaJ (Hsp40) homolog, subfamily C, member 2	Mm.2467.1	chr5	-	21757270	21785222
1428231_at	8.04	9.76	0.08	0.03	-3.29	1e-09	6.67e-08	7.57e-10	1.75e-08	Cpsf6	cleavage and polyadenylation specific factor 6	Mm.34851.1	chr10	-	117344667	117376939
1441615_at	5.81	7.52	0.28	0.07	-3.29	2.79e-08	7.86e-07	9.98e-08	7.98e-07			Mm.214677.1	chr2	+	154519250	154519828
1440984_at	4.17	5.89	0.08	0.07	-3.29	1.74e-05	0.0001	1.24e-05	4.65e-05	Baz2b	bromodomain adjacent to zinc finger domain, 2B	Mm.73959.1	chr2	-	59962166	59968964
1457029_at	4.77	6.49	0.1	0.21	-3.28	8.1e-07	1.14e-05	7.67e-06	3.09e-05	Ppp4r1l-ps	protein phosphatase 4, regulatory subunit 1-like, pseudogene	Mm.192909.1	chr2	-	173586153	173587921
1443892_at	7.44	9.16	0.07	0.03	-3.28	0.0003	0.0012	9.65e-06	3.75e-05	Zfp936	zinc finger protein 936	Mm.24535.1	chr7	+	43191273	43191951
1428908_at	8.8	10.52	0.06	0.02	-3.28	4.11e-10	3.65e-08	1.13e-09	2.36e-08	Rbm25	RNA binding motif protein 25	Mm.46005.1	chr12	+	83671391	83683125
1446172_at	6.39	8.11	0.12	0.02	-3.28	2.87e-11	5.52e-09	3.41e-11	1.8e-09			Mm.99944.1	chr2	+	20615354	20616046
1416267_at	6.79	8.51	0.13	0.04	-3.28	1.63e-10	1.89e-08	6e-11	2.69e-09	Scoc	short coiled-coil protein	Mm.24763.1	chr8	-	83434496	83458396
1458058_at	3.97	5.68	0.54	0.07	-3.28	6.23e-06	5.97e-05	5.02e-05	0.0002			Mm.207602.1	chr11	+	85601517	85602217
1450031_at	9.18	10.89	0.09	0.05	-3.28	2.35e-10	2.48e-08	5.27e-10	1.33e-08	Aff4	AF4/FMR2 family, member 4	Mm.27887.1	chr11	+	53350832	53421830
1423791_at	8.92	10.64	0.06	0.02	-3.28	6.57e-12	2.15e-09	2.96e-11	1.62e-09	Ik	IK cytokine	Mm.30234.1	chr18	+	36744656	36757635
1441707_at	4.74	6.45	0.38	0.12	-3.28	1.93e-05	0.0002	4.43e-07	2.75e-06	Psma3	proteasome (prosome, macropain) subunit, alpha type 3	Mm.221156.1
1423096_at	7.2	8.91	0.02	0.04	-3.28	6.98e-09	2.75e-07	5.75e-09	8.03e-08	Capn7	calpain 7	Mm.24778.1	chr14	+	31336637	31372105
1441117_at	5.02	6.73	0.02	0.1	-3.28	1.41e-09	8.38e-08	5.56e-09	7.84e-08			Mm.133339.1	chr3	+	89037960	89039036
1427190_at	6.39	8.1	0.27	0.09	-3.28	4.24e-07	6.77e-06	2.83e-07	1.9e-06	Appl1	adaptor protein, phosphotyrosine interaction, PH domain and leucine zipper containing 1	Mm.97975.1	chr14	-	26923123	26951501
1424046_at	9.7	11.41	0.1	0.05	-3.28	4.71e-10	3.98e-08	2.65e-09	4.49e-08	Bub1	budding uninhibited by benzimidazoles 1 homolog (S. cerevisiae)	Mm.2185.1	chr2	-	127800766	127831860
1417771_a_at	9.68	11.39	0.1	0.03	-3.27	1.35e-08	4.44e-07	3.71e-08	3.54e-07	Psmc6	proteasome (prosome, macropain) 26S subunit, ATPase, 6	Mm.18472.1	chr14	+	45329844	45349696
1418502_a_at	7.34	9.05	0.06	0.08	-3.27	1.22e-10	1.51e-08	2.23e-09	3.95e-08	Oxr1	oxidation resistance 1	Mm.70667.1	chr15	+	41789514	41861045
1426863_at	4.86	6.57	0.16	0.1	-3.27	5.62e-08	1.37e-06	1.48e-09	2.87e-08	Rbmx	RNA binding motif protein, X chromosome	Mm.28275.2	chrX	-	57383347	57392966
1441238_at	4.62	6.33	0.41	0.04	-3.27	1.11e-05	9.53e-05	0.0003	0.0007			Mm.103018.1	chr5	-	65663300	65663907
1439972_at	8.07	9.78	0.12	0.06	-3.27	1.78e-07	3.4e-06	1.28e-06	6.69e-06	Etnk1	ethanolamine kinase 1	Mm.100060.1	chr6	+	143188508	143189658
1443522_s_at	5.02	6.73	0.23	0.07	-3.27	1.99e-06	2.35e-05	3.01e-06	1.37e-05	Phip	pleckstrin homology domain interacting protein	Mm.132762.1	chr9	-	82929965	82932991
1438442_at	4.89	6.59	0.19	0.05	-3.27	2.91e-06	3.19e-05	8.44e-07	4.71e-06	Sike1	suppressor of IKBKE 1	Mm.33937.1	chr3	+	103007163	103008455
1453926_at	4.93	6.64	0.11	0.01	-3.27	2.18e-10	2.36e-08	8.55e-10	1.91e-08	Rad54l	RAD54 like (S. cerevisiae)	Mm.85054.1	chr4	-	116117824	116123690
1455686_at	5.27	6.97	0.29	0.01	-3.27	4.53e-06	4.57e-05	2e-07	1.43e-06	Lcorl	ligand dependent nuclear receptor corepressor-like	Mm.131615.1	chr5	-	45697176	45698506
1428694_at	7.67	9.38	0.08	0.05	-3.26	8.23e-10	5.85e-08	2.83e-10	8.44e-09	Mir17hg	Mir17 host gene (non-protein coding)	Mm.34859.1	chr14	+	115044390	115046728
1452126_at	5.21	6.91	0.12	0.06	-3.26	1.43e-08	4.64e-07	2.43e-07	1.67e-06	Zfp160	zinc finger protein 160	Mm.30519.1	chr17	+	21008950	21028857
1441185_at	6.45	8.16	0.16	0.05	-3.26	5.59e-09	2.32e-07	3.19e-08	3.15e-07	Msi2	musashi RNA-binding protein 2	Mm.179973.1	chr11	-	88477961	88478667
1441588_at	4.61	6.31	0.29	0.19	-3.26	4.93e-08	1.23e-06	4.42e-07	2.75e-06	Kcnq1ot1	KCNQ1 overlapping transcript 1	Mm.121687.1	chr7	-	143259168	143259819
1418839_at	5.75	7.45	0.15	0.08	-3.26	9.94e-09	3.54e-07	4.38e-09	6.55e-08	Glmn	glomulin, FKBP associated protein	Mm.41417.1	chr5	-	107548965	107597584
1451048_at	3.92	5.62	0.08	0.12	-3.26	3.5e-09	1.63e-07	1.8e-09	3.38e-08	Metap2	methionine aminopeptidase 2	Mm.19170.1	chr10	-	93860569	93889814
1422910_s_at	8.41	10.11	0.2	0.01	-3.26	4.09e-08	1.07e-06	1.93e-07	1.38e-06	Smc6	structural maintenance of chromosomes 6	Mm.219634.1	chr12	+	11265973	11286381
1422055_at	7.1	8.8	0.47	0.09	-3.26	0.0149	0.0334	0.065	0.0862	Mid1	midline 1	Mm.34441.1	chrX	+	169685249	170000740
1436817_at	6.64	8.34	0.08	0.06	-3.25	3.51e-08	9.44e-07	8.3e-08	6.85e-07	Exoc5	exocyst complex component 5	Mm.31607.1	chr14	-	49012143	49013484
1424873_at	9.03	10.73	0.07	0.01	-3.25	2.39e-10	2.5e-08	9.95e-10	2.14e-08	Rnf2	ring finger protein 2	Mm.31512.1	chr1	-	151469398	151500847
1441753_at	5.9	7.61	0.11	0.08	-3.25	1.88e-07	3.55e-06	2.83e-07	1.9e-06	Rictor	RPTOR independent companion of MTOR, complex 2	Mm.45360.1	chr15	+	6794446	6794918
1453208_at	5.64	7.34	0.33	0.03	-3.25	2.59e-07	4.6e-06	2.51e-06	1.18e-05	Smim10l1	small integral membrane protein 10 like 1	Mm.608.1	chr6	+	133105260	133107431
1439298_at	4.87	6.57	0.2	0.05	-3.25	1.22e-08	4.12e-07	4.19e-09	6.35e-08			Mm.85101.1	chrX	+	42084125	42084910
1424768_at	6.09	7.8	0.29	0	-3.25	5.67e-08	1.38e-06	1.52e-10	5.3e-09	Cald1	caldesmon 1	Mm.130433.1	chr6	+	34709484	34775466
1450901_a_at	7.02	8.72	0.04	0.08	-3.25	4.32e-08	1.11e-06	5.58e-07	3.33e-06	Smek2	SMEK homolog 2, suppressor of mek1 (Dictyostelium)	Mm.197564.1	chr11	+	29172914	29220796
1432276_at	4.98	6.68	0.14	0.17	-3.25	1.13e-07	2.37e-06	3.12e-08	3.1e-07	4930519F16Rik	RIKEN cDNA 4930519F16 gene	Mm.159427.1	chrX	-	103182970	103256614
1417483_at	3.64	5.34	0.22	0.18	-3.25	0.0002	0.0012	5.4e-07	3.24e-06	Nfkbiz	nuclear factor of kappa light polypeptide gene enhancer in B cells inhibitor, zeta	Mm.3732.1	chr16	-	55811374	55838899
1441597_at	4.18	5.88	0.12	0.06	-3.25	3.82e-08	1.01e-06	1.48e-07	1.11e-06			Mm.119089.1	chr18	+	36588190	36588836
1458663_at	4.41	6.11	0.32	0.07	-3.25	3.88e-08	1.02e-06	7.69e-08	6.43e-07			Mm.125445.1	chr8	-	73023392	73023720
1443438_at	3.26	4.96	0.22	0.18	-3.25	1.03e-07	2.21e-06	3.53e-07	2.28e-06			Mm.202720.1	chr12	-	4368566	4369153
1425523_at	9.4	11.1	0.04	0.02	-3.24	3.16e-12	1.44e-09	6.51e-11	2.85e-09	Rbm25	RNA binding motif protein 25	Mm.220915.1	chr12	+	83632220	83663312
1445873_at	4.91	6.61	0.44	0.09	-3.24	7.36e-07	1.05e-05	1.22e-06	6.42e-06	Tfdp2	transcription factor Dp 2	Mm.207517.1	chr9	+	96307494	96308250
1459011_at	4.8	6.5	0.64	0.07	-3.24	5.36e-06	5.27e-05	1.35e-05	5.01e-05			Mm.215476.1	chr17	-	30426798	30427328
1440850_at	5.82	7.51	0.2	0.03	-3.24	1.3e-09	7.93e-08	2.92e-09	4.83e-08	Rlim	ring finger protein, LIM domain interacting	Mm.34618.1	chrX	-	103977792	103978570
1430364_at	5.57	7.27	0.22	0.04	-3.24	2.24e-06	2.58e-05	1.18e-07	9.15e-07	Atf7ip2	activating transcription factor 7 interacting protein 2	Mm.108729.1	chr16	+	10192711	10237299
1444437_at	4.66	6.36	0.22	0.11	-3.24	1.83e-09	1.01e-07	1.38e-09	2.74e-08	Usp34	ubiquitin specific peptidase 34	Mm.119155.1	chr11	+	23456003	23456685
1421000_at	6.42	8.12	0.25	0.04	-3.24	9.53e-09	3.45e-07	1.64e-07	1.21e-06	Cnot4	CCR4-NOT transcription complex, subunit 4	Mm.42183.1	chr6	-	35044448	35133704
1421940_at	5.78	7.47	0.26	0.04	-3.24	9.7e-09	3.49e-07	1.37e-07	1.04e-06	Stag1	stromal antigen 1	Mm.42135.1	chr9	+	100643449	100958062
1429623_at	7.34	9.04	0.16	0.06	-3.24	1.16e-09	7.31e-08	1.01e-08	1.26e-07	Zfp644	zinc finger protein 644	Mm.220900.1	chr5	-	106616738	106637551
1457334_at	4.62	6.31	0.32	0.12	-3.23	2.72e-07	4.76e-06	1.19e-06	6.27e-06			Mm.38083.1	chr2	+	59182810	59183488
1438842_at	4.44	6.14	0.31	0.05	-3.23	1.02e-08	3.59e-07	1.18e-09	2.44e-08	Mtch2	mitochondrial carrier homolog 2 (C. elegans)	Mm.28023.5	chr2	+	90861322	90865412
1437901_a_at	7.65	9.34	0.08	0.06	-3.23	1.33e-07	2.7e-06	2.63e-08	2.7e-07	Vps41	vacuolar protein sorting 41 (yeast)	Mm.27389.2	chr13	+	18828721	18829379
1423459_at	8.58	10.27	0.07	0.05	-3.23	4.2e-07	6.73e-06	5.73e-07	3.41e-06	Cops2	COP9 (constitutive photomorphogenic) homolog, subunit 2 (Arabidopsis thaliana)	Mm.3596.1	chr2	-	125831418	125859054
1418264_at	7.69	9.38	0.07	0.01	-3.23	3.69e-07	6.05e-06	4.7e-07	2.89e-06	Cenpk	centromere protein K	Mm.334.1	chr13	+	104228954	104249617
1444349_at	4.13	5.83	0.24	0.1	-3.23	2.26e-09	1.2e-07	8.89e-09	1.13e-07			Mm.218058.1	chr15	+	96305050	96305976
1426684_at	5.93	7.63	0.1	0.03	-3.23	7.37e-07	1.06e-05	4.3e-06	1.87e-05	Cnot6	CCR4-NOT transcription complex, subunit 6	Mm.28824.1	chr11	-	49671500	49712696
1424333_at	6.8	8.49	0.19	0.09	-3.23	6.07e-09	2.48e-07	1.73e-08	1.94e-07	Trmt10c	tRNA methyltransferase 10C	Mm.30033.1	chr16	-	56033713	56037800
1417736_at	7.31	9	0.06	0.1	-3.23	1.38e-10	1.66e-08	1.12e-09	2.33e-08	Smc6	structural maintenance of chromosomes 6	Mm.70309.1	chr12	+	11271733	11319783
1441139_at	6.16	7.85	0.1	0.02	-3.23	1.87e-11	4.08e-09	7.99e-11	3.31e-09	Gm10336; Mtr	predicted gene 10336; 5-methyltetrahydrofolate-homocysteine methyltransferase	Mm.188154.1	chr13	-	12182714	12183370
1452432_at	4.06	5.75	0.25	0.07	-3.23	7.53e-06	6.97e-05	4.63e-11	2.23e-09	Tfpi	tissue factor pathway inhibitor	Mm.3601.2	chr2	-	84441810	84474174
1437357_at	6.08	7.77	0.29	0.01	-3.23	2.31e-08	6.78e-07	2.86e-08	2.89e-07	Ythdc2	YTH domain containing 2	Mm.30760.1	chr18	+	44888330	44889717
1452901_at	7.36	9.05	0.18	0.03	-3.23	2.6e-08	7.4e-07	6.76e-07	3.91e-06	Creb1	cAMP responsive element binding protein 1	Mm.29047.1	chr1	+	64599166	64602970
1443911_at	5.13	6.82	0.18	0.01	-3.23	5.8e-06	5.62e-05	6.59e-07	3.82e-06			Mm.207869.1	chr11	+	23274254	23275268
1432757_at	4.42	6.11	0.09	0.08	-3.22	4.27e-07	6.8e-06	2.18e-08	2.33e-07			Mm.159847.1	chr13	-	107815463	107816702
1438781_at	7.87	9.56	0.12	0.01	-3.22	2.36e-11	4.9e-09	2.57e-12	3.19e-10	Tet2	tet methylcytosine dioxygenase 2	Mm.38577.1	chr3	-	133479053	133479792
1453582_at	6.54	8.23	0.13	0.16	-3.22	3.48e-08	9.38e-07	5.65e-07	3.37e-06	Chka	choline kinase alpha	Mm.220354.1	chr19	+	3851796	3871963
1436222_at	7.25	8.93	0.1	0.11	-3.22	1.04e-07	2.22e-06	2.75e-07	1.85e-06	Gas5	growth arrest specific 5	Mm.35844.4	chr1	+	161036026	161038539
1439272_at	5.42	7.11	0.09	0.08	-3.22	3.76e-07	6.14e-06	9.76e-08	7.83e-07	Lcorl	ligand dependent nuclear receptor corepressor-like	Mm.32012.3	chr5	-	45699313	45701044
1435316_at	3.55	5.23	0.29	0.19	-3.22	2.24e-05	0.0002	1.72e-05	6.2e-05	Psma6	proteasome (prosome, macropain) subunit, alpha type 6	Mm.30210.2	chr12	+	55418045	55418454
1427484_at	5.46	7.15	0.03	0.05	-3.22	1.04e-09	6.79e-08	1.38e-11	9.65e-10	Eml5	echinoderm microtubule associated protein like 5	Mm.220235.1	chr12	-	98788916	98795117
1456775_at	3.36	5.05	0.29	0.12	-3.22	1.92e-07	3.61e-06	6.22e-07	3.64e-06	Ints8	integrator complex subunit 8	Mm.170089.1	chr4	-	11202409	11203179
1416653_at	6.44	8.13	0.1	0.08	-3.21	3.92e-10	3.53e-08	1.42e-10	5.07e-09	Stxbp3	syntaxin binding protein 3	Mm.12155.1	chr3	-	108793175	108840513
1457392_at	5.65	7.33	0.13	0.12	-3.21	1.35e-10	1.63e-08	1.13e-10	4.3e-09	Srek1	splicing regulatory glutamine/lysine-rich protein 1	Mm.204690.1	chr13	-	103740796	103741515
1419558_at	5.1	6.78	0.43	0.06	-3.21	1.76e-05	0.0001	5.95e-07	3.52e-06	Mdm4	transformed mouse 3T3 cell double minute 4	Mm.200671.1	chr1	-	132991089	133025389
1434446_at	5.53	7.21	0.2	0.06	-3.21	3.36e-08	9.11e-07	5.44e-09	7.7e-08	Insr	insulin receptor	Mm.19395.1	chr8	-	3150932	3154857
1429769_at	6.23	7.91	0.13	0.03	-3.21	5.31e-09	2.24e-07	2.24e-08	2.38e-07	Pggt1b	protein geranylgeranyltransferase type I, beta subunit	Mm.28351.1	chr18	-	46238605	46241416
1416422_a_at	7.04	8.73	0.1	0.14	-3.21	8.01e-10	5.77e-08	1.15e-09	2.38e-08	Ssb	Sjogren syndrome antigen B	Mm.10508.1	chr2	+	69861632	69872171
1436318_at	7.17	8.86	0.06	0.05	-3.21	1.06e-08	3.7e-07	1.32e-07	1e-06	Tardbp	TAR DNA binding protein	Mm.220359.1	chr4	-	148615438	148616620
1442484_at	5.85	7.54	0.27	0.06	-3.21	1.36e-07	2.75e-06	4.47e-07	2.77e-06	D9Ertd306e	DNA segment, Chr 9, ERATO Doi 306, expressed	Mm.25065.1	chr9	-	88459125	88459990
1435434_at	6.76	8.44	0.22	0.04	-3.21	1.47e-08	4.73e-07	5.24e-10	1.33e-08	Braf	Braf transforming gene	Mm.12378.1	chr6	-	39602713	39606198
1438454_at	7.31	8.99	0.2	0.03	-3.21	8.77e-10	6.12e-08	5.57e-09	7.84e-08	Pten	phosphatase and tensin homolog	Mm.179915.1	chr19	+	32806129	32807228
1438234_at	5.12	6.81	0.13	0.04	-3.21	1.96e-11	4.21e-09	1.14e-11	8.49e-10	Wdr26	WD repeat domain 26	Mm.21126.2	chr1	-	181177471	181179246
1443986_at	5.87	7.55	0.18	0.14	-3.21	2.27e-10	2.44e-08	5.04e-09	7.25e-08	Cdc73	cell division cycle 73, Paf1/RNA polymerase II complex component	Mm.123792.1	chr1	-	143604732	143605963
1430043_at	6.38	8.06	0.14	0.04	-3.2	3.21e-09	1.54e-07	3.45e-11	1.81e-09	Ttc19	tetratricopeptide repeat domain 19	Mm.69739.1	chr11	+	62281472	62282590
1450064_at	4.76	6.44	0.05	0.06	-3.2	2.94e-09	1.45e-07	1.48e-10	5.2e-09	Fmn2	formin 2	Mm.41105.1	chr1	+	174501522	174822729
1425297_at	6.22	7.9	0.14	0.04	-3.2	1.39e-10	1.66e-08	8.58e-10	1.92e-08	Zfp825	zinc finger protein 825	Mm.218531.1	chr13	-	74480057	74493970
1421305_x_at	5.26	6.94	0.55	0.1	-3.2	5.41e-05	0.0004	1.74e-05	6.26e-05	Rabep1	rabaptin, RAB GTPase binding effector protein 1	Mm.7087.1	chr11	+	70844775	70940940
1428326_s_at	7.86	9.54	0.13	0.01	-3.2	8.98e-09	3.31e-07	1.02e-08	1.27e-07	Hrsp12	heat-responsive protein 12	Mm.2607.1	chr15	-	34484021	34489800
1434391_at	7.06	8.74	0.09	0.03	-3.2	8.98e-10	6.17e-08	1.48e-09	2.89e-08	Hnrnpu	heterogeneous nuclear ribonucleoprotein U	Mm.28927.2	chr1	-	178321107	178326129
1428111_at	9.18	10.86	0.1	0.02	-3.2	2.8e-09	1.4e-07	3.79e-09	5.88e-08	Slc38a4	solute carrier family 38, member 4	Mm.22260.1	chr15	-	96994811	96996379
1437676_at	3.76	5.43	0.26	0.03	-3.2	4.5e-05	0.0003	9.97e-07	5.41e-06	Spag9	sperm associated antigen 9	Mm.87633.1	chr11	+	94049985	94050980
1423474_at	9.29	10.96	0.07	0.01	-3.2	3.13e-12	1.44e-09	3.78e-12	4.1e-10	Top1	topoisomerase (DNA) I	Mm.29663.1	chr2	+	160645956	160722764
1452242_at	9.74	11.42	0.03	0	-3.2	4.44e-11	7.41e-09	2.72e-10	8.23e-09	Cep55	centrosomal protein 55	Mm.9916.1	chr19	+	38055041	38074424
1437202_at	6.58	8.26	0.2	0.05	-3.19	6.03e-09	2.47e-07	2.3e-08	2.43e-07	Mysm1	myb-like, SWIRM and MPN domains 1	Mm.218711.1	chr4	-	94942039	94943802
1439648_at	6.29	7.97	0.19	0.01	-3.19	1.71e-08	5.34e-07	7.66e-09	1.01e-07	Anln	anillin, actin binding protein	Mm.34426.1	chr9	-	22331213	22331872
1456652_at	5.66	7.33	0.12	0.01	-3.19	4.48e-07	7.06e-06	8.84e-08	7.22e-07	Dtl	denticleless homolog (Drosophila)	Mm.69066.1	chr1	-	191572913	191573669
1446298_at	4.97	6.65	0.14	0.07	-3.19	1.1e-09	7.06e-08	4.05e-10	1.11e-08			Mm.209120.1	chr12	-	81518109	81518786
1459409_at	4.34	6.01	0.26	0.25	-3.19	4.47e-08	1.14e-06	2.23e-07	1.56e-06			Mm.212995.1	chr10	-	59567981	59568620
1435635_at	6.64	8.31	0.14	0.08	-3.19	3.13e-07	5.32e-06	2.66e-06	1.24e-05	Pcmtd1	protein-L-isoaspartate (D-aspartate) O-methyltransferase domain containing 1	Mm.21539.1	chr1	+	7088961	7172438
1423675_at	8.1	9.78	0.01	0.02	-3.19	1.22e-08	4.13e-07	1.8e-08	2e-07	Usp1	ubiquitin specific peptidase 1	Mm.27496.1	chr4	+	98923636	98935543
1460369_at	6.42	8.09	0.17	0.13	-3.19	8.56e-09	3.18e-07	4.77e-08	4.35e-07	Zfp958	zinc finger protein 958	Mm.102799.1	chr8	+	4613166	4629548
1439059_at	4.66	6.33	0.15	0.06	-3.19	1.96e-06	2.33e-05	1.29e-07	9.9e-07	Fam199x	family with sequence similarity 199, X-linked	Mm.23859.2	chrX	+	137077610	137079558
1420923_at	3.56	5.23	0.16	0.24	-3.19	3.91e-07	6.35e-06	4.29e-06	1.87e-05	Usp9x	ubiquitin specific peptidase 9, X chromosome	Mm.396.1	chrX	+	13071536	13172028
1424609_a_at	9.32	10.99	0.11	0.06	-3.19	1.81e-07	3.44e-06	7.89e-08	6.57e-07	Cwc22; Xdh	CWC22 spliceosome-associated protein homolog (S. cerevisiae); xanthine dehydrogenase	Mm.182434.2	chr10	-	47325865	47328143
1449253_at	5.39	7.07	0.07	0.05	-3.18	1.14e-11	3.11e-09	2.1e-15	2.43e-12	Smc1b	structural maintenance of chromosomes 1B	Mm.182737.1	chr15	-	85064688	85131960
1429658_a_at	8.29	9.96	0.15	0.08	-3.18	2.14e-08	6.38e-07	6.15e-07	3.61e-06	Smc2	structural maintenance of chromosomes 2	Mm.177462.1	chr4	+	52439242	52467835
1421033_a_at	7.8	9.47	0.11	0.05	-3.18	6.78e-09	2.68e-07	8.11e-08	6.73e-07	Tcerg1	transcription elongation regulator 1 (CA150)	Mm.67998.1	chr18	+	42511522	42574844
1442959_at	5.57	7.24	0.04	0.1	-3.18	2.42e-06	2.75e-05	4.5e-06	1.94e-05	Birc6	baculoviral IAP repeat-containing 6	Mm.218035.1	chr17	+	74613283	74614072
1430942_at	4.81	6.48	0.2	0.05	-3.18	2.66e-05	0.0002	2.75e-07	1.85e-06			Mm.158722.1	chr1	+	172184426	172185733
1442277_at	5.79	7.46	0.13	0.07	-3.18	2.05e-07	3.82e-06	4.23e-06	1.84e-05	Chka	choline kinase alpha	Mm.100007.1	chr19	+	3865212	3865873
1459154_at	5.73	7.4	0.07	0.01	-3.18	1.64e-09	9.36e-08	8.82e-10	1.96e-08			Mm.103190.1	chr4	+	132646076	132647012
1435926_at	4.94	6.61	0.12	0.1	-3.18	1.85e-08	5.7e-07	2e-08	2.18e-07	Chml	choroideremia-like	Mm.32363.1	chr1	-	175682236	175683632
1417847_at	4.49	6.16	0.5	0.12	-3.17	4.44e-06	4.5e-05	1.09e-06	5.81e-06	Ulk2	unc-51 like kinase 2	Mm.27664.1	chr11	-	61775596	61855009
1429710_at	6.77	8.44	0.18	0.03	-3.17	1.06e-07	2.25e-06	1.83e-07	1.32e-06	Styx	serine/threonine/tyrosine interaction protein	Mm.41304.2	chrX	+	68822070	68825319
1434422_at	6.61	8.28	0.09	0.02	-3.17	9.1e-11	1.2e-08	2.8e-10	8.36e-09	1700066M21Rik	RIKEN cDNA 1700066M21 gene	Mm.23446.1	chr1	+	57384561	57385420
1449171_at	8.42	10.09	0.06	0.03	-3.17	1.28e-08	4.26e-07	8.85e-08	7.23e-07	Ttk	Ttk protein kinase	Mm.1904.1	chr9	+	83835554	83872389
1427322_at	7.38	9.04	0.18	0.05	-3.17	5.62e-07	8.46e-06	1.5e-06	7.63e-06	Brwd1	bromodomain and WD repeat domain containing 1	Mm.131039.2	chr16	-	95992088	96082426
1456975_at	4.13	5.8	0.15	0.14	-3.17	3.59e-05	0.0003	8.14e-05	0.0002			Mm.209063.1	chr11	-	77570272	77570967
1460430_at	5.81	7.48	0.13	0.02	-3.17	9.12e-06	8.16e-05	7.45e-08	6.27e-07	Rap2c	RAP2C, member of RAS oncogene family	Mm.43152.2	chrX	-	51004286	51018136
1434097_at	6.41	8.08	0.18	0.09	-3.17	1.13e-08	3.9e-07	7.01e-08	5.97e-07	Zfp930	zinc finger protein 930	Mm.108679.1	chr8	+	69229609	69230541
1459005_at	5.82	7.48	0.26	0.09	-3.17	2.14e-06	2.49e-05	2.41e-06	1.13e-05			Mm.194356.1	chr2	+	91896008	91896535
1444872_at	5.04	6.7	0.19	0.15	-3.17	3.17e-09	1.52e-07	2.07e-08	2.23e-07	D3Ertd740e	DNA segment, Chr 3, ERATO Doi 740, expressed	Mm.11498.1	chr3	+	37548381	37549354
1432968_at	4.71	6.37	0.33	0.02	-3.17	1.86e-07	3.53e-06	1.21e-07	9.39e-07			Mm.159291.1	chr7	+	126503739	126505466
1455054_a_at	6.37	8.03	0.08	0.09	-3.16	1.06e-08	3.71e-07	5.78e-08	5.09e-07	Dcun1d1	DCN1, defective in cullin neddylation 1, domain containing 1 (S. cerevisiae)	Mm.30127.3	chr3	-	35892977	35894537
1428386_at	5.39	7.05	0.19	0.02	-3.16	8.95e-07	1.23e-05	2.27e-07	1.58e-06	Acsl3	acyl-CoA synthetase long-chain family member 3	Mm.27944.1	chr1	+	78657889	78707740
1451847_s_at	5.36	7.02	0.12	0.08	-3.16	1.57e-10	1.84e-08	3.07e-10	9.01e-09	Arid4b	AT rich interactive domain 4B (RBP1-like)	Mm.41138.1	chr13	+	14164786	14191237
1442083_at	5.02	6.68	0.15	0.09	-3.16	8.54e-07	1.18e-05	2.17e-09	3.87e-08	Rsrc2	arginine/serine-rich coiled-coil 2	Mm.218623.1	chr5	-	123741946	123742797
1441145_at	4.47	6.13	0.1	0.22	-3.16	2.99e-05	0.0002	5.73e-07	3.41e-06			Mm.173646.1	chr2	+	92332475	92333533
1425020_at	7.93	9.59	0.1	0.07	-3.16	2.61e-06	2.93e-05	9.41e-06	3.68e-05	Ubxn2a	UBX domain protein 2A	Mm.40697.1	chr12	-	4876692	4907264
1448970_at	7.07	8.73	0.1	0.02	-3.16	8.58e-10	6.04e-08	3.42e-09	5.41e-08	Slc25a46	solute carrier family 25, member 46	Mm.23896.1	chr18	-	31581589	31610753
1423645_a_at	9.65	11.31	0.01	0.02	-3.15	1.52e-08	4.83e-07	6.33e-08	5.5e-07	Ddx5	DEAD (Asp-Glu-Ala-Asp) box polypeptide 5	Mm.19101.2	chr11	-	106780354	106784090
1450859_s_at	8.16	9.82	0.08	0.03	-3.15	4.17e-10	3.69e-08	2.77e-09	4.63e-08	Ube2d3	ubiquitin-conjugating enzyme E2D 3	Mm.24529.1	chr3	+	135439645	135468198
1415723_at	9.42	11.07	0.12	0.02	-3.15	7.81e-11	1.09e-08	1.83e-11	1.16e-09	Eif5; LOC102641436	eukaryotic translation initiation factor 5	Mm.196515.1	chr12	+	111538100	111546754
1452079_s_at	5.76	7.42	0.12	0.11	-3.15	8.38e-06	7.62e-05	1.69e-05	6.11e-05	Dcun1d1	DCN1, defective in cullin neddylation 1, domain containing 1 (S. cerevisiae)	Mm.30127.2	chr13	+	49493317	49495489
1451266_at	7.37	9.03	0.11	0.11	-3.15	4.78e-10	4.02e-08	5.36e-11	2.48e-09	Mrpl50	mitochondrial ribosomal protein L50	Mm.30052.1	chr4	-	49512508	49521083
1443325_at	5.56	7.21	0.17	0.04	-3.15	1.04e-07	2.22e-06	4.94e-07	3.01e-06			Mm.217717.1	chr12	-	80636225	80636867
1435671_at	4.85	6.5	0.41	0.04	-3.15	3.22e-07	5.44e-06	1.94e-08	2.12e-07	Mipol1	mirror-image polydactyly gene 1 homolog (human)	Mm.121753.2	chr12	+	57332296	57497670
1424413_at	5.11	6.77	0.12	0.05	-3.15	2.98e-07	5.11e-06	1.28e-06	6.66e-06	Ogfrl1	opioid growth factor receptor-like 1	Mm.28013.1	chr1	-	23366423	23383175
1426487_a_at	7.44	9.1	0.15	0.06	-3.15	2.36e-08	6.91e-07	9.24e-09	1.17e-07	Rbbp6	retinoblastoma binding protein 6	Mm.4480.1	chr7	+	122982541	123002557
1459326_at	4.22	5.88	0.18	0.04	-3.14	1.61e-09	9.2e-08	6.29e-10	1.52e-08	D9Ertd256e	DNA segment, Chr 9, ERATO Doi 256, expressed	Mm.154735.1	chr9	+	110055223	110055885
1425844_a_at	7.03	8.68	0.17	0.01	-3.14	2.94e-09	1.45e-07	2.69e-08	2.76e-07	Rngtt	RNA guanylyltransferase and 5'-phosphatase	Mm.26153.2	chr4	+	33310375	33500648
1437110_at	9.65	11.31	0.15	0.05	-3.14	3.43e-08	9.25e-07	8.07e-08	6.7e-07	2810474O19Rik	RIKEN cDNA 2810474O19 gene	Mm.103435.2	chr6	+	149309413	149328571
1423336_at	5.62	7.27	0.08	0.07	-3.14	1.22e-07	2.51e-06	3.76e-08	3.58e-07	Orc4	origin recognition complex, subunit 4	Mm.21834.1	chr2	-	48902756	48949267
1421935_at	5.23	6.88	0.08	0.03	-3.14	2.84e-09	1.41e-07	1.96e-12	2.69e-10	Rps20	ribosomal protein S20	Mm.21938.1	chr4	-	3831584	3835601
1437382_at	5.61	7.26	0.15	0.08	-3.14	5.57e-08	1.36e-06	1.54e-08	1.76e-07	Acvr2a	activin receptor IIA	Mm.21834.3	chr2	+	48900960	48903269
1428907_at	9.34	10.99	0.06	0.06	-3.14	6.82e-10	5.19e-08	5.15e-10	1.31e-08	Rbm25	RNA binding motif protein 25	Mm.46005.1	chr12	+	83671391	83683125
1437287_at	9.35	11	0.03	0.04	-3.14	1.22e-10	1.51e-08	2.28e-09	4.02e-08	Nadk2	NAD kinase 2, mitochondrial	Mm.42110.2	chr15	+	9103325	9110496
1453038_at	6.46	8.1	0.24	0.05	-3.14	1.15e-09	7.27e-08	2.33e-09	4.08e-08	Zgrf1	zinc finger, GRF-type containing 1	Mm.132002.1	chr3	+	127611875	127618016
1458439_a_at	7.05	8.7	0.07	0.08	-3.13	3.77e-09	1.74e-07	2.36e-09	4.11e-08	Dzip3	DAZ interacting protein 3, zinc finger	Mm.86668.1	chr16	-	48948404	48994142
1434408_at	6.9	8.55	0.05	0.02	-3.13	3.99e-09	1.81e-07	1.74e-09	3.28e-08	Atxn3	ataxin 3	Mm.30782.1	chr12	-	101918900	101920574
1445198_at	4.73	6.38	0.23	0.07	-3.13	4.54e-06	4.58e-05	1.05e-05	4.04e-05	Kdm6a	lysine (K)-specific demethylase 6A	Mm.131877.1	chrX	+	18277543	18278260
1426086_a_at	5.73	7.38	0.35	0.05	-3.13	1.53e-06	1.9e-05	1.41e-05	5.19e-05	Fmr1	fragile X mental retardation syndrome 1	Mm.3451.2	chrX	+	68678816	68715676
1455488_at	6.85	8.49	0.17	0	-3.13	2.45e-06	2.78e-05	1.99e-06	9.69e-06	Haus6	HAUS augmin-like complex, subunit 6	Mm.85763.1	chr4	-	86581013	86585402
1426803_at	7.72	9.37	0.12	0.04	-3.13	2.55e-09	1.31e-07	2.98e-08	2.98e-07	Gm17066; Rbm26	predicted gene 17066; RNA binding motif protein 26	Mm.1279.1	chr14	-	105106750	105150893
1421882_a_at	7.8	9.44	0.13	0.13	-3.13	2.53e-08	7.23e-07	3.64e-08	3.5e-07	Elavl2	ELAV (embryonic lethal, abnormal vision, Drosophila)-like 2 (Hu antigen B)	Mm.3823.1	chr4	-	91250696	91372054
1445727_at	3.76	5.41	0.21	0.12	-3.13	3.64e-08	9.67e-07	2.34e-08	2.46e-07	Ube3a	ubiquitin protein ligase E3A	Mm.212073.1	chr7	+	59280411	59281188
1458878_at	3.65	5.3	0.14	0.1	-3.13	8.28e-09	3.11e-07	1.88e-09	3.48e-08			Mm.133490.1	chr5	+	32687267	32687992
1443262_at	4.21	5.86	0.12	0.24	-3.13	6.99e-09	2.76e-07	3.89e-09	5.99e-08	Mrps14	mitochondrial ribosomal protein S14	Mm.194539.1	chr1	+	160200538	160201197
1444726_at	5.03	6.68	0.37	0.15	-3.13	2.57e-07	4.56e-06	2.57e-08	2.66e-07	Krr1	KRR1, small subunit (SSU) processome component, homolog (yeast)	Mm.194639.1	chr10	+	111987650	111988432
1436353_at	6.59	8.23	0.1	0.02	-3.13	1.64e-08	5.18e-07	5.6e-08	4.97e-07	A230046K03Rik	RIKEN cDNA A230046K03 gene	Mm.218640.1	chr10	+	83595098	83596484
1453271_at	7.68	9.33	0.18	0.05	-3.13	4.78e-09	2.09e-07	6.58e-09	8.97e-08	Phf14	PHD finger protein 14	Mm.18414.1	chr6	+	11986407	12081197
1453282_at	5.48	7.13	0.08	0.03	-3.13	5.9e-05	0.0004	2.67e-07	1.81e-06	Cxadr	coxsackie virus and adenovirus receptor	Mm.28878.1	chr16	+	78338758	78340755
1418501_a_at	8.31	9.96	0.12	0.02	-3.13	1.81e-10	2.07e-08	6.27e-10	1.51e-08	Oxr1	oxidation resistance 1	Mm.70667.1	chr15	+	41789514	41861045
1424139_at	8.65	10.3	0.14	0.06	-3.13	5.69e-08	1.38e-06	4.25e-08	3.96e-07	Rap1a	RAS-related protein-1a	Mm.212897.1	chr3	-	105727951	105750329
1442439_at	4.7	6.35	0.32	0.13	-3.13	1.54e-09	8.87e-08	1.53e-10	5.32e-09	W91776	expressed sequence W91776	Mm.34265.1	chr8	+	106608734	106609353
1436632_at	6.22	7.86	0.27	0.09	-3.13	2.39e-08	6.94e-07	4.3e-08	3.99e-07	Ubn2	ubinuclein 2	Mm.33329.1	chr6	+	38512082	38512762
1426861_at	7.75	9.4	0.07	0.06	-3.12	2.63e-08	7.46e-07	4.57e-08	4.19e-07	Aftph	aftiphilin	Mm.28136.1	chr11	-	20685086	20741582
1427253_s_at	9.86	11.5	0.02	0.01	-3.12	2.01e-09	1.09e-07	5.65e-08	5.01e-07	Suz12	suppressor of zeste 12 homolog (Drosophila)	Mm.21964.1	chr11	+	79993496	80034122
1452737_at	8.22	9.86	0.12	0.04	-3.12	7.02e-10	5.29e-08	1.84e-09	3.43e-08	LOC102642197; LOC102642895; Smim15	small integral membrane protein 15; small integral membrane protein 15-like	Mm.29464.1	chr13	+	108044449	108049174
1454914_at	9.68	11.33	0.07	0.01	-3.12	8.69e-12	2.61e-09	4.25e-11	2.1e-09	U2surp	U2 snRNP-associated SURP domain containing	Mm.35491.1	chr9	-	95460153	95484464
1453071_s_at	5.69	7.33	0.31	0.08	-3.12	1.17e-08	4e-07	3.88e-11	1.96e-09	Kdelc2	KDEL (Lys-Asp-Glu-Leu) containing 2	Mm.37681.1	chr9	+	53395932	53401868
1425562_s_at	8.48	10.13	0.08	0.02	-3.12	1.02e-10	1.3e-08	5.89e-10	1.45e-08	Trnt1	tRNA nucleotidyl transferase, CCA-adding, 1	Mm.196332.1	chr6	+	106769290	106782468
1427255_s_at	5.54	7.18	0.23	0.2	-3.12	4.25e-08	1.1e-06	1.03e-06	5.55e-06	Zfp445	zinc finger protein 445	Mm.27140.1	chr9	-	122850382	122854412
1457468_at	5.12	6.76	0.2	0.05	-3.12	0.0004	0.0018	1.17e-06	6.2e-06			Mm.207523.1	chr19	+	36847696	36848415
1453221_at	5.36	7.01	0.08	0.05	-3.12	8.1e-10	5.79e-08	2.18e-09	3.88e-08	Gopc	golgi associated PDZ and coiled-coil motif containing	Mm.41352.1	chr10	-	52336871	52339037
1456489_at	8.09	9.73	0.05	0.06	-3.12	7.17e-10	5.35e-08	1.96e-08	2.14e-07	Pcf11	cleavage and polyadenylation factor subunit homolog (S. cerevisiae)	Mm.34579.2	chr7	-	92660079	92669536
1424107_at	7.07	8.71	0.09	0.06	-3.12	1.21e-07	2.5e-06	9.81e-07	5.34e-06	Kif18a	kinesin family member 18A	Mm.26441.1	chr2	+	109280739	109341748
1447060_at	4.23	5.87	0.27	0.11	-3.11	2.18e-08	6.47e-07	1.15e-07	8.96e-07			Mm.217066.1	chr1	-	179314118	179314664
1455513_at	7.56	9.19	0.04	0.03	-3.11	1.78e-09	9.9e-08	9.44e-09	1.19e-07	Taf1	TAF1 RNA polymerase II, TATA box binding protein (TBP)-associated factor	Mm.69068.1	chrX	+	101569823	101601029
1433647_s_at	5.88	7.52	0.16	0.06	-3.11	1.24e-08	4.17e-07	1.32e-10	4.8e-09	Rhobtb3	Rho-related BTB domain containing 3	Mm.46219.1	chr13	-	75869536	75871113
1443673_x_at	6.04	7.68	0.29	0.06	-3.11	2.35e-08	6.88e-07	1.59e-09	3.06e-08			Mm.212452.1	chr3	+	122248284	122248711
1457999_at	5.28	6.91	0.12	0.07	-3.11	4.94e-09	2.14e-07	1.69e-09	3.22e-08			Mm.168010.2	chr4	-	19605291	19606120
1455700_at	6.61	8.25	0.3	0.02	-3.11	1.69e-07	3.27e-06	3.01e-07	2e-06	Mterf2	mitochondrial transcription termination factor 2	Mm.174751.2	chr10	-	85119434	85120192
1430231_a_at	4.94	6.57	0.2	0.04	-3.1	4.92e-07	7.62e-06	6.2e-07	3.63e-06	Cep70	centrosomal protein 70	Mm.18879.2	chr9	+	99243337	99281086
1458038_at	3.79	5.43	0.23	0.08	-3.1	1.7e-05	0.0001	3.64e-07	2.35e-06			Mm.169025.1	chr13	-	111486606	111487359
1426817_at	8.67	10.3	0.1	0.05	-3.1	5.24e-11	8.25e-09	5.5e-11	2.52e-09	Mki67	antigen identified by monoclonal antibody Ki 67	Mm.4078.1	chr7	-	135689785	135716359
1420609_at	9.5	11.14	0.09	0.03	-3.1	2.84e-09	1.41e-07	3.53e-09	5.54e-08	2007-03-01	membrane-associated ring finger (C3HC4) 7	Mm.18157.1	chr2	+	60209912	60249292
1435185_at	5	6.64	0.11	0.04	-3.1	1.35e-10	1.63e-08	5.21e-10	1.33e-08	Lrrcc1	leucine rich repeat and coiled-coil domain containing 1	Mm.42857.1	chr3	+	14566506	14568303
1455083_at	6.23	7.87	0.18	0.06	-3.1	5.39e-10	4.39e-08	3.26e-09	5.25e-08	Atp11c	ATPase, class VI, type 11C	Mm.27144.1	chrX	-	60222943	60223951
1418452_at	4.22	5.85	0.26	0.03	-3.1	1.47e-06	1.84e-05	3.04e-05	0.0001	Gng2	guanine nucleotide binding protein (G protein), gamma 2	Mm.46767.1	chr14	-	19873884	19977222
1439467_at	4.82	6.45	0.45	0.05	-3.1	1.16e-06	1.52e-05	9.33e-08	7.54e-07			Mm.217318.1	chr9	+	110041121	110041864
1441404_at	4.53	6.16	0.14	0.13	-3.1	1.58e-05	0.0001	3.62e-07	2.34e-06			Mm.102814.1	chr11	-	74706521	74707335
1456617_a_at	11.15	12.78	0.07	0.05	-3.1	7.32e-12	2.29e-09	4.78e-11	2.28e-09	Eif2s2	eukaryotic translation initiation factor 2, subunit 2 (beta)	Mm.29859.2	chr2	-	154884334	154888350
1423201_at	9.7	11.33	0.07	0.06	-3.1	2.92e-11	5.55e-09	4.74e-10	1.24e-08	Ncor1	nuclear receptor co-repressor 1	Mm.88061.1	chr11	-	62316512	62410935
1420916_at	6.52	8.15	0.13	0.06	-3.1	3.33e-08	9.05e-07	1.41e-08	1.65e-07	Prpf40a	PRP40 pre-mRNA processing factor 40 homolog A (yeast)	Mm.87658.1	chr2	-	53138142	53191211
1421881_a_at	6.17	7.8	0.13	0.04	-3.1	2.06e-08	6.17e-07	1.3e-08	1.55e-07	Elavl2	ELAV (embryonic lethal, abnormal vision, Drosophila)-like 2 (Hu antigen B)	Mm.3823.1	chr4	-	91250696	91372054
1448012_at	5.34	6.97	0.06	0.09	-3.1	1.37e-10	1.65e-08	2.17e-11	1.31e-09	C76336	expressed sequence C76336	Mm.24836.1	chr12	+	20423179	20424264
1428762_at	7.19	8.82	0.12	0.02	-3.1	9.71e-09	3.49e-07	2.67e-09	4.51e-08	Tab3	TGF-beta activated kinase 1/MAP3K7 binding protein 3	Mm.24995.1	chrX	+	85631477	85634470
1425718_a_at	9.81	11.44	0.11	0.04	-3.09	2.58e-10	2.59e-08	2.97e-11	1.63e-09	Ivns1abp	influenza virus NS1A binding protein	Mm.179252.3	chr1	+	151349417	151364258
1429900_at	4.8	6.42	0.26	0.05	-3.09	7.32e-08	1.7e-06	4.03e-10	1.1e-08			Mm.109877.1	chr6	-	31108849	31110508
1434695_at	7.99	9.62	0.11	0	-3.09	2.07e-10	2.29e-08	1.44e-09	2.82e-08	Dtl	denticleless homolog (Drosophila)	Mm.189102.2	chr1	-	191537365	191538222
1427198_at	4.16	5.79	0.29	0.06	-3.09	1.05e-07	2.24e-06	9.59e-11	3.8e-09	BC022960; LOC101055907	cDNA sequence BC022960; periphilin-1-like	Mm.103303.1	chrX	+	169368904	169370142
1441115_at	3.48	5.11	0.29	0.18	-3.09	1.13e-07	2.37e-06	1.16e-08	1.41e-07			Mm.5866.1	chr18	+	20966657	20967751
1455819_at	8.32	9.95	0.04	0.01	-3.09	1.77e-09	9.89e-08	9.17e-11	3.69e-09	Ptbp3	polypyrimidine tract binding protein 3	Mm.21556.1	chr4	-	59471867	59475003
1426709_a_at	7.48	9.1	0.19	0.05	-3.09	2.27e-09	1.2e-07	1.07e-08	1.32e-07	Usp33	ubiquitin specific peptidase 33	Mm.24383.2	chr3	+	152346477	152393617
1457479_at	6.48	8.11	0.17	0.08	-3.09	1.49e-06	1.86e-05	3.36e-06	1.51e-05			Mm.130079.1	chr1	+	72368849	72369605
1454740_at	7.26	8.89	0.12	0.03	-3.09	5.43e-09	2.27e-07	7.62e-10	1.76e-08	Mib1	mindbomb homolog 1 (Drosophila)	Mm.21500.1	chr18	+	10813580	10818577
1438783_at	5.22	6.84	0.2	0.07	-3.09	2.63e-09	1.34e-07	5.18e-09	7.41e-08			Mm.139190.1	chr2	-	173273003	173273699
1456256_at	7.16	8.78	0.2	0.03	-3.09	2.91e-05	0.0002	0.0005	0.0012			Mm.116885.1	chr12	+	111540963	111542126
1429446_at	8.76	10.39	0.04	0.06	-3.09	2.25e-10	2.42e-08	7.12e-11	3.04e-09	Nemf	nuclear export mediator factor	Mm.28959.1	chr12	-	69311127	69320570
1440319_at	4.21	5.84	0.25	0.14	-3.09	4.93e-09	2.13e-07	3.78e-12	4.1e-10	Rbm44	RNA binding motif protein 44	Mm.87280.1	chr1	+	91166942	91170293
1437797_at	5.86	7.49	0.09	0.1	-3.08	9.45e-07	1.29e-05	1.33e-06	6.91e-06			Mm.195922.1	chr5	-	122497522	122498202
1441854_at	3.07	4.7	0.08	0.06	-3.08	6.91e-10	5.23e-08	2.32e-11	1.38e-09			Mm.130933.1
1418561_at	7	8.62	0.13	0.05	-3.08	4.31e-10	3.77e-08	5.92e-10	1.45e-08	Sf3b1	splicing factor 3b, subunit 1	Mm.28150.1	chr1	-	54985162	55027479
1432094_a_at	7.9	9.52	0.06	0.02	-3.08	1.25e-09	7.72e-08	6.53e-09	8.92e-08	Vps50	VPS50 EARP/GARPII complex subunit	Mm.38921.2	chr6	+	3570696	3602926
1453748_a_at	5.91	7.53	0.08	0.07	-3.08	8.78e-09	3.25e-07	9.68e-08	7.77e-07	Kif23	kinesin family member 23	Mm.28386.1	chr9	-	61924840	61946774
1417069_a_at	5.02	6.65	0.23	0.07	-3.08	1.44e-08	4.66e-07	1.97e-08	2.15e-07	Gmfb	glia maturation factor, beta	Mm.87312.1	chr14	-	46808150	46822162
1438535_at	5.86	7.48	0.27	0.05	-3.08	0.0006	0.0024	4.75e-05	0.0002	Phip	pleckstrin homology domain interacting protein	Mm.29882.2	chr9	-	82913053	82913760
1427136_s_at	6.22	7.84	0.28	0.14	-3.08	2.25e-05	0.0002	6.89e-07	3.97e-06	Srek1	splicing regulatory glutamine/lysine-rich protein 1	Mm.33908.1	chr13	-	103741417	103749742
1433585_at	9.29	10.91	0.13	0.02	-3.08	8.36e-11	1.13e-08	1.62e-11	1.08e-09	Tnpo1	transportin 1	Mm.29005.1	chr13	-	98839018	98841921
1441407_at	3.16	4.78	0.22	0.18	-3.07	4.4e-07	6.97e-06	1.08e-08	1.33e-07			Mm.130861.1	chr4	-	59530582	59531367
1453576_at	7.39	9.01	0.2	0.04	-3.07	7.14e-10	5.35e-08	1.32e-09	2.66e-08	Nipbl	Nipped-B homolog (Drosophila)	Mm.1558.1	chr15	-	8290482	8307967
1440831_at	8.51	10.13	0.09	0.02	-3.07	7.09e-10	5.33e-08	1.82e-09	3.41e-08	Bach1	BTB and CNC homology 1	Mm.26147.1	chr16	+	87731239	87733345
1443649_at	6.48	8.1	0.06	0.06	-3.07	6.65e-05	0.0004	0.0001	0.0004			Mm.32845.1	chrX	+	151815559	151816006
1458156_at	5.68	7.3	0.23	0.05	-3.07	5.82e-08	1.41e-06	2.42e-08	2.54e-07			Mm.207624.1	chr4	+	150417369	150418020
1427990_at	6.64	8.26	0.1	0.02	-3.07	2.55e-09	1.31e-07	1.53e-08	1.76e-07	Usp45	ubiquitin specific petidase 45	Mm.154306.1	chr4	+	21776269	21837871
1448701_a_at	6.41	8.02	0.19	0.1	-3.07	2.43e-08	7.03e-07	7.13e-08	6.05e-07	Krit1	KRIT1, ankyrin repeat containing	Mm.44004.1	chr5	+	3803164	3841446
1432503_a_at	3.53	5.15	0.3	0.1	-3.07	4.68e-07	7.32e-06	9.01e-08	7.33e-07	Pdcl2	phosducin-like 2	Mm.143764.2	chr5	-	76312418	76331133
1443586_at	5.17	6.79	0.17	0.13	-3.07	1.96e-06	2.33e-05	4.97e-08	4.5e-07	Fip1l1	FIP1 like 1 (S. cerevisiae)	Mm.217708.1	chr5	+	74540063	74540566
1439215_at	3.29	4.91	0.21	0.1	-3.07	2.16e-06	2.5e-05	2.86e-07	1.92e-06	Atp2c1	ATPase, Ca++-sequestering	Mm.153302.2	chr9	-	105469108	105469863
1452682_at	7.11	8.72	0.15	0.06	-3.07	1.83e-08	5.66e-07	2.33e-09	4.08e-08	Fam122b	family with sequence similarity 122, member B	Mm.28559.1	chrX	-	53243416	53269059
1450386_at	8.27	9.88	0.07	0.03	-3.06	3.01e-08	8.35e-07	5.48e-08	4.88e-07	Kpna3	karyopherin (importin) alpha 3	Mm.25548.1	chr14	-	61365185	61439862
1450743_s_at	7.72	9.34	0.18	0.02	-3.06	4.46e-08	1.14e-06	2.51e-07	1.72e-06	Syncrip	synaptotagmin binding, cytoplasmic RNA interacting protein	Mm.196461.1	chr9	-	88455581	88480759
1447691_x_at	5.86	7.47	0.07	0.02	-3.06	2.97e-09	1.46e-07	3.86e-10	1.06e-08			Mm.157841.1
1429690_at	4.06	5.67	0.23	0.1	-3.06	4.1e-08	1.07e-06	4.02e-09	6.14e-08	Zfp946	zinc finger protein 946	Mm.30767.1	chr17	+	22424257	22456688
1455163_at	4.32	5.93	0.07	0.15	-3.06	6.19e-10	4.87e-08	1.37e-09	2.73e-08	Guf1	GUF1 GTPase homolog (S. cerevisiae)	Mm.186774.1	chr5	+	69572464	69573644
1458942_at	6.28	7.89	0.07	0.1	-3.06	4.69e-11	7.7e-09	1.76e-10	5.95e-09			Mm.190644.1	chr6	+	5091077	5091734
1456347_at	5.32	6.93	0.49	0.06	-3.06	2.7e-06	3.01e-05	7.95e-06	3.18e-05			Mm.31327.1	chr17	-	17531569	17532149
1439616_at	7.04	8.65	0.21	0.07	-3.06	5.58e-09	2.32e-07	1.78e-09	3.34e-08			Mm.31241.1	chr9	+	67997200	67997742
1449708_s_at	8.44	10.05	0.17	0.02	-3.06	1.32e-09	8e-08	3.31e-09	5.32e-08	Chek1	checkpoint kinase 1	Mm.197875.1	chr9	-	36709438	36709982
1423641_s_at	8.54	10.16	0.09	0.04	-3.06	6.41e-10	5e-08	9.89e-11	3.88e-09	Cnot7	CCR4-NOT transcription complex, subunit 7	Mm.206770.2	chr8	-	40492540	40511748
1438871_at	5.32	6.93	0.34	0.11	-3.05	1.27e-06	1.63e-05	1.15e-05	4.37e-05			Mm.132465.1	chr16	+	91668743	91669457
1456715_at	4.28	5.89	0.53	0.13	-3.05	2.16e-05	0.0002	5.47e-06	2.3e-05			Mm.131157.1	chr14	-	103158161	103158751
1445827_at	4.7	6.31	0.17	0.03	-3.05	2.74e-10	2.66e-08	2.81e-11	1.57e-09	Zmynd8	zinc finger, MYND-type containing 8	Mm.208074.1	chr2	-	165883430	165884412
1459687_x_at	3.86	5.47	0.11	0.06	-3.05	8.38e-07	1.17e-05	3.39e-08	3.31e-07			Mm.218119.1	chr10	-	117366658	117367090
1456019_at	8.59	10.2	0.01	0.12	-3.05	1.83e-09	1.01e-07	4.83e-09	7.04e-08	Cwf19l2	CWF19-like 2, cell cycle control (S. pombe)	Mm.72009.1	chr9	+	3475521	3479310
1415911_at	8.48	10.09	0.12	0.03	-3.05	4.97e-09	2.14e-07	6.55e-09	8.94e-08	Impact	impact, RWD domain protein	Mm.8154.1	chr18	+	12971922	12992950
1444557_at	5.01	6.61	0.12	0.06	-3.05	3.42e-07	5.7e-06	3.82e-07	2.44e-06			Mm.178458.1	chr1	-	59641669	59642190
1436412_at	5.52	7.13	0.26	0.09	-3.04	1.04e-07	2.22e-06	3.73e-08	3.56e-07			Mm.118767.1	chr2	+	83666803	83667717
1435521_at	6.05	7.66	0.03	0.1	-3.04	1.72e-08	5.35e-07	1e-07	8e-07	Msi2	musashi RNA-binding protein 2	Mm.35930.1	chr11	-	88341686	88343388
1453736_s_at	4.29	5.9	0.09	0.26	-3.04	2.29e-07	4.16e-06	1.3e-06	6.77e-06	B230219D22Rik	RIKEN cDNA B230219D22 gene	Mm.155099.1	chr13	+	55699907	55701538
1426371_at	8.08	9.68	0.13	0.08	-3.04	1.08e-09	6.99e-08	2.77e-09	4.63e-08	Far1	fatty acyl CoA reductase 1	Mm.147529.1	chr7	+	113513855	113570885
1427197_at	7.9	9.5	0.13	0.02	-3.04	1.31e-11	3.41e-09	4.86e-11	2.31e-09	Atr	ataxia telangiectasia and Rad3 related	Mm.72199.1	chr9	+	95940868	95951642
1450690_at	8.96	10.57	0.1	0.03	-3.04	6.56e-10	5.06e-08	6.2e-09	8.55e-08	Ranbp2	RAN binding protein 2	Mm.142730.1	chr10	+	58446606	58494918
1456260_at	6.85	8.46	0.11	0.07	-3.04	2.07e-06	2.43e-05	3.39e-07	2.21e-06	Rbbp4	retinoblastoma binding protein 4	Mm.132048.1	chr4	-	129324460	129325943
1455351_at	7.84	9.44	0.02	0.05	-3.04	1.48e-11	3.54e-09	1.41e-12	2.12e-10	U2surp	U2 snRNP-associated SURP domain containing	Mm.27137.1	chr9	-	95456585	95460113
1456407_a_at	5.98	7.59	0.38	0.06	-3.04	6.25e-06	5.99e-05	2.94e-05	9.9e-05	Tlk1	tousled-like kinase 1	Mm.34218.2	chr2	-	70716142	70717037
1456629_at	6.2	7.8	0.22	0.04	-3.03	9.58e-07	1.3e-05	2.1e-06	1.01e-05	Kank3	KN motif and ankyrin repeat domains 3	Mm.29088.3	chr17	+	33822073	33822917
1422967_a_at	5.66	7.26	0.07	0.04	-3.03	1.01e-05	8.85e-05	3.83e-07	2.44e-06	Tfrc	transferrin receptor	Mm.26069.1	chr16	+	32608950	32630588
1424516_at	8.31	9.91	0.07	0.02	-3.03	3.09e-06	3.35e-05	1.7e-07	1.24e-06	B230354K17Rik	RIKEN cDNA B230354K17 gene	Mm.206588.1
1445552_at	3.51	5.11	0.27	0.11	-3.03	3.73e-06	3.89e-05	1.32e-07	1e-06			Mm.197222.1
1428757_at	7.83	9.43	0.05	0.04	-3.03	4.8e-08	1.21e-06	2.27e-07	1.58e-06	Aasdhppt	aminoadipate-semialdehyde dehydrogenase-phosphopantetheinyl transferase	Mm.33970.1	chr9	-	4295956	4309641
1456947_at	4.5	6.1	0.26	0.1	-3.03	6.8e-05	0.0004	2.5e-07	1.71e-06			Mm.102818.1	chr11	-	74710557	74711685
1435357_at	7.23	8.83	0.17	0.06	-3.03	1.24e-09	7.7e-08	1.92e-09	3.53e-08	Rsrp1	arginine/serine rich protein 1	Mm.10009.3	chr4	+	134926659	134927671
1441574_at	4.91	6.51	0.17	0.11	-3.03	4.7e-10	3.98e-08	8.6e-10	1.92e-08			Mm.213238.1	chr11	-	107284563	107285219
1445368_at	6.06	7.66	0.09	0.05	-3.03	4.99e-08	1.25e-06	2.14e-12	2.85e-10			Mm.207245.1	chr7	+	107211540	107212188
1437200_at	7.2	8.8	0.1	0.1	-3.03	2.07e-07	3.83e-06	2.28e-07	1.59e-06	Fcho2	FCH domain only 2	Mm.23928.1	chr13	-	98723405	98732673
1419164_at	6.5	8.1	0.16	0.06	-3.03	4.18e-09	1.89e-07	7.64e-08	6.41e-07	Zfp260	zinc finger protein 260	Mm.200569.1	chr7	+	30095083	30108185
1418973_at	6.2	7.8	0.1	0.04	-3.03	9.73e-10	6.51e-08	9.08e-10	2e-08	Blzf1	basic leucine zipper nuclear factor 1	Mm.33285.1	chr1	-	164291170	164307487
1444279_at	4.78	6.38	0.39	0.13	-3.03	4.1e-07	6.59e-06	6.15e-06	2.55e-05	Huwe1	HECT, UBA and WWE domain containing 1	Mm.67947.1	chrX	+	151863904	151872200
1444671_at	3.05	4.64	0.07	0.09	-3.03	1.65e-07	3.21e-06	6.83e-07	3.94e-06			Mm.123448.1	chr1	-	157347338	157348476
1437777_at	4.47	6.06	0.18	0.11	-3.02	3.97e-08	1.04e-06	5.61e-08	4.98e-07	Atf2; LOC102641666	activating transcription factor 2; cyclic AMP-dependent transcription factor ATF-2	Mm.209903.1	chr2	-	73844613	73845517
1429437_at	6.09	7.68	0.18	0.03	-3.02	5.18e-08	1.29e-06	2.66e-08	2.73e-07	Prpf40a	PRP40 pre-mRNA processing factor 40 homolog A (yeast)	Mm.181345.1	chr2	-	53135747	53138806
1436028_at	5.6	7.2	0.19	0.02	-3.02	7.85e-08	1.79e-06	3.22e-10	9.34e-09	Tmem33	transmembrane protein 33	Mm.23217.1	chr5	+	67290563	67291459
1441660_at	5.02	6.61	0.25	0.12	-3.02	1.71e-06	2.08e-05	4.04e-07	2.55e-06	Actr2	ARP2 actin-related protein 2	Mm.74485.1
1434000_at	8.98	10.57	0.1	0.05	-3.02	4.08e-11	7.05e-09	3.03e-10	8.94e-09	Kras	v-Ki-ras2 Kirsten rat sarcoma viral oncogene homolog	Mm.46847.4	chr6	-	145216624	145217638
1453137_at	6.41	8.01	0.14	0.06	-3.02	7.79e-08	1.78e-06	6.18e-07	3.63e-06	Fbxo30	F-box protein 30	Mm.142953.1	chr10	+	11281586	11297084
1439090_at	5.18	6.78	0.04	0.01	-3.02	1.84e-10	2.1e-08	1.81e-09	3.38e-08			Mm.105294.1	chr16	-	57179721	57180783
1446914_at	4.13	5.73	0.08	0.11	-3.02	9.63e-06	8.51e-05	2.07e-05	7.28e-05	C80425	expressed sequence C80425	Mm.103866.1	chr2	-	154877877	154878455
1420907_at	8.11	9.7	0.09	0.03	-3.02	1.04e-09	6.81e-08	3.88e-10	1.07e-08	Cd2ap	CD2-associated protein	Mm.218637.1	chr17	-	42792950	42876389
1451511_at	5.18	6.77	0.2	0.2	-3.02	6.1e-07	9.06e-06	5.16e-07	3.12e-06	Hibch	3-hydroxyisobutyryl-Coenzyme A hydrolase	Mm.25250.1	chr1	+	52845045	52920862
1441829_s_at	6.01	7.6	0.1	0.11	-3.02	2.02e-07	3.78e-06	3.03e-06	1.38e-05	Akap10	A kinase (PRKA) anchor protein 10	Mm.132021.1	chr11	-	61896573	61896804
1431689_at	3.69	5.28	0.28	0.11	-3.02	1.19e-07	2.47e-06	3.31e-08	3.25e-07			Mm.159324.1	chr12	+	80864827	80866284
1452374_at	6.36	7.95	0.1	0.05	-3.01	2.07e-09	1.12e-07	2.57e-08	2.66e-07	Zfp322a	zinc finger protein 322A	Mm.46224.1	chr13	-	23354839	23369144
1440307_at	5.82	7.41	0.17	0.06	-3.01	1.65e-07	3.21e-06	7.81e-07	4.4e-06	Gtf3c2	general transcription factor IIIC, polypeptide 2, beta	Mm.131435.1	chr5	-	31167125	31167806
1440184_at	3.97	5.56	0.11	0.01	-3.01	2.39e-08	6.95e-07	3.58e-07	2.31e-06	2610005L07Rik	cadherin 11 pseudogene	Mm.132776.1	chr8	+	19989271	20125765
1445499_at	7.07	8.66	0.19	0.02	-3.01	1.61e-07	3.14e-06	8.79e-07	4.88e-06	Zc3h13	zinc finger CCCH type containing 13	Mm.45578.1	chr14	+	75329597	75330477
1421519_a_at	5.36	6.95	0.26	0.13	-3.01	2.79e-07	4.86e-06	5.96e-07	3.52e-06	Zfp120	zinc finger protein 120	Mm.24056.1	chr2	-	150116219	150408180
1444828_at	5.5	7.09	0.43	0.14	-3.01	4.06e-07	6.54e-06	9.52e-07	5.21e-06			Mm.207481.1	chr12	+	110565021	110566058
1459315_at	4.71	6.3	0.31	0.07	-3.01	1.06e-08	3.71e-07	3.69e-08	3.54e-07			Mm.215616.1	chr11	-	100726287	100726954
1428011_a_at	6.47	8.05	0.22	0.07	-3	1.03e-07	2.21e-06	9.41e-11	3.75e-09	Erbb2ip	Erbb2 interacting protein	Mm.45357.2	chr13	-	103818792	103843635
1436686_at	2.8	4.39	0.1	0.21	-3	0.013	0.0299	0.0009	0.002	Zfp706	zinc finger protein 706	Mm.3035.2	chr15	-	37000624	37001009
1441689_at	4.22	5.81	0.24	0.02	-3	9.5e-05	0.0006	2.62e-06	1.22e-05	Nup153	nucleoporin 153	Mm.208354.1	chr13	-	46701119	46701685
1444609_at	5.69	7.28	0.13	0.08	-3	1.12e-06	1.48e-05	4.53e-07	2.8e-06			Mm.151799.1	chr6	+	33525637	33525963
1446127_at	4.46	6.04	0.3	0.06	-3	1.02e-07	2.19e-06	5.37e-07	3.23e-06	Zeb1	zinc finger E-box binding homeobox 1	Mm.207530.1	chr18	+	5603910	5604610
1439572_at	5.08	6.66	0.36	0.05	-3	1.65e-05	0.0001	6.15e-05	0.0002	R3hdm1	R3H domain containing 1	Mm.170440.1	chr1	+	128105942	128106898
1454635_at	7.89	9.47	0.15	0.02	-3	7.62e-07	1.08e-05	3.63e-06	1.62e-05	Fbxl3	F-box and leucine-rich repeat protein 3	Mm.18968.1	chr14	-	103081029	103082858
1455189_at	7.54	9.13	0.09	0	-3	1.4e-10	1.68e-08	1.99e-10	6.5e-09	Trim33	tripartite motif-containing 33	Mm.100128.1	chr3	+	103357897	103358775
1433957_at	7.09	8.67	0.15	0.01	-2.99	7.93e-08	1.8e-06	6.45e-07	3.76e-06	Rbm48	RNA binding motif protein 48	Mm.38014.1	chr5	-	3583921	3590344
1423841_at	7.65	9.23	0.09	0.05	-2.99	6.45e-06	6.13e-05	4e-07	2.53e-06	Brix1	BRX1, biogenesis of ribosomes, homolog (S. cerevisiae)	Mm.28057.1	chr15	-	10474778	10485943
1455605_at	6.05	7.63	0.09	0.04	-2.99	7.32e-11	1.04e-08	2.07e-10	6.68e-09	Rufy3	RUN and FYVE domain containing 3	Mm.37819.3	chr5	+	88650316	88651419
1450899_at	6.83	8.41	0.04	0.03	-2.99	1.8e-09	9.98e-08	1.31e-09	2.64e-08	Nedd1	neural precursor cell expressed, developmentally down-regulated gene 1	Mm.2998.1	chr10	-	92684512	92722405
1441771_at	6.62	8.2	0.12	0.11	-2.99	2e-08	6.05e-07	3.98e-08	3.75e-07	Atrx	alpha thalassemia/mental retardation syndrome X-linked homolog (human)	Mm.209082.1	chrX	-	105849751	105850202
1446426_at	7.24	8.82	0.11	0.01	-2.99	9.64e-08	2.09e-06	2e-06	9.7e-06			Mm.215838.1	chr1	-	181967698	181968350
1446481_at	5.05	6.63	0.16	0.07	-2.99	6.59e-08	1.56e-06	5.39e-07	3.24e-06			Mm.209841.1	chr5	-	66345892	66346548
1436883_at	8.27	9.85	0.13	0.03	-2.99	1.52e-10	1.81e-08	6.51e-10	1.56e-08	Mbtps2	membrane-bound transcription factor peptidase, site 2	Mm.37577.1	chrX	-	157547824	157550429
1447173_at	7.09	8.67	0.15	0.07	-2.99	8.31e-08	1.87e-06	1.16e-08	1.41e-07	Lrrc31	leucine rich repeat containing 31	Mm.216695.1	chr3	-	30678553	30679059
1428236_at	7.25	8.83	0.08	0.04	-2.99	3.32e-08	9.04e-07	1.43e-09	2.81e-08	Acbd5	acyl-Coenzyme A binding domain containing 5	Mm.181973.1	chr2	+	23069072	23114511
1416484_at	6.34	7.91	0.09	0.1	-2.99	9.45e-08	2.06e-06	2.01e-07	1.43e-06	Ttc3	tetratricopeptide repeat domain 3	Mm.3679.1	chr16	+	94370617	94469222
1441486_at	3.71	5.29	0.11	0.09	-2.99	2.47e-06	2.8e-05	3.17e-05	0.0001	Fkbp15	FK506 binding protein 15	Mm.132428.1	chr4	-	62311199	62311883
1429655_at	7.71	9.29	0.06	0.01	-2.98	3.37e-09	1.59e-07	8.46e-08	6.96e-07	Nudcd1	NudC domain containing 1	Mm.203936.3	chr15	-	44375727	44428307
1427310_at	8.97	10.54	0.05	0.04	-2.98	5.77e-11	8.72e-09	9.34e-11	3.73e-09	Bptf	bromodomain PHD finger transcription factor	Mm.26671.1	chr11	-	107074829	107131556
1429810_at	6.45	8.03	0.08	0.01	-2.98	1.45e-06	1.82e-05	4.56e-06	1.97e-05			Mm.40332.1	chr15	+	6708378	6762459
1437638_at	7.06	8.63	0.15	0.04	-2.98	8.93e-08	1.98e-06	9.5e-07	5.2e-06			Mm.133707.1	chr17	+	23813888	23814587
1446972_at	7.11	8.69	0.12	0.11	-2.98	4.34e-10	3.79e-08	4.51e-09	6.68e-08	D15Wsu126e	DNA segment, Chr 15, Wayne State University 126, expressed	Mm.100550.1	chr15	-	53308686	53309254
1441030_at	5.53	7.11	0.29	0.07	-2.98	2.88e-05	0.0002	9.93e-06	3.85e-05			Mm.166793.1	chr15	-	10689288	10690017
1427150_at	7.52	9.1	0.18	0.03	-2.98	5e-07	7.71e-06	5.33e-06	2.25e-05	Kmt2c	lysine (K)-specific methyltransferase 2C	Mm.157690.1	chr5	-	25299491	25309728
1455291_s_at	5.86	7.43	0.16	0.07	-2.97	2.89e-09	1.43e-07	9.72e-09	1.22e-07	Znrf2	zinc and ring finger 2	Mm.28920.1	chr6	+	54892580	54893495
1430702_at	6.63	8.2	0.18	0.06	-2.97	1.15e-08	3.96e-07	1.24e-09	2.53e-08			Mm.51079.1	chr15	-	98760136	98761473
1444246_at	4.63	6.2	0.2	0.07	-2.97	3.61e-09	1.68e-07	2.44e-08	2.55e-07			Mm.217515.1	chr7	-	73520978	73522277
1445440_at	4.03	5.6	0.12	0.17	-2.97	8.45e-09	3.15e-07	1.65e-08	1.87e-07	Ccdc88a	coiled coil domain containing 88A	Mm.74681.1	chr11	+	29466786	29467410
1422966_a_at	6.72	8.29	0.06	0.04	-2.97	0.0006	0.0023	0.0011	0.0024	Tfrc	transferrin receptor	Mm.26069.1	chr16	+	32608950	32630588
1429908_at	5.92	7.49	0.12	0.08	-2.97	2.27e-09	1.2e-07	4.79e-09	7e-08	Snrnp48	small nuclear ribonucleoprotein 48 (U11/U12)	Mm.196130.2	chr13	+	38220493	38227663
1457128_at	4.37	5.95	0.56	0.11	-2.97	2.74e-05	0.0002	0.0001	0.0004	Ror2	receptor tyrosine kinase-like orphan receptor 2	Mm.204166.1	chr13	-	53275552	53276160
1421945_a_at	7.35	8.92	0.09	0.06	-2.97	1.54e-09	8.87e-08	1.21e-08	1.45e-07	Rpf2	ribosome production factor 2 homolog (S. cerevisiae)	Mm.11480.1	chr10	-	40223493	40247036
1458601_at	7.19	8.76	0.15	0.03	-2.97	1.41e-08	4.58e-07	1.78e-08	1.98e-07			Mm.183852.1	chr2	+	20538715	20539359
1430317_at	5.35	6.92	0.19	0.05	-2.97	7.49e-05	0.0005	9.53e-07	5.21e-06			Mm.32248.1	chr4	+	155943850	155945705
1430053_a_at	9.52	11.09	0.02	0.01	-2.97	2.03e-07	3.79e-06	2.92e-07	1.95e-06	Ola1	Obg-like ATPase 1	Mm.22661.2	chr2	-	73137526	73214333
1434286_at	4.67	6.24	0.24	0.01	-2.97	4.63e-05	0.0003	2.97e-06	1.36e-05	Trps1	trichorhinophalangeal syndrome I (human)	Mm.22380.1	chr15	-	50654751	50657733
1424591_at	7.37	8.94	0.04	0.03	-2.97	8.55e-11	1.14e-08	1.69e-10	5.73e-09	Caap1	caspase activity and apoptosis inhibitor 1	Mm.35170.1	chr4	-	94500077	94557078
1454610_at	9.51	11.08	0.06	0.05	-2.97	5.74e-09	2.38e-07	1.07e-08	1.32e-07	2007-09-01	septin 7	Mm.141945.4	chr9	+	25252545	25308570
1443579_s_at	7.09	8.66	0.08	0.02	-2.96	2.6e-09	1.33e-07	8.78e-09	1.12e-07	Deptor	DEP domain containing MTOR-interacting protein	Mm.220905.1	chr15	+	55258390	55258615
1427899_at	6.11	7.68	0.28	0.08	-2.96	7.45e-07	1.06e-05	4.82e-07	2.95e-06	Rnf6	ring finger protein (C3H2C3 type) 6	Mm.26696.1	chr5	-	146209192	146221437
1449115_at	9.49	11.06	0.01	0.04	-2.96	8.17e-10	5.82e-08	3.08e-09	5.01e-08	Mtf2	metal response element binding transcription factor 2	Mm.10563.1	chr5	+	108065714	108109219
1431377_at	6.04	7.6	0.19	0.06	-2.96	5.26e-09	2.24e-07	7.16e-11	3.05e-09			Mm.194485.1	chr15	+	85336403	85338030
1419898_s_at	5.54	7.11	0.09	0.05	-2.96	1.99e-07	3.73e-06	5.11e-07	3.09e-06	Zc3h7a	zinc finger CCCH type containing 7 A	Mm.201822.1	chr16	-	11136600	11137346
1444459_at	6.87	8.43	0.19	0.02	-2.96	1.17e-08	4e-07	1.93e-08	2.12e-07			Mm.194397.1	chr18	+	56735953	56736617
1454311_at	3.94	5.51	0.34	0.23	-2.96	2.03e-06	2.38e-05	2.79e-07	1.87e-06			Mm.130735.1	chr2	+	131010919	131012496
1435931_at	5.35	6.92	0.09	0.12	-2.96	1.42e-08	4.61e-07	3.31e-08	3.24e-07			Mm.102217.1	chr4	+	59724809	59726395
1445091_at	5.95	7.52	0.17	0.04	-2.96	2e-08	6.05e-07	3.13e-08	3.1e-07	Atr	ataxia telangiectasia and Rad3 related	Mm.211154.1	chr9	+	95893443	95904038
1458542_at	5.86	7.42	0.15	0.11	-2.96	9.28e-09	3.39e-07	2.6e-08	2.68e-07			Mm.44156.1	chr11	-	88651615	88652355
1457598_at	4.77	6.33	0.17	0.09	-2.96	6.49e-06	6.16e-05	2.92e-06	1.34e-05	Glrx3	glutaredoxin 3	Mm.70996.1	chr7	+	137441645	137442168
1435074_at	7.88	9.45	0.08	0.07	-2.96	1.58e-08	5e-07	1.48e-08	1.72e-07	Tmem106b	transmembrane protein 106B	Mm.27742.1	chr6	+	13086168	13089267
1450950_at	9.27	10.83	0.05	0.06	-2.96	1.72e-11	3.87e-09	7.73e-11	3.24e-09	Smc3	structural maintenance of chromosomes 3	Mm.14910.1	chr19	+	53600386	53645832
1442634_at	4.31	5.88	0.22	0.12	-2.96	7.83e-08	1.78e-06	3.24e-07	2.13e-06			Mm.101820.1	chr3	-	68489991	68490632
1441410_at	4.63	6.19	0.41	0.07	-2.96	2.58e-05	0.0002	3.93e-06	1.73e-05			Mm.117073.1	chr2	-	52722694	52723454
1457692_at	4.39	5.95	0.14	0.02	-2.96	2.86e-08	8.02e-07	4.54e-10	1.2e-08			Mm.215696.1	chr4	-	151984683	151985446
1429556_at	8.83	10.39	0.09	0.06	-2.96	1.04e-10	1.33e-08	6e-11	2.69e-09	Tead1	TEA domain family member 1	Mm.24685.1	chr7	+	112904093	112906807
1427467_a_at	5.97	7.53	0.21	0.2	-2.95	9.27e-09	3.39e-07	2.99e-09	4.91e-08	Rpgr	retinitis pigmentosa GTPase regulator	Mm.35334.2	chrX	-	10158223	10216920
1448706_at	9.09	10.65	0.04	0.01	-2.95	6.14e-09	2.49e-07	4.32e-08	4.01e-07	Tdp2	tyrosyl-DNA phosphodiesterase 2	Mm.19992.1	chr13	+	24831679	24842153
1436583_at	4.91	6.47	0.27	0.16	-2.95	4.97e-08	1.24e-06	4.77e-08	4.35e-07	Dscc1	defective in sister chromatid cohesion 1 homolog (S. cerevisiae)	Mm.45588.1	chr15	-	55083718	55084407
1457264_at	5.79	7.36	0.26	0.09	-2.95	2.55e-07	4.54e-06	5.82e-07	3.45e-06	Phf20l1	PHD finger protein 20-like 1	Mm.87672.1	chr15	+	66622659	66624062
1423524_at	5.26	6.83	0.16	0.05	-2.95	7.56e-07	1.07e-05	9.92e-07	5.39e-06	Mastl	microtubule associated serine/threonine kinase-like	Mm.26322.1	chr2	-	23116543	23140029
1451077_at	8.21	9.77	0.04	0.05	-2.95	3.1e-08	8.56e-07	7.39e-12	6.36e-10	Rpl5	ribosomal protein L5	Mm.4419.1	chr5	+	107900572	107909005
1450934_at	11.6	13.17	0.04	0.04	-2.95	2.91e-11	5.55e-09	5.04e-11	2.37e-09	Eif4a2	eukaryotic translation initiation factor 4A2	Mm.16323.1	chr16	+	23107504	23114138
1456927_at	4.07	5.63	0.27	0.15	-2.95	8.33e-08	1.87e-06	1.18e-07	9.19e-07			Mm.87251.1	chr4	-	116335357	116335992
1451420_at	7.47	9.03	0.14	0.02	-2.95	2.58e-08	7.35e-07	7.87e-10	1.8e-08	Ccdc47	coiled-coil domain containing 47	Mm.22109.1	chr11	-	106199194	106216355
1427568_a_at	6.07	7.63	0.16	0.11	-2.94	5.42e-09	2.27e-07	1.13e-08	1.38e-07	Ift80	intraflagellar transport 80	Mm.35794.1	chr3	-	68892510	68973745
1450994_at	7.64	9.2	0.19	0.08	-2.94	9.08e-09	3.33e-07	4.32e-10	1.16e-08	Rock1	Rho-associated coiled-coil containing protein kinase 1	Mm.6710.1	chr18	-	10064404	10182245
1443388_at	4.69	6.25	0.05	0.08	-2.94	1.99e-08	6.04e-07	4.38e-09	6.55e-08			Mm.207883.1	chr17	+	29664690	29665286
1428968_at	7.81	9.37	0.07	0.03	-2.94	2.08e-07	3.85e-06	1.19e-07	9.22e-07	Cep57	centrosomal protein 57	Mm.157212.1	chr9	-	13807785	13827107
1451285_at	10.46	12.02	0.14	0.01	-2.94	0.0064	0.0168	0.0432	0.06	Fus	fused in sarcoma	Mm.142866.1	chr7	+	127967504	127982032
1457794_at	3.8	5.36	0.14	0.13	-2.94	2.93e-05	0.0002	3.81e-06	1.69e-05	Whsc1l1	Wolf-Hirschhorn syndrome candidate 1-like 1 (human)	Mm.170613.1	chr8	+	25665922	25666585
1439879_at	4.31	5.87	0.24	0.08	-2.94	2.62e-07	4.62e-06	2.35e-08	2.48e-07			Mm.35762.1	chr7	+	29998724	29999224
1452291_at	5.15	6.7	0.12	0.05	-2.94	1.7e-07	3.27e-06	1.5e-11	1.02e-09	Arap2	ArfGAP with RhoGAP domain, ankyrin repeat and PH domain 2	Mm.29616.1	chr5	-	62602444	62636047
1443125_at	4.76	6.32	0.07	0.23	-2.94	0.0004	0.0017	0.0045	0.0083	Trip12	thyroid hormone receptor interactor 12	Mm.209265.1	chr1	-	84782360	84783038
1458440_at	4.57	6.13	0.09	0.06	-2.94	8.78e-06	7.93e-05	2.45e-07	1.68e-06	Specc1	sperm antigen with calponin homology and coiled-coil domains 1	Mm.37803.1	chr11	+	62132370	62139718
1426832_at	6.26	7.82	0.13	0.09	-2.94	4.24e-09	1.91e-07	2.61e-11	1.5e-09	Ddx26b	DEAD/H (Asp-Glu-Ala-Asp/His) box polypeptide 26B	Mm.30600.1	chrX	+	56499611	56507843
1449686_s_at	7.73	9.28	0.13	0.07	-2.94	2.61e-09	1.33e-07	2.7e-09	4.54e-08	Scp2	sterol carrier protein 2, liver	Mm.206843.1	chr4	-	108043841	108044434
1452496_at	3.66	5.21	0.31	0.05	-2.93	5.71e-05	0.0004	8.68e-06	3.43e-05	Atp11c	ATPase, class VI, type 11C	Mm.86729.1	chrX	-	60225622	60266830
1448829_at	6.64	8.19	0.18	0.08	-2.93	9.58e-09	3.46e-07	1.57e-10	5.42e-09	Smc6	structural maintenance of chromosomes 6	Mm.70309.1	chr12	+	11271733	11319783
1439655_at	5.11	6.66	0.08	0.09	-2.93	3.86e-07	6.28e-06	5.1e-10	1.31e-08			Mm.168915.1	chr18	+	35778020	35779039
1423098_at	6.88	8.43	0.08	0.04	-2.93	2.47e-08	7.1e-07	7e-08	5.96e-07	Capn7	calpain 7	Mm.24778.1	chr14	+	31336637	31372105
1416153_at	9.15	10.7	0.03	0.04	-2.93	1.23e-10	1.51e-08	6.28e-12	5.72e-10	Srp54a; Srp54b; Srp54c	signal recognition particle 54A; signal recognition particle 54B; signal recognition particle 54C	Mm.12848.1	chr12	+	55080228	55114128
1433730_at	7.61	9.16	0.1	0.03	-2.93	2.47e-11	4.97e-09	9.31e-12	7.42e-10	Elmod2	ELMO/CED-12 domain containing 2	Mm.38762.1	chr8	-	83313025	83316237
1435082_at	5.7	7.25	0.22	0.03	-2.93	1.7e-08	5.33e-07	1.18e-08	1.43e-07	Sypl	synaptophysin-like protein	Mm.202166.1	chr12	+	32977333	32979504
1430698_a_at	3.71	5.26	0.29	0.11	-2.93	1.34e-05	0.0001	0.0003	0.0008	Pibf1	progesterone immunomodulatory binding factor 1	Mm.87637.2	chr14	+	99099423	99107764
1422172_x_at	5.45	7	0.11	0.1	-2.93	1.51e-09	8.76e-08	3.37e-09	5.36e-08	2810408B13Rik; Zfp934	RIKEN cDNA 2810408B13 gene; zinc finger protein 934	Mm.159731.1	chr13	+	62129899	62173928
1433757_a_at	6.29	7.84	0.17	0.02	-2.93	2.15e-05	0.0002	8.64e-07	4.8e-06	Nisch	nischarin	Mm.22330.4	chr14	-	31185685	31187665
1453045_at	6.93	8.48	0.08	0.04	-2.92	4.83e-08	1.22e-06	6.33e-09	8.7e-08	Cep83	centrosomal protein 83	Mm.67339.1	chr10	+	94688653	94790337
1455503_at	4.73	6.28	0.23	0.07	-2.92	1.64e-06	2.02e-05	6.72e-06	2.76e-05	Zfp273; Zfp85	zinc finger protein 273; zinc finger protein 85	Mm.100885.1	chr13	+	67825787	67827005
1420517_at	5.16	6.71	0.18	0.06	-2.92	1.46e-06	1.83e-05	1.32e-05	4.91e-05	Chmp4c	charged multivesicular body protein 4C	Mm.53232.1	chr3	+	10366906	10393467
1456854_at	5.9	7.44	0.12	0.05	-2.92	3.43e-09	1.61e-07	1.71e-08	1.93e-07			Mm.131767.1	chr19	+	47243097	47243612
1441140_at	5.09	6.64	0.16	0.11	-2.92	2.66e-08	7.54e-07	9.12e-09	1.16e-07			Mm.138135.1	chr4	+	150501471	150502125
1451526_at	8.62	10.17	0.03	0.05	-2.92	3.47e-09	1.63e-07	1.57e-09	3.03e-08	Arhgap12	Rho GTPase activating protein 12	Mm.22834.1	chr18	-	6024447	6070013
1448399_at	8.77	10.31	0.08	0.06	-2.92	1.48e-09	8.62e-08	4.19e-09	6.34e-08	Tax1bp1	Tax1 (human T cell leukemia virus type I) binding protein 1	Mm.30069.1	chr6	+	52713732	52766780
1426519_at	4.66	6.2	0.37	0.07	-2.92	0.0004	0.0017	8.47e-09	1.09e-07	P4ha1	procollagen-proline, 2-oxoglutarate 4-dioxygenase (proline 4-hydroxylase), alpha 1 polypeptide	Mm.2212.1	chr10	+	59323295	59372329
1446507_at	4.99	6.54	0.37	0.05	-2.92	6.19e-08	1.48e-06	6.23e-08	5.42e-07			Mm.209406.1	chr4	-	41452457	41453111
1418526_at	7.63	9.18	0.16	0.07	-2.92	4.29e-07	6.83e-06	4.14e-06	1.81e-05	Gm5446; LOC632268; Srsf10	predicted gene 5446; serine/arginine-rich splicing factor 10-like; serine/arginine-rich splicing factor 10	Mm.10229.1	chr4	+	135856101	135869897
1440573_at	4.65	6.2	0.02	0.04	-2.92	5.17e-06	5.1e-05	1.02e-09	2.18e-08	Gm2590	predicted gene 2590	Mm.209864.1	chr13	-	103897984	103898684
1440540_at	5.05	6.6	0.31	0.09	-2.92	5.47e-06	5.35e-05	1.34e-06	6.95e-06	Gle1	GLE1 RNA export mediator (yeast)	Mm.59600.1	chr2	+	29943722	29944764
1449928_at	5.1	6.65	0.39	0.07	-2.92	0.0017	0.0059	1.19e-07	9.23e-07	Dynlt3	dynein light chain Tctex-type 3	Mm.29150.1	chrX	-	9654266	9662959
1430154_at	4.6	6.14	0.15	0.07	-2.92	8.19e-08	1.84e-06	2.44e-07	1.68e-06	Vps13a	vacuolar protein sorting 13A (yeast)	Mm.38149.1	chr19	-	16632555	16634854
1424698_s_at	4.43	5.97	0.21	0.07	-2.92	7.33e-05	0.0005	1.7e-06	8.47e-06	Gca	grancalcin	Mm.187368.1	chr2	+	62664287	62694105
1455352_at	8.24	9.78	0.02	0.05	-2.92	5.01e-11	8.02e-09	2.5e-12	3.14e-10	U2surp	U2 snRNP-associated SURP domain containing	Mm.27137.1	chr9	-	95456585	95460113
1455961_at	8.12	9.66	0.17	0.02	-2.92	6.17e-10	4.87e-08	1.21e-09	2.49e-08	Mme	membrane metallo endopeptidase	Mm.13052.2	chr3	+	63382942	63383838
1443862_at	6.58	8.12	0.27	0.03	-2.91	2.5e-07	4.47e-06	2.91e-07	1.94e-06			Mm.42109.1	chr11	+	93894243	93896189
1438310_at	8.06	9.6	0.04	0.04	-2.91	1.12e-08	3.86e-07	1.13e-08	1.38e-07	Dgkh	diacylglycerol kinase, eta	Mm.178542.1	chr14	-	78559348	78559982
1444066_at	4.16	5.7	0.36	0.19	-2.91	0.0003	0.0014	0.0045	0.0082	Gapvd1	GTPase activating protein and VPS9 domains 1	Mm.216609.1	chr2	-	34728037	34755055
1460711_at	9.82	11.36	0.09	0.05	-2.91	5.76e-11	8.72e-09	1.16e-10	4.36e-09	Dnajc21	DnaJ (Hsp40) homolog, subfamily C, member 21	Mm.28035.1	chr15	-	10446763	10461325
1450038_s_at	7.71	9.25	0.1	0.05	-2.91	2.61e-09	1.33e-07	1.87e-09	3.46e-08	Usp9x	ubiquitin specific peptidase 9, X chromosome	Mm.396.1	chrX	+	13071536	13172028
1417170_at	6.84	8.38	0.14	0.09	-2.91	1.68e-06	2.05e-05	8.18e-07	4.58e-06	Lztfl1	leucine zipper transcription factor-like 1	Mm.133164.1	chr9	-	123697590	123717586
1452030_a_at	7.47	9.01	0.2	0.02	-2.91	6.51e-08	1.54e-06	6.4e-07	3.73e-06	Hnrnpr	heterogeneous nuclear ribonucleoprotein R	Mm.31051.1	chr4	+	136310995	136340863
1440448_at	5.82	7.36	0.05	0.13	-2.91	2.01e-06	2.37e-05	2.48e-06	1.16e-05			Mm.137931.1	chr2	+	90949586	90950209
1419181_at	7.05	8.59	0.14	0.04	-2.91	2.39e-07	4.31e-06	9.06e-08	7.37e-07	Zfp326	zinc finger protein 326	Mm.12891.1	chr5	+	105876567	105915818
1433773_at	5.96	7.5	0.29	0.08	-2.91	1.22e-07	2.52e-06	3.64e-09	5.67e-08	Rrm2b	ribonucleotide reductase M2 B (TP53 inducible)	Mm.24738.1	chr15	-	37923952	37924756
1436908_at	7.04	8.58	0.09	0.09	-2.91	2.31e-10	2.45e-08	3.37e-12	3.8e-10	Pcm1	pericentriolar material 1	Mm.28192.3	chr8	+	41333084	41334094
1428119_a_at	5.52	7.06	0.27	0.09	-2.9	9.84e-07	1.33e-05	8.42e-08	6.95e-07	Rap2c	RAP2C, member of RAS oncogene family	Mm.43152.2	chrX	-	51004286	51018136
1427075_s_at	5.98	7.52	0.15	0.09	-2.9	2.15e-09	1.15e-07	5.39e-09	7.65e-08	Pcmtd2	protein-L-isoaspartate (D-aspartate) O-methyltransferase domain containing 2	Mm.29308.1	chr2	+	181837862	181857452
1448056_at	4.99	6.53	0.03	0.06	-2.9	1.37e-08	4.47e-07	6.58e-08	5.68e-07	Huwe1	HECT, UBA and WWE domain containing 1	Mm.24840.1	chrX	+	151909793	151910611
1424398_at	8.85	10.38	0.03	0.06	-2.9	1.96e-07	3.68e-06	5.26e-06	2.22e-05	Dhx36	DEAH (Asp-Glu-Ala-His) box polypeptide 36	Mm.34158.1	chr3	-	62469521	62506988
1427062_at	5.81	7.34	0.16	0.08	-2.9	5.08e-10	4.19e-08	1.73e-09	3.27e-08	Rbbp8	retinoblastoma binding protein 8	Mm.29216.1	chr18	+	11657412	11743206
1428103_at	7.18	8.71	0.17	0.01	-2.9	1.78e-08	5.52e-07	8.32e-13	1.52e-10	Adam10	a disintegrin and metallopeptidase domain 10	Mm.3037.1	chr9	+	70779081	70780225
1418442_at	9.39	10.92	0.01	0.03	-2.9	3.3e-12	1.46e-09	2.39e-11	1.41e-09	Xpo1	exportin 1, CRM1 homolog (yeast)	Mm.22269.1	chr11	+	23278140	23297013
1434613_at	8.24	9.78	0.13	0.05	-2.9	4.62e-08	1.17e-06	4.29e-08	3.99e-07			Mm.24009.1	chr16	+	8849809	8851796
1450655_at	7.73	9.27	0.1	0.1	-2.9	1.27e-08	4.24e-07	4.05e-08	3.8e-07	Pten	phosphatase and tensin homolog	Mm.1591.1	chr19	+	32757496	32822658
1417710_at	8.75	10.29	0.11	0.05	-2.89	1.78e-07	3.4e-06	6.18e-08	5.38e-07	Mettl9	methyltransferase like 9	Mm.29122.1	chr7	+	121034444	121076835
1435262_at	6.13	7.67	0.16	0.07	-2.89	4.76e-09	2.09e-07	4.5e-09	6.68e-08	Pign	phosphatidylinositol glycan anchor biosynthesis, class N	Mm.31546.1	chr1	-	105518421	105519446
1436175_at	4.88	6.41	0.13	0.08	-2.89	1.84e-08	5.68e-07	2.63e-09	4.46e-08	Atxn7	ataxin 7	Mm.35118.1	chr14	+	14106160	14107299
1458981_at	4.67	6.2	0.46	0.04	-2.89	1.27e-06	1.64e-05	3.16e-06	1.43e-05			Mm.197648.1	chr15	-	8024769	8025352
1455179_at	6.12	7.65	0.32	0.06	-2.89	4.8e-07	7.47e-06	2.15e-06	1.03e-05	Mpp7	membrane protein, palmitoylated 7 (MAGUK p55 subfamily member 7)	Mm.22747.1	chr18	-	7347961	7349606
1451485_at	8.5	10.03	0.06	0	-2.89	8.82e-12	2.63e-09	1.09e-11	8.24e-10	Luc7l3	LUC7-like 3 (S. cerevisiae)	Mm.30927.1	chr11	-	94291136	94321923
1439535_at	6.73	8.26	0.21	0.03	-2.89	8.48e-08	1.9e-06	2.77e-07	1.86e-06			Mm.31803.1	chr2	+	143919529	143920513
1456810_at	5.03	6.56	0.28	0.1	-2.89	2.06e-07	3.83e-06	1.9e-06	9.34e-06			Mm.210440.1	chr11	+	21275281	21275937
1439895_at	6.6	8.13	0.21	0.08	-2.89	2.83e-09	1.41e-07	2.29e-08	2.43e-07	AU021025	expressed sequence AU021025	Mm.17046.1	chr13	+	113986068	113987200
1443231_at	6.17	7.7	0.13	0.03	-2.89	9.6e-09	3.47e-07	1.62e-08	1.84e-07			Mm.182583.1	chr6	-	94267847	94268500
1446407_at	5.34	6.87	0.14	0.08	-2.89	9.18e-07	1.26e-05	1.03e-05	3.96e-05			Mm.209819.1	chr4	-	94954124	94954789
1439470_at	6.9	8.43	0.1	0.05	-2.89	9.62e-08	2.09e-06	1.8e-07	1.3e-06			Mm.217762.1	chr5	-	110434184	110434749
1430529_at	5.77	7.3	0.02	0.09	-2.88	3.36e-07	5.62e-06	5.71e-09	7.99e-08	Csnk1a1	casein kinase 1, alpha 1	Mm.196217.1	chr18	+	61555226	61558238
1438331_at	4.7	6.23	0.25	0.05	-2.88	5.29e-08	1.31e-06	6.06e-08	5.3e-07			Mm.131081.1	chr11	-	86964926	86965679
1423191_at	7.31	8.84	0.07	0.02	-2.88	1.3e-07	2.65e-06	7.65e-09	1.01e-07	Fnbp4	formin binding protein 4	Mm.745.1	chr2	+	90745369	90781021
1459961_a_at	4.61	6.14	0.17	0.04	-2.88	4.1e-06	4.22e-05	1.55e-06	7.82e-06	Dpm1	dolichol-phosphate (beta-D) mannosyltransferase 1	Mm.52304.1	chr2	-	168217357	168217645
1433985_at	7.71	9.24	0.03	0.06	-2.88	6.37e-09	2.56e-07	4.91e-08	4.46e-07	Abi2	abl-interactor 2	Mm.40762.1	chr1	+	60479725	60481158
1456677_at	3.77	5.29	0.22	0.1	-2.88	4.51e-07	7.09e-06	1.15e-06	6.08e-06			Mm.116886.1	chr10	+	63247121	63248010
1458460_at	4.09	5.61	0.33	0.08	-2.88	1.13e-05	9.68e-05	6.33e-06	2.61e-05			Mm.117051.1	chr7	+	102314221	102315071
1445717_at	3.94	5.46	0.2	0.18	-2.88	1.8e-06	2.17e-05	1.22e-05	4.58e-05	Luc7l2	LUC7-like 2 (S. cerevisiae)	Mm.170182.1	chr6	+	38598029	38599222
1440064_at	5.12	6.65	0.1	0.02	-2.88	3.03e-09	1.48e-07	1.24e-10	4.57e-09	Etl4	enhancer trap locus 4	Mm.169632.1	chr2	+	20711202	20711863
1459959_at	4.39	5.92	0.23	0.15	-2.88	1.05e-06	1.41e-05	1.44e-05	5.31e-05			Mm.182535.1	chr19	-	30108198	30108755
1450113_at	6.04	7.56	0.07	0.02	-2.88	2.84e-06	3.13e-05	1.43e-05	5.28e-05	Mpp5	membrane protein, palmitoylated 5 (MAGUK p55 subfamily member 5)	Mm.30561.1	chr12	+	78748946	78839219
1428875_at	5.33	6.85	0.2	0.06	-2.88	1.39e-05	0.0001	1.15e-06	6.11e-06	Golim4	golgi integral membrane protein 4	Mm.26610.1	chr3	-	75876182	75893082
1442151_at	5.09	6.62	0.21	0.08	-2.87	0.0003	0.0016	1.08e-05	4.14e-05			Mm.193588.1	chr13	+	14067874	14069062
1443882_at	6.3	7.82	0.08	0.06	-2.87	8.41e-08	1.88e-06	9.27e-08	7.51e-07	Slc26a2	solute carrier family 26 (sulfate transporter), member 2	Mm.215863.1	chr18	-	61194231	61196061
1455786_at	5.4	6.92	0.12	0.09	-2.87	3.97e-10	3.57e-08	4.99e-10	1.29e-08	Zfp820	zinc finger protein 820	Mm.42298.1	chr17	-	21816875	21817537
1457214_at	4.5	6.03	0.36	0.07	-2.87	2.55e-05	0.0002	1.77e-06	8.76e-06			Mm.214729.1	chr2	+	166002458	166003089
1422975_at	5.51	7.03	0.13	0.11	-2.87	1.47e-08	4.72e-07	2.51e-07	1.71e-06	Mme	membrane metallo endopeptidase	Mm.38931.1	chr3	+	63296183	63380570
1418017_at	7.87	9.39	0.03	0.09	-2.87	3.6e-08	9.61e-07	4.22e-07	2.64e-06	Pum2	pumilio RNA-binding family member 2	Mm.20543.1	chr12	+	8674680	8752563
1424642_at	7.92	9.44	0.09	0.05	-2.87	2.1e-10	2.31e-08	1.29e-09	2.62e-08	Thoc1	THO complex 1	Mm.219648.1	chr18	+	9958007	9993725
1435174_at	6.85	8.36	0.03	0.06	-2.87	7.16e-11	1.03e-08	3.13e-10	9.12e-09	Rsbn1	rosbin, round spermatid basic protein 1	Mm.25877.3	chr3	+	103964138	103966620
1456789_at	8.27	9.79	0.03	0.02	-2.87	3.07e-07	5.24e-06	1.35e-07	1.02e-06	Zfp462	zinc finger protein 462	Mm.101959.1	chr4	+	55082549	55083563
1442903_at	3.47	4.99	0.07	0.24	-2.86	2.25e-07	4.1e-06	2.19e-06	1.05e-05			Mm.208297.1	chr18	+	69570187	69570762
1452735_at	8.08	9.6	0.06	0.09	-2.86	3.44e-10	3.16e-08	6.63e-10	1.58e-08	Pcnp	PEST proteolytic signal containing nuclear protein	Mm.41939.1	chr16	-	56015506	56024639
1448665_at	7.82	9.33	0.16	0.06	-2.86	3.07e-10	2.9e-08	1.6e-12	2.33e-10	Dmd	dystrophin, muscular dystrophy	Mm.742.1	chrX	+	82948869	85205050
1454923_at	7.69	9.21	0.06	0.05	-2.86	1.18e-10	1.47e-08	2.14e-10	6.84e-09	Iws1	IWS1 homolog (S. cerevisiae)	Mm.187331.1	chr18	+	32098678	32104396
1416309_at	9.23	10.74	0.02	0.03	-2.86	7.25e-09	2.83e-07	5.63e-08	4.99e-07	Nusap1	nucleolar and spindle associated protein 1	Mm.27584.1	chr2	+	119618716	119651553
1447575_at	2.71	4.22	0.11	0.11	-2.86	8.55e-05	0.0005	2.43e-08	2.54e-07			Mm.37644.1	chr1	+	160921348	160921655
1440344_at	3.54	5.05	0.28	0.17	-2.86	4.93e-05	0.0003	6.2e-06	2.57e-05	Snord89	small nucleolar RNA, C/D box 89	Mm.32316.1	chr1	-	39547585	39548913
1437295_at	7.97	9.48	0.12	0.01	-2.86	2.49e-10	2.55e-08	7.54e-09	9.95e-08	Pkn2	protein kinase N2	Mm.23935.1	chr3	-	142791515	142793987
1457360_at	4.6	6.12	0.24	0.11	-2.86	9.94e-09	3.54e-07	8.11e-09	1.06e-07			Mm.157396.1	chr8	-	111826438	111827578
1441976_at	5.83	7.34	0.15	0.1	-2.86	8.69e-08	1.94e-06	1.09e-06	5.84e-06			Mm.17539.1	chr15	-	36250390	36251088
1436116_x_at	3.7	5.21	0.18	0.21	-2.85	5.96e-07	8.88e-06	6.06e-07	3.57e-06	Appl1	adaptor protein, phosphotyrosine interaction, PH domain and leucine zipper containing 1	Mm.36762.1	chr14	-	26922840	26923198
1442454_at	7.43	8.94	0.04	0.05	-2.85	2.92e-06	3.19e-05	2.27e-05	7.9e-05	Top2a	topoisomerase (DNA) II alpha	Mm.31738.1	chr11	-	99016590	99017591
1458053_at	4.5	6.01	0.32	0.12	-2.85	4.22e-05	0.0003	0.0002	0.0004	Abi2	abl-interactor 2	Mm.212066.1	chr1	+	60444074	60444778
1419369_at	7.15	8.66	0.01	0.07	-2.85	8.23e-09	3.1e-07	5.35e-10	1.35e-08	Rnf138	ring finger protein 138	Mm.42154.1	chr18	+	21001299	21028223
1427097_at	6.81	8.32	0.08	0.08	-2.85	2.85e-07	4.94e-06	3.68e-10	1.03e-08	Wwp1	WW domain containing E3 ubiquitin protein ligase 1	Mm.78312.1	chr4	-	19607145	19650260
1416858_a_at	10.44	11.96	0.18	0.08	-2.85	1.74e-10	2e-08	1.78e-11	1.14e-09	Fkbp3	FK506 binding protein 3	Mm.28480.1	chr12	-	65062427	65073947
1426842_at	6.84	8.35	0.06	0.08	-2.85	3.26e-07	5.5e-06	1.03e-06	5.55e-06	Ythdf3	YTH domain family 3	Mm.23834.1	chr3	+	16183219	16217037
1449036_at	7.22	8.73	0.15	0.03	-2.85	4.89e-07	7.59e-06	8.82e-11	3.58e-09	Rnf128	ring finger protein 128	Mm.27764.1	chrX	+	139610619	139673369
1460147_at	3.38	4.89	0.14	0.06	-2.85	1.32e-08	4.37e-07	8.16e-10	1.85e-08			Mm.39331.1	chr13	+	109642363	109643191
1424999_at	6.14	7.65	0.07	0.02	-2.85	5.19e-10	4.27e-08	7.47e-10	1.73e-08	Znrd1as	Znrd1 antisense	Mm.26684.1	chr17	+	36958591	36965622
1445720_at	4.18	5.69	0.09	0.06	-2.85	1.19e-06	1.56e-05	4.62e-08	4.23e-07			Mm.209866.1	chr9	+	70575407	70576488
1437129_at	6.43	7.94	0.26	0.07	-2.85	3.85e-05	0.0003	7.46e-07	4.24e-06	Mgea5	meningioma expressed antigen 5 (hyaluronidase)	Mm.132730.1	chr19	-	45761471	45763298
1420654_a_at	4.85	6.36	0.2	0.06	-2.85	5.36e-05	0.0003	0.0003	0.0007	Gbe1	glucan (1,4-alpha-), branching enzyme 1	Mm.29201.1	chr16	+	70314135	70569714
1428633_at	5.57	7.08	0.12	0.12	-2.85	3.27e-07	5.5e-06	3.24e-09	5.23e-08			Mm.196472.1	chr12	+	33429601	33440561
1426806_at	7.73	9.24	0.08	0.02	-2.85	7.15e-10	5.35e-08	2.97e-09	4.88e-08	Nabp1	nucleic acid binding protein 1	Mm.196290.1	chr1	-	51469487	51478399
1443949_at	5.25	6.76	0.19	0.08	-2.84	1.23e-09	7.68e-08	1.72e-09	3.26e-08			Mm.24932.1	chr12	-	75510361	75511278
1415973_at	7.29	8.8	0.06	0.03	-2.84	4.77e-08	1.2e-06	6.91e-08	5.9e-07	Marcks	myristoylated alanine rich protein kinase C substrate	Mm.30059.1	chr10	-	37133236	37138926
1456359_at	7.73	9.24	0.04	0.06	-2.84	5.12e-11	8.12e-09	1.75e-10	5.91e-09	Ppwd1	peptidylprolyl isomerase domain and WD repeat containing 1	Mm.98910.1	chr13	-	104205123	104205643
1429171_a_at	8.16	9.66	0.05	0.04	-2.84	9.93e-09	3.54e-07	5.13e-08	4.63e-07	Ncapg	non-SMC condensin I complex, subunit G	Mm.32012.2	chr5	+	45669931	45700124
1438276_at	5.26	6.76	0.27	0.09	-2.84	3.31e-07	5.55e-06	1.73e-06	8.61e-06			Mm.166546.1	chr11	-	62322305	62323473
1437067_at	7.25	8.76	0.09	0.02	-2.84	2.61e-08	7.41e-07	1.27e-09	2.59e-08	Phtf2	putative homeodomain transcription factor 2	Mm.3028.1	chr5	-	20758663	20759849
1426061_x_at	6.49	7.99	0.27	0.07	-2.84	8.74e-05	0.0005	1.33e-05	4.94e-05	Cul4a	cullin 4A	Mm.212861.1	chr8	+	13105757	13116801
1445862_at	6.16	7.67	0.12	0.09	-2.84	4.08e-06	4.2e-05	5.78e-08	5.09e-07	Marf1	meiosis arrest female 1	Mm.24004.1	chr16	-	14140965	14141788
1444886_at	3.54	5.04	0.28	0.15	-2.84	1.71e-05	0.0001	1.03e-06	5.56e-06			Mm.216159.1	chr11	-	85225673	85226635
1450913_at	7.19	8.69	0.06	0.1	-2.84	1.97e-09	1.08e-07	6.78e-10	1.6e-08	B4galt6	UDP-Gal:betaGlcNAc beta 1,4-galactosyltransferase, polypeptide 6	Mm.26364.1	chr18	-	20685156	20746404
1446444_at	3.96	5.46	0.16	0.16	-2.84	1.18e-08	4.02e-07	1.45e-08	1.69e-07	Rc3h2	ring finger and CCCH-type zinc finger domains 2	Mm.215950.1	chr2	-	37387961	37388622
1417749_a_at	8.56	10.06	0.03	0.03	-2.84	1.61e-11	3.7e-09	1.02e-12	1.71e-10	Tjp1	tight junction protein 1	Mm.4342.1	chr7	-	65296167	65371239
1433521_at	8.26	9.77	0.05	0.02	-2.84	6.08e-10	4.82e-08	2e-09	3.64e-08	Ankrd13c	ankyrin repeat domain 13c	Mm.26304.1	chr3	+	158006392	158008036
1454701_at	5.85	7.36	0.09	0.05	-2.83	2.35e-09	1.23e-07	3.35e-09	5.34e-08	4930503L19Rik	RIKEN cDNA 4930503L19 gene	Mm.87470.1	chr18	-	70452210	70472507
1420021_s_at	10.33	11.84	0.02	0.02	-2.83	8.36e-10	5.92e-08	1.77e-08	1.97e-07	Suz12	suppressor of zeste 12 homolog (Drosophila)	Mm.202151.1	chr11	+	80033152	80033698
1437476_at	4.13	5.63	0.17	0.2	-2.83	8.83e-06	7.95e-05	5.38e-06	2.27e-05	Rrm2b	ribonucleotide reductase M2 B (TP53 inducible)	Mm.24525.1	chr15	-	37924685	37927003
1440604_at	4.18	5.69	0.03	0.09	-2.83	9.76e-08	2.11e-06	5.92e-07	3.5e-06	8030494B02Rik	Riken cDNA 8030494B02 gene	Mm.214668.1	chr4	+	138017703	138018383
1433486_at	7.83	9.33	0.04	0.02	-2.83	4.67e-10	3.97e-08	1.83e-09	3.42e-08	Clcn3	chloride channel, voltage-sensitive 3	Mm.28842.3	chr8	-	60910399	60919545
1460359_at	3.59	5.09	0.67	0.15	-2.83	0.0009	0.0035	1.47e-05	5.41e-05	Armcx3	armadillo repeat containing, X-linked 3	Mm.67949.1	chrX	+	134756584	134761457
1454557_at	5.4	6.9	0.25	0.05	-2.83	5.23e-07	8e-06	1.24e-06	6.51e-06			Mm.160014.1	chr11	-	88531596	88532692
1440641_at	5.57	7.07	0.16	0.05	-2.83	1.43e-05	0.0001	2.21e-06	1.05e-05	Vps29	vacuolar protein sorting 29 (S. pombe)	Mm.210178.1	chr5	+	122360324	122360987
1416446_at	6.54	8.04	0.04	0.09	-2.83	6.49e-07	9.54e-06	1.51e-09	2.92e-08	Tmem30a	transmembrane protein 30A	Mm.171292.1	chr9	-	79768255	79793430
1445494_at	3.11	4.61	0.07	0.21	-2.83	1.1e-05	9.48e-05	6.81e-06	2.79e-05			Mm.197212.1	chr15	-	102348834	102349286
1433747_at	7.79	9.29	0.09	0.05	-2.83	5.04e-08	1.26e-06	1.32e-08	1.56e-07			Mm.35057.1	chr17	-	17521412	17523224
1440394_at	3.27	4.77	0.16	0.19	-2.83	6.69e-09	2.65e-07	8.51e-10	1.9e-08			Mm.102874.1	chr14	+	27435336	27436136
1439857_at	5.26	6.75	0.19	0.02	-2.83	9.41e-09	3.42e-07	1.33e-08	1.58e-07			Mm.30528.1	chr11	-	85020317	85021195
1434302_at	7.8	9.3	0.12	0.04	-2.83	1.57e-10	1.84e-08	1.1e-10	4.21e-09	Raph1	Ras association (RalGDS/AF-6) and pleckstrin homology domains 1	Mm.87452.1	chr1	-	60483186	60488479
1434620_s_at	7.76	9.26	0.15	0.07	-2.83	1.79e-09	9.94e-08	9.05e-10	2e-08	Fam13b	family with sequence similarity 13, member B	Mm.202295.1	chr18	-	34440570	34445558
1426165_a_at	5.92	7.42	0.13	0.17	-2.83	0.0013	0.0045	0.0009	0.0019	Casp3	caspase 3	Mm.34405.2	chr8	+	46629732	46638148
1427973_s_at	5.61	7.11	0.1	0.08	-2.83	7.84e-08	1.78e-06	1.21e-06	6.35e-06	Cdc73	cell division cycle 73, Paf1/RNA polymerase II complex component	Mm.156727.1	chr1	-	143605564	143702839
1448288_at	4.99	6.49	0.23	0.13	-2.83	1.71e-08	5.34e-07	7.5e-12	6.41e-10	Nfib	nuclear factor I/B	Mm.4025.1	chr4	-	82294220	82505291
1424861_at	5.16	6.65	0.2	0.03	-2.82	4.25e-06	4.33e-05	1.02e-05	3.94e-05	D930016D06Rik	RIKEN cDNA D930016D06 gene	Mm.31098.1	chr5	+	104552017	104554209
1456429_at	4.48	5.97	0.11	0.06	-2.82	5.79e-08	1.4e-06	2.5e-08	2.6e-07			Mm.132613.1	chr18	+	65454036	65454746
1458969_at	4.98	6.48	0.17	0.06	-2.82	2.6e-09	1.33e-07	2.68e-09	4.51e-08	AU019559	expressed sequence AU019559	Mm.173412.1	chr8	+	11786261	11786893
1427881_at	8.83	10.33	0.08	0.01	-2.82	6.05e-10	4.81e-08	5.63e-09	7.9e-08	Dnttip2	deoxynucleotidyltransferase, terminal, interacting protein 2	Mm.28259.1	chr3	+	122274406	122285271
1441642_at	4.11	5.61	0.16	0.01	-2.82	1.77e-09	9.89e-08	1.63e-09	3.12e-08			Mm.132487.1	chr8	-	73179581	73180196
1416884_at	10.21	11.7	0.07	0.02	-2.82	6.14e-11	9.21e-09	1.28e-10	4.68e-09	Cbx3	chromobox 3	Mm.28148.1	chr1	+	58646595	58648333
1416757_at	9.12	10.61	0.08	0.04	-2.82	2.54e-11	5.05e-09	3.95e-11	1.99e-09	Zwilch	zwilch kinetochore protein	Mm.44082.1	chr9	-	64137143	64172931
1430193_at	7.45	8.95	0.12	0.19	-2.82	1.15e-08	3.96e-07	2.14e-08	2.3e-07	Casc5	cancer susceptibility candidate 5	Mm.180444.1	chr2	+	119086567	119104111
1426924_at	7.8	9.3	0.2	0.03	-2.82	2.22e-07	4.07e-06	1.43e-08	1.66e-07	Rc3h2	ring finger and CCCH-type zinc finger domains 2	Mm.3332.1	chr2	-	37368895	37373564
1457445_at	6.55	8.04	0.09	0.01	-2.82	3.2e-08	8.76e-07	2.05e-10	6.64e-09	Trps1	trichorhinophalangeal syndrome I (human)	Mm.207292.1	chr15	-	50819494	50820510
1441153_at	4.76	6.26	0.19	0.09	-2.82	2.2e-07	4.03e-06	3.29e-09	5.28e-08			Mm.102667.1	chr10	-	12616702	12617616
1422794_at	8.81	10.31	0.07	0.02	-2.82	2.98e-09	1.46e-07	6.8e-10	1.61e-08	Cul3	cullin 3	Mm.12665.1	chr1	-	80266098	80340480
1458560_at	4.98	6.47	0.2	0.32	-2.82	7.66e-07	1.09e-05	4.96e-07	3.02e-06	Aspm	asp (abnormal spindle)-like, microcephaly associated (Drosophila)	Mm.213402.1	chr1	+	139476722	139478078
1427703_at	5.73	7.22	0.13	0.16	-2.81	3.8e-05	0.0003	4.56e-06	1.97e-05	Pafah1b1	platelet-activating factor acetylhydrolase, isoform 1b, subunit 1	Mm.56337.2	chr11	-	74678317	74689035
1442511_at	5.09	6.58	0.07	0.04	-2.81	7.21e-07	1.04e-05	1.01e-06	5.48e-06			Mm.173438.1	chr7	+	110033439	110034224
1436967_at	7.16	8.66	0.07	0.03	-2.81	2.12e-10	2.32e-08	6.64e-10	1.58e-08	Ankrd11	ankyrin repeat domain 11	Mm.77756.1	chr8	-	122905755	122907217
1429009_at	7.66	9.15	0.09	0.08	-2.81	2.54e-10	2.56e-08	2.68e-10	8.12e-09	Snrnp70	small nuclear ribonucleoprotein 70 (U1)	Mm.216386.1	chr7	-	45377190	45394785
1416426_at	9.74	11.23	0.06	0.01	-2.81	1.62e-08	5.13e-07	1.55e-08	1.78e-07	Rab5a	RAB5A, member RAS oncogene family	Mm.28872.1	chr17	+	53479233	53507680
1459560_at	5.19	6.68	0.17	0.07	-2.81	1.95e-07	3.66e-06	8.21e-07	4.59e-06	Spopl	speckle-type POZ protein-like	Mm.213316.1	chr2	-	23517798	23518358
1441475_at	4.23	5.72	0.4	0.14	-2.81	0.0002	0.0012	0.0001	0.0004			Mm.209213.1	chr13	-	58184916	58185604
1420139_s_at	8.9	10.39	0.14	0.04	-2.81	3.2e-10	2.98e-08	1.9e-09	3.5e-08	Krr1	KRR1, small subunit (SSU) processome component, homolog (yeast)	Mm.195413.1	chr10	+	111985734	111986116
1446330_at	4.62	6.11	0.17	0.11	-2.81	2.06e-06	2.41e-05	1.53e-05	5.61e-05			Mm.33978.1	chr1	+	138971181	138971853
1448707_at	7.51	8.99	0.05	0.02	-2.8	8.32e-11	1.13e-08	2.71e-10	8.2e-09	Taf13	TAF13 RNA polymerase II, TATA box binding protein (TBP)-associated factor	Mm.24431.1	chr11	+	53200666	53201968
1429649_at	5.25	6.73	0.1	0.12	-2.8	5.72e-06	5.54e-05	3.48e-06	1.56e-05	Slc35a3	solute carrier family 35 (UDP-N-acetylglucosamine (UDP-GlcNAc) transporter), member 3	Mm.29250.1	chr3	-	116669468	116671790
1453189_at	6.64	8.13	0.08	0.01	-2.8	1.58e-09	9.08e-08	4.9e-09	7.11e-08	LOC102641751; Ube2i	SUMO-conjugating enzyme UBC9; ubiquitin-conjugating enzyme E2I	Mm.170644.1	chr17	-	25265780	25273407
1443983_at	4.76	6.25	0.15	0.12	-2.8	9.31e-07	1.27e-05	2.02e-07	1.43e-06			Mm.80699.1	chr19	-	40345412	40346611
1452228_at	6.62	8.1	0.22	0.09	-2.8	3.87e-08	1.02e-06	1.61e-07	1.19e-06	Tbc1d23	TBC1 domain family, member 23	Mm.21331.1	chr16	-	57168861	57231466
1434549_at	7.26	8.75	0.11	0.04	-2.8	7.94e-09	3.01e-07	3.62e-09	5.65e-08	Rab11a	RAB11A, member RAS oncogene family	Mm.1387.2	chr9	-	64715305	64716280
1418016_at	8.93	10.41	0.07	0.03	-2.8	5.86e-11	8.83e-09	1.96e-10	6.43e-09	Pum2	pumilio RNA-binding family member 2	Mm.20543.1	chr12	+	8674680	8752563
1455483_at	5.58	7.06	0.14	0.03	-2.8	2.67e-10	2.63e-08	2.65e-10	8.05e-09	Zfp148	zinc finger protein 148	Mm.34255.1	chr16	+	33501364	33502861
1445507_at	3.85	5.33	0.09	0.07	-2.8	1.39e-06	1.77e-05	1.31e-05	4.88e-05			Mm.117545.1	chr4	-	59779240	59779832
1457409_at	4.26	5.74	0.21	0.07	-2.8	4.93e-09	2.13e-07	1.1e-10	4.2e-09	Fut9	fucosyltransferase 9	Mm.39101.1	chr4	-	25613879	25614540
1439823_at	6.19	7.67	0.2	0.1	-2.8	1.45e-07	2.89e-06	6.18e-07	3.63e-06			Mm.89672.1	chr7	-	133100798	133101515
1424033_at	9.78	11.26	0.03	0.04	-2.8	3.16e-08	8.7e-07	4.8e-08	4.37e-07	Srsf7	serine/arginine-rich splicing factor 7	Mm.220930.1	chr17	-	80200073	80207302
1455102_at	7.69	9.17	0.12	0.05	-2.8	1.51e-06	1.88e-05	9.2e-06	3.61e-05	Larp4	La ribonucleoprotein domain family, member 4	Mm.164450.1	chr15	+	100013491	100014968
1441467_at	4.79	6.28	0.28	0.15	-2.8	1.01e-07	2.16e-06	5.56e-09	7.84e-08			Mm.208207.1	chr3	+	138773815	138774504
1423610_at	9.08	10.57	0.06	0.06	-2.8	6.43e-07	9.46e-06	3.36e-06	1.51e-05	Metap2	methionine aminopeptidase 2	Mm.19170.1	chr10	-	93860569	93889814
1448042_s_at	4.96	6.44	0.21	0.13	-2.8	5.1e-05	0.0003	0.0003	0.0008	Rnf2	ring finger protein 2	Mm.24461.1	chr1	-	151500587	151500896
1439214_a_at	7.27	8.75	0.08	0.03	-2.8	2.93e-07	5.04e-06	2.39e-06	1.13e-05	Api5	apoptosis inhibitor 5	Mm.692.4	chr2	-	94413204	94418393
1425338_at	4.51	6	0.14	0.04	-2.79	1.12e-05	9.63e-05	0.0002	0.0006	Plcb4	phospholipase C, beta 4	Mm.132097.1	chr2	+	135805547	136013068
1430151_at	4.58	6.06	0.19	0.08	-2.79	7.66e-06	7.07e-05	1.2e-06	6.32e-06	Nisch	nischarin	Mm.124615.1	chr14	-	31201865	31206699
1449121_at	7.59	9.07	0.08	0.09	-2.79	2.34e-09	1.23e-07	9.45e-11	3.76e-09	Gm5446; LOC632268; Srsf10	predicted gene 5446; serine/arginine-rich splicing factor 10-like; serine/arginine-rich splicing factor 10	Mm.10229.1	chr4	+	135856101	135869897
1442087_at	5.65	7.13	0.08	0.1	-2.79	1.3e-05	0.0001	1.09e-07	8.56e-07			Mm.138832.1	chr1	-	180806317	180806783
1416958_at	8.27	9.75	0.14	0.05	-2.79	1.87e-07	3.55e-06	1.61e-07	1.19e-06	Nr1d2	nuclear receptor subfamily 1, group D, member 2	Mm.26587.1	chr14	-	18203990	18239095
1439805_at	5.88	7.36	0.3	0.08	-2.79	6.82e-06	6.41e-05	0.0001	0.0003	Nfat5	nuclear factor of activated T cells 5	Mm.218542.1	chr8	+	107328165	107329309
1422850_at	7.69	9.17	0.08	0.06	-2.79	1.02e-07	2.19e-06	5.74e-08	5.07e-07	Pabpn1	poly(A) binding protein, nuclear 1	Mm.7723.1	chr14	+	54894147	54898183
1452377_at	6.96	8.44	0.09	0.04	-2.79	3.16e-06	3.41e-05	3.8e-05	0.0001	Kmt2a	lysine (K)-specific methyltransferase 2A	Mm.2389.1	chr9	-	44803355	44881048
1447491_at	6.75	8.23	0.11	0.1	-2.79	2.76e-10	2.67e-08	5.51e-10	1.38e-08			Mm.157526.1	chr5	+	105708063	105708414
1452918_at	7.65	9.13	0.13	0.02	-2.79	7.11e-09	2.79e-07	4.58e-09	6.76e-08	Fam204a	family with sequence similarity 204, member A	Mm.86894.1	chr19	-	60198577	60226697
1427319_at	6.42	7.9	0.14	0.04	-2.79	4.33e-06	4.4e-05	8.55e-05	0.0003	A230046K03Rik	RIKEN cDNA A230046K03 gene	Mm.100634.1	chr10	+	83558845	83594387
1436982_at	8.3	9.78	0.09	0.03	-2.79	3.14e-09	1.51e-07	8.11e-09	1.06e-07	Tnrc6b	trinucleotide repeat containing 6b	Mm.34077.1	chr15	+	80939158	80941088
1452328_s_at	5.1	6.58	0.15	0.07	-2.79	1.61e-06	1.99e-05	4.51e-07	2.79e-06	Pja2	praja 2, RING-H2 motif containing	Mm.41711.2	chr17	-	64281989	64308917
1441287_at	5.13	6.61	0.2	0.04	-2.79	7e-07	1.01e-05	1.39e-06	7.17e-06			Mm.173145.1	chr11	+	93942414	93942973
1443240_at	4.26	5.74	0.13	0.18	-2.79	7.29e-09	2.84e-07	3.97e-08	3.74e-07			Mm.213230.1	chrX	-	52553141	52553803
1444738_at	6.05	7.53	0.36	0.04	-2.79	4.74e-08	1.2e-06	2.75e-07	1.85e-06	C2cd5	C2 calcium-dependent domain containing 5	Mm.209948.1	chr6	-	143070579	143071412
1429771_at	8.24	9.72	0.14	0.02	-2.78	1.18e-08	4.01e-07	4.12e-08	3.86e-07	Lmbrd2	LMBR1 domain containing 2	Mm.148779.1	chr15	+	9199726	9202483
1447588_x_at	3.61	5.09	0.05	0.15	-2.78	5.96e-09	2.45e-07	1.11e-09	2.33e-08			Mm.180068.1
1451122_at	8.15	9.63	0.13	0.03	-2.78	3.2e-06	3.45e-05	1.29e-05	4.83e-05	Gm38481; Idi1	predicted gene, 38481; isopentenyl-diphosphate delta isomerase	Mm.29847.1	chr13	+	8885676	8892451
1451113_a_at	9.37	10.84	0.09	0.07	-2.78	4.99e-09	2.15e-07	7.55e-09	9.96e-08	Ik	IK cytokine	Mm.30234.1	chr18	+	36744656	36757635
1423490_at	7.82	9.3	0.03	0.02	-2.78	1.51e-07	2.98e-06	1.22e-06	6.39e-06	Fbxo3	F-box protein 3	Mm.143768.1	chr2	+	104027823	104061775
1427471_at	6.16	7.64	0.14	0.08	-2.78	9.03e-05	0.0005	0.0004	0.0011	Fbxl3	F-box and leucine-rich repeat protein 3	Mm.103702.1	chr14	-	103082510	103099554
1418929_at	6.33	7.81	0.06	0.07	-2.78	2e-10	2.23e-08	5.6e-10	1.4e-08	Ift57	intraflagellar transport 57	Mm.31355.1	chr16	+	49699275	49764120
1420900_a_at	9.39	10.86	0.03	0.06	-2.78	2.84e-08	7.97e-07	2.09e-07	1.48e-06	Rab18	RAB18, member RAS oncogene family	Mm.22660.1	chr18	+	6765144	6790231
1434687_at	5.29	6.77	0.16	0.07	-2.78	5.84e-05	0.0004	3.94e-05	0.0001	Zbtb38	zinc finger and BTB domain containing 38	Mm.77656.1	chr9	-	96682764	96683219
1437789_at	4.18	5.65	0.33	0.07	-2.78	1.57e-05	0.0001	1.91e-05	6.78e-05	Birc6	baculoviral IAP repeat-containing 6	Mm.138085.1	chr17	+	74561629	74562706
1430020_x_at	10.84	12.32	0	0.05	-2.78	7.47e-10	5.52e-08	1.29e-09	2.61e-08	Gm10052; Gm5803; Hnrnpa1	heterogeneous nuclear ribonucleoprotein A1 pseudogene; predicted gene 5803; heterogeneous nuclear ribonucleoprotein A1	Mm.27927.3	chr15	+	103240413	103246690
1444101_at	5.65	7.13	0.27	0.07	-2.78	1.88e-08	5.76e-07	6.02e-08	5.28e-07			Mm.209710.1	chr2	+	29911231	29912070
1422886_a_at	6.52	8	0.14	0.06	-2.78	6.99e-06	6.55e-05	1.05e-06	5.66e-06	Clk4	CDC like kinase 4	Mm.9488.1	chr11	+	51263180	51281770
1454816_at	4.89	6.37	0.28	0.1	-2.78	1.19e-07	2.46e-06	1.18e-07	9.16e-07	Rp2	retinitis pigmentosa 2 homolog (human)	Mm.32300.1	chrX	+	20398915	20400854
1436558_at	5.7	7.18	0.13	0.12	-2.78	1.64e-08	5.18e-07	4.41e-09	6.58e-08	Taf1d	TATA box binding protein (Tbp)-associated factor, RNA polymerase I, D	Mm.218317.5	chr9	+	15314157	15316976
1416706_at	8.7	10.17	0.04	0.05	-2.78	1.3e-06	1.67e-05	2.4e-05	8.27e-05	Rpe	ribulose-5-phosphate-3-epimerase	Mm.43671.1	chr1	+	66700853	66720384
1456141_x_at	3.22	4.69	0.07	0.11	-2.78	1.53e-09	8.85e-08	6.1e-10	1.48e-08	Brcc3	BRCA1/BRCA2-containing complex, subunit 3	Mm.132497.1	chrX	+	75452407	75452831
1426088_at	10.07	11.54	0.05	0.07	-2.77	1.27e-06	1.63e-05	1.26e-07	9.68e-07	ND5	NADH dehydrogenase subunit 5	MmAffx.1.17	chrM	+	12036	13702
1433476_at	8	9.48	0.08	0.04	-2.77	7.79e-10	5.64e-08	2.39e-11	1.41e-09	Fam8a1	family with sequence similarity 8, member A1	Mm.28422.1	chr13	+	46669762	46678062
1450846_at	8.16	9.63	0.21	0.06	-2.77	1.74e-06	2.11e-05	1.78e-07	1.29e-06	Bzw1	basic leucine zipper and W2 domains 1	Mm.21848.1	chr1	+	58393136	58407354
1423531_a_at	10.42	11.89	0.03	0.08	-2.77	7.8e-10	5.64e-08	9.27e-09	1.17e-07	Gm10052; Gm5803; Hnrnpa1	heterogeneous nuclear ribonucleoprotein A1 pseudogene; predicted gene 5803; heterogeneous nuclear ribonucleoprotein A1	Mm.27927.1	chr15	+	103240470	103244962
1453804_a_at	7.71	9.18	0.08	0.07	-2.77	1.2e-07	2.48e-06	7.22e-09	9.61e-08	Orc4	origin recognition complex, subunit 4	Mm.21834.2	chr2	-	48905315	48949240
1453032_at	7.86	9.33	0.05	0.03	-2.77	4.73e-09	2.08e-07	3.56e-09	5.58e-08	Mob4	MOB family member 4, phocein	Mm.176601.1	chr1	+	55153799	55154898
1441519_at	3.73	5.2	0.26	0.11	-2.77	1.43e-05	0.0001	3.15e-05	0.0001			Mm.207758.1	chr13	+	13500792	13501468
1451828_a_at	4.51	5.98	0.1	0.23	-2.77	0.0008	0.003	6.07e-05	0.0002	Acsl4	acyl-CoA synthetase long-chain family member 4	Mm.143689.2	chrX	-	142320634	142390535
1438675_at	6.36	7.83	0.19	0.07	-2.77	8.64e-07	1.2e-05	8.03e-06	3.21e-05	Sfswap	splicing factor, suppressor of white-apricot homolog (Drosophila)	Mm.208458.3	chr5	+	129503500	129504630
1439123_at	5.11	6.58	0.38	0.04	-2.77	1.2e-07	2.47e-06	2.42e-07	1.66e-06			Mm.180959.1	chr2	+	92254630	92255340
1423177_a_at	8.43	9.9	0.09	0.03	-2.77	2.27e-08	6.67e-07	3.71e-08	3.54e-07	Abi1	abl-interactor 1	Mm.695.1	chr2	-	22939823	23040221
1417712_at	11.91	13.37	0.03	0.04	-2.76	7.89e-12	2.42e-09	3.13e-11	1.69e-09	Eif2s2	eukaryotic translation initiation factor 2, subunit 2 (beta)	Mm.29859.1	chr2	-	154871417	154892935
1459679_s_at	6.97	8.44	0.06	0.02	-2.76	1.73e-09	9.73e-08	6.35e-09	8.72e-08	Myo1b	myosin IB	Mm.200345.1	chr1	-	51749989	51750427
1420119_s_at	6.89	8.35	0.19	0.13	-2.76	5.04e-06	5.01e-05	3.39e-09	5.38e-08	Phf3	PHD finger protein 3	Mm.198140.1	chr1	-	30829429	30829840
1451144_at	10.24	11.7	0.06	0.03	-2.76	6.99e-11	1.01e-08	3.75e-10	1.04e-08	Brix1	BRX1, biogenesis of ribosomes, homolog (S. cerevisiae)	Mm.28057.1	chr15	-	10474778	10485943
1430568_at	6.69	8.15	0.04	0.17	-2.76	1.68e-05	0.0001	0.0001	0.0004	Zc3h13	zinc finger CCCH type containing 13	Mm.103508.1	chr14	+	75284372	75327915
1455914_at	5.19	6.66	0.16	0.18	-2.76	1.73e-08	5.39e-07	6.94e-08	5.92e-07	AI987944	expressed sequence AI987944	Mm.200624.1	chr7	-	41373415	41499408
1459078_at	5.26	6.73	0.2	0.03	-2.76	1.11e-08	3.83e-07	8.34e-11	3.42e-09			Mm.221062.1	chr8	-	33926871	33928089
1435001_at	7.86	9.33	0.08	0	-2.76	4.98e-10	4.15e-08	1.26e-10	4.61e-09	Plaa	phospholipase A2, activating protein	Mm.33764.1	chr4	-	94566698	94567776
1435590_at	4.14	5.6	0.22	0.28	-2.76	3.2e-06	3.45e-05	9.93e-06	3.85e-05			Mm.44447.1	chr9	+	7219146	7220880
1424924_at	6.01	7.47	0.13	0.04	-2.76	4.58e-10	3.93e-08	2.6e-12	3.22e-10	Sec63	SEC63-like (S. cerevisiae)	Mm.39716.1	chr10	+	42761588	42830403
1430167_a_at	4.23	5.7	0.15	0.15	-2.76	7.6e-09	2.92e-07	1.04e-08	1.29e-07	Rwdd3	RWD domain containing 3	Mm.23989.2	chr3	-	121155842	121171632
1442139_at	3.97	5.44	0.05	0.12	-2.76	7.39e-07	1.06e-05	2.84e-08	2.87e-07			Mm.67029.1	chr9	-	4286457	4288219
1459360_at	3.79	5.25	0.52	0.18	-2.76	0.0009	0.0035	0.0015	0.0031			Mm.207159.1	chr2	-	72964885	72965540
1417541_at	10.43	11.89	0.04	0.02	-2.76	2.07e-10	2.29e-08	1.71e-09	3.25e-08	Hells	helicase, lymphoid specific	Mm.57223.1	chr19	+	38930953	38968335
1423097_s_at	7.61	9.08	0.08	0.02	-2.76	8.89e-09	3.28e-07	5.71e-09	7.98e-08	Capn7	calpain 7	Mm.24778.1	chr14	+	31336637	31372105
1442330_at	5.24	6.71	0.44	0.11	-2.76	0.0002	0.0011	0.0005	0.0011	Srrm1	serine/arginine repetitive matrix 1	Mm.130934.1	chr4	-	135340964	135341419
1452116_s_at	8.14	9.6	0.13	0.08	-2.76	6e-09	2.46e-07	1.15e-08	1.4e-07	Atf2; LOC102641666	activating transcription factor 2; cyclic AMP-dependent transcription factor ATF-2	Mm.3466.1	chr2	-	73816510	73892628
1420919_at	7.35	8.81	0.13	0.05	-2.76	2.74e-08	7.75e-07	1.11e-07	8.69e-07	Sgk3	serum/glucocorticoid regulated kinase 3	Mm.78106.1	chr1	+	9798142	9900850
1436023_at	8.41	9.87	0.19	0.07	-2.76	3.6e-09	1.68e-07	7.04e-09	9.43e-08	Bclaf1	BCL2-associated transcription factor 1	Mm.182424.2	chr10	+	20312471	20334637
1438896_at	4.06	5.53	0.13	0.2	-2.76	1.42e-08	4.6e-07	2.72e-08	2.78e-07			Mm.131913.1	chr4	+	101509952	101510585
1439208_at	5.73	7.19	0.22	0.13	-2.75	1.38e-08	4.51e-07	2.12e-08	2.27e-07	Chek1	checkpoint kinase 1	Mm.212953.1	chr9	-	36708481	36709349
1434941_s_at	8.31	9.77	0.14	0.03	-2.75	5.06e-09	2.17e-07	1.61e-08	1.83e-07	Esf1	ESF1, nucleolar pre-rRNA processing protein, homolog (S. cerevisiae)	Mm.21228.1	chr2	-	140119882	140164408
1440985_at	4.28	5.75	0.11	0.01	-2.75	5.2e-05	0.0003	5.05e-07	3.06e-06			Mm.32993.1	chr4	+	136324268	136324861
1422646_at	7	8.47	0.15	0.06	-2.75	1.05e-06	1.41e-05	4.7e-07	2.89e-06	Mga	MAX gene associated	Mm.87532.1	chr2	+	119897227	119965734
1431861_a_at	5.31	6.77	0.09	0.09	-2.75	1.07e-07	2.28e-06	1.11e-07	8.73e-07	Odf2l	outer dense fiber of sperm tails 2-like	Mm.25030.3	chr3	+	145118607	145153525
1434717_at	7.38	8.84	0.21	0.01	-2.75	8.77e-10	6.12e-08	2.48e-09	4.27e-08	Cul3	cullin 3	Mm.17837.1	chr1	-	80264924	80266220
1436735_at	5.05	6.51	0.1	0.06	-2.75	3.46e-08	9.32e-07	6.87e-08	5.87e-07	Nsun3	NOL1/NOP2/Sun domain family member 3	Mm.30847.1	chr16	-	62732441	62733740
1437775_at	4.81	6.27	0.2	0.08	-2.75	2.18e-05	0.0002	4.96e-07	3.02e-06			Mm.133233.1	chr12	+	85113004	85114077
1455829_at	8.02	9.48	0.07	0.03	-2.75	1.64e-09	9.36e-08	5.17e-09	7.4e-08	Usp14	ubiquitin specific peptidase 14	Mm.219648.2	chr18	-	9993612	9995700
1452659_at	10.28	11.74	0.09	0.01	-2.75	1.06e-10	1.35e-08	4.25e-10	1.15e-08	Dek	DEK oncogene (DNA binding)	Mm.28343.1	chr13	-	47084625	47106185
1446057_at	5.74	7.21	0.3	0.06	-2.75	1.2e-05	0.0001	4.53e-06	1.96e-05			Mm.215745.1	chr4	-	121212332	121213056
1458401_at	4.19	5.65	0.12	0.13	-2.75	0.0003	0.0016	0.0004	0.0009	4932438A13Rik	RIKEN cDNA 4932438A13 gene	Mm.33530.1	chr3	+	36887723	36920151
1457731_at	5.21	6.67	0.14	0.04	-2.75	3.79e-08	9.99e-07	2.68e-07	1.81e-06	Snapc3	small nuclear RNA activating complex, polypeptide 3	Mm.128872.1	chr4	+	83461188	83461960
1419759_at	7.6	9.06	0.19	0.04	-2.75	7.16e-09	2.8e-07	2.28e-10	7.19e-09	Abcb1a	ATP-binding cassette, sub-family B (MDR/TAP), member 1A	Mm.16086.1	chr5	+	8660091	8748570
1434700_at	6.57	8.03	0.15	0.11	-2.75	1.44e-06	1.81e-05	3.61e-06	1.61e-05	G2e3	G2/M-phase specific E3 ubiquitin ligase	Mm.31352.1	chr12	+	51374028	51376988
1440854_at	6.08	7.54	0.06	0.06	-2.75	9.47e-05	0.0006	0.0007	0.0016	2810403A07Rik	RIKEN cDNA 2810403A07 gene	Mm.35216.1	chr3	+	88701216	88701724
1442704_at	3.08	4.54	0.11	0.13	-2.75	6.58e-09	2.62e-07	5.49e-12	5.23e-10			Mm.214935.1	chr2	-	60022376	60022953
1419360_a_at	9.79	11.25	0.05	0.03	-2.75	2.66e-11	5.17e-09	1.64e-10	5.62e-09	Ss18	synovial sarcoma translocation, Chromosome 18	Mm.4296.1	chr18	-	14625630	14682914
1444268_at	5.49	6.94	0.39	0.08	-2.75	5.78e-07	8.66e-06	2.8e-06	1.29e-05	BC004004; Gm38522	cDNA sequence BC004004; predicted gene, 38522	Mm.133619.1	chr17	+	29283957	29285172
1441799_at	5.9	7.36	0.09	0.08	-2.75	1.08e-09	6.98e-08	4.21e-10	1.14e-08			Mm.38027.1	chr17	-	28420074	28420485
1444765_at	6.06	7.52	0.2	0.07	-2.75	3.03e-08	8.4e-07	8e-09	1.04e-07			Mm.218199.1	chr8	-	33795833	33796518
1436859_at	8.79	10.25	0.04	0.01	-2.75	1.66e-11	3.78e-09	3.03e-11	1.65e-09	Arl14ep	ADP-ribosylation factor-like 14 effector protein	Mm.3587.2	chr2	-	106962526	106964404
1435574_at	4.74	6.2	0.2	0.07	-2.75	6.24e-07	9.23e-06	2.29e-08	2.43e-07			Mm.128892.1	chr9	+	18316154	18317449
1429169_at	5.57	7.03	0.17	0.07	-2.74	3.61e-07	5.95e-06	2.72e-08	2.78e-07	Rbm3	RNA binding motif protein 3	Mm.128512.1	chrX	-	8138976	8142918
1439945_at	5.2	6.65	0.36	0.05	-2.74	4.11e-07	6.61e-06	2.03e-09	3.68e-08	Zfp449	zinc finger protein 449	Mm.87175.1	chrX	+	56365082	56365672
1450072_at	6.01	7.47	0.18	0.03	-2.74	4.44e-07	7.01e-06	2.47e-07	1.7e-06	Ash1l	ash1 (absent, small, or homeotic)-like (Drosophila)	Mm.24637.1	chr3	+	88981677	89079375
1434233_at	5.66	7.11	0.2	0	-2.74	2.05e-07	3.82e-06	1.02e-07	8.12e-07	Vma21	VMA21 vacuolar H+-ATPase homolog (S. cerevisiae)	Mm.83743.1	chrX	+	71822792	71824706
1434047_x_at	10.41	11.87	0.11	0.01	-2.74	2.45e-11	4.97e-09	3.3e-10	9.51e-09	Hnrnpa2b1; LOC102642938	heterogeneous nuclear ribonucleoprotein A2/B1; heterogeneous nuclear ribonucleoproteins A2/B1	Mm.16767.3	chr6	-	51460929	51464156
1430074_x_at	3.07	4.52	0.14	0.04	-2.74	1.99e-06	2.35e-05	1.29e-06	6.72e-06	Zfp935	zinc finger protein 935	Mm.77509.1	chr13	-	62368586	62466803
1452261_at	7.3	8.76	0.19	0.09	-2.74	1.47e-08	4.72e-07	5.79e-08	5.11e-07	Shprh	SNF2 histone linker PHD RING helicase	Mm.21201.1	chr10	+	11183784	11215271
1444541_at	4.92	6.38	0.22	0.1	-2.74	7.71e-06	7.1e-05	1.54e-06	7.8e-06			Mm.218402.1	chr9	+	59820040	59820600
1445225_at	4.62	6.08	0.14	0.14	-2.74	9.45e-08	2.06e-06	1.52e-06	7.71e-06			Mm.202180.1	chr2	+	172451421	172452126
1416467_at	9.47	10.93	0.02	0.02	-2.74	6.34e-08	1.51e-06	6.04e-07	3.56e-06	Ddx3x	DEAD/H (Asp-Glu-Ala-Asp/His) box polypeptide 3, X-linked	Mm.88188.1	chrX	+	13281021	13293053
1434469_at	7.26	8.71	0.1	0.02	-2.74	2.84e-06	3.13e-05	2.01e-05	7.12e-05	Otud4	OTU domain containing 4	Mm.26609.1	chr8	+	79675426	79677755
1449699_s_at	7.87	9.33	0.11	0.03	-2.74	2.99e-08	8.31e-07	2.44e-07	1.68e-06	C330027C09Rik	RIKEN cDNA C330027C09 gene	Mm.201776.1	chr16	+	49018689	49019249
1424243_at	7.17	8.63	0.05	0.04	-2.74	1.6e-09	9.14e-08	8.02e-09	1.05e-07	Rwdd4a	RWD domain containing 4A	Mm.25455.1	chr8	+	47533644	47552955
1438018_at	9.14	10.6	0.14	0.03	-2.74	7.95e-09	3.01e-07	7.67e-08	6.42e-07	Hook1	hook homolog 1 (Drosophila)	Mm.49994.1	chr4	+	96013196	96025412
1457064_at	5.36	6.81	0.17	0.06	-2.73	1.54e-06	1.92e-05	7.67e-06	3.09e-05			Mm.38185.1	chr11	-	104437695	104438969
1415913_at	6.04	7.49	0.12	0.04	-2.73	0.0012	0.0044	0.0008	0.0017	LOC102642137; Rps13; Rps13-ps1; Rps13-ps2; Rps13-ps4	40S ribosomal protein S13; ribosomal protein S13; ribosomal protein S13, pseudogene 1; ribosomal protein S13, pseudogene 2; ribosomal protein S13, pseudogene 4	Mm.14798.1	chr7	-	116331509	116334120
1460575_at	8.42	9.87	0.12	0	-2.73	7.35e-07	1.05e-05	4.96e-06	2.12e-05	Eif2a	eukaryotic translation initiation factor 2A	Mm.21617.2	chr3	+	58526031	58557501
1452225_at	5.65	7.1	0.21	0.03	-2.73	7.28e-07	1.05e-05	2.7e-06	1.25e-05	Sppl2a	signal peptide peptidase like 2A	Mm.28810.1	chr2	-	126890396	126892887
1452593_a_at	4.27	5.72	0.05	0.09	-2.73	4.97e-10	4.15e-08	4.42e-10	1.18e-08	LOC102642819; Tceb1	transcription elongation factor B polypeptide 1; transcription elongation factor B (SIII), polypeptide 1	Mm.176927.2	chr1	-	16642517	16657099
1433944_at	3.93	5.38	0.06	0.15	-2.73	1.55e-07	3.04e-06	2.54e-09	4.35e-08	Hectd2	HECT domain containing 2	Mm.61107.1	chr19	+	36619206	36621132
1442071_at	5.37	6.82	0.05	0.15	-2.73	5.14e-06	5.08e-05	3.17e-09	5.13e-08			Mm.100599.1	chr8	-	79686204	79687333
1455870_at	7.38	8.83	0.09	0.05	-2.73	9.39e-05	0.0006	5.87e-05	0.0002	Akap2; Pakap	A kinase (PRKA) anchor protein 2; paralemmin A kinase anchor protein	Mm.200851.1	chr4	+	57895471	57896984
1439139_at	5.27	6.72	0.06	0.06	-2.73	1.35e-05	0.0001	1.02e-06	5.5e-06	D2Ertd640e	DNA segment, Chr 2, ERATO Doi 640, expressed	Mm.153856.1	chr2	+	90960231	90960905
1421883_at	7.83	9.28	0.23	0.02	-2.73	2.64e-09	1.34e-07	9.21e-10	2.02e-08	Elavl2	ELAV (embryonic lethal, abnormal vision, Drosophila)-like 2 (Hu antigen B)	Mm.3823.1	chr4	-	91250696	91372054
1424043_at	7.27	8.72	0.09	0.05	-2.73	6.69e-09	2.65e-07	8.35e-09	1.08e-07	Ppil4	peptidylprolyl isomerase (cyclophilin)-like 4	Mm.38927.1	chr10	+	7792893	7823062
1451800_at	3.82	5.27	0.21	0.16	-2.73	1.21e-06	1.58e-05	2.66e-05	9.08e-05	Gcc2	GRIP and coiled-coil domain containing 2	Mm.219624.1	chr10	+	58258238	58271249
1445274_at	4.58	6.02	0.13	0.02	-2.73	6.66e-08	1.57e-06	6.85e-10	1.62e-08	Zfp781	zinc finger protein 781	Mm.39257.1	chr10	-	81901910	81902600
1436780_at	6.34	7.79	0.19	0.05	-2.73	2.61e-07	4.62e-06	2.55e-06	1.19e-05	Ogt	O-linked N-acetylglucosamine (GlcNAc) transferase (UDP-N-acetylglucosamine:polypeptide-N-acetylglucosaminyl transferase)	Mm.220820.2	chrX	+	101644084	101652888
1418231_at	5.12	6.56	0.16	0.08	-2.73	0.0001	0.0007	0.0009	0.002	Lims1	LIM and senescent cell antigen-like domains 1	Mm.29097.1	chr10	+	58323465	58424691
1460213_at	6.98	8.43	0.03	0.08	-2.73	2.66e-10	2.62e-08	2.65e-12	3.27e-10	Golga4	golgi autoantigen, golgin subfamily a, 4	Mm.10409.1	chr9	+	118506288	118582519
1438690_at	4.62	6.07	0.34	0.22	-2.73	8.56e-07	1.19e-05	5.52e-06	2.32e-05	Tyms	thymidylate synthase	Mm.5879.3	chr5	-	30061063	30070848
1433842_at	5.65	7.1	0.21	0.02	-2.73	1.63e-06	2e-05	5.03e-12	4.93e-10	Lrrfip1	leucine rich repeat (in FLII) interacting protein 1	Mm.200543.1	chr1	+	91116391	91117322
1425977_a_at	6.04	7.48	0.14	0.08	-2.73	2.1e-07	3.88e-06	1.62e-06	8.14e-06	Slk	STE20-like kinase	Mm.7693.2	chr19	+	47580138	47643673
1450665_at	7.01	8.45	0.13	0.05	-2.72	6.76e-07	9.85e-06	6.4e-06	2.64e-05	Gabpa	GA repeat binding protein, alpha	Mm.18974.1	chr16	+	84835116	84863782
1416132_at	8.15	9.6	0.09	0.03	-2.72	4.46e-08	1.14e-06	7.71e-09	1.01e-07	Efr3a	EFR3 homolog A (S. cerevisiae)	Mm.29805.1	chr15	+	65787046	65874187
1426580_at	7.59	9.03	0.07	0.1	-2.72	5.07e-09	2.17e-07	7.78e-08	6.49e-07	Plk4	polo-like kinase 4	Mm.3794.2	chr3	+	40800040	40816883
1421252_a_at	4.41	5.85	0.27	0.1	-2.72	2.76e-05	0.0002	6.73e-07	3.89e-06	Mef2a	myocyte enhancer factor 2A	Mm.87279.1	chr7	-	67232083	67372833
1428254_at	7.11	8.56	0.08	0.04	-2.72	1.16e-07	2.42e-06	5.26e-08	4.72e-07	Purb	purine rich element binding protein B	Mm.31025.1	chr11	-	6467608	6469958
1423114_at	8.38	9.83	0.1	0.03	-2.72	1.47e-09	8.6e-08	4.88e-10	1.27e-08	Ube2d3	ubiquitin-conjugating enzyme E2D 3	Mm.24529.1	chr3	+	135439645	135468198
1456843_at	5.08	6.52	0.11	0.1	-2.72	1.16e-05	9.96e-05	2.11e-06	1.01e-05	Yes1	Yamaguchi sarcoma viral (v-yes) oncogene homolog 1	Mm.194855.1	chr5	+	32613333	32613946
1423633_at	7.51	8.95	0.1	0.05	-2.72	2.03e-06	2.39e-05	4.67e-09	6.86e-08	Snrnp48	small nuclear ribonucleoprotein 48 (U11/U12)	Mm.46620.1	chr13	+	38204944	38227048
1421894_a_at	8.73	10.18	0.12	0.02	-2.72	1.42e-09	8.38e-08	1.38e-09	2.74e-08	Tpp2	tripeptidyl peptidase II	Mm.28867.1	chr1	+	43933999	44002971
1440671_at	5.38	6.83	0.14	0.08	-2.72	8.04e-08	1.82e-06	5.3e-09	7.54e-08			Mm.207621.1	chr10	+	115395306	115395952
1438824_at	7.73	9.17	0.16	0.03	-2.72	4.33e-05	0.0003	3.03e-07	2.01e-06	Slc20a1	solute carrier family 20, member 1	Mm.16757.3	chr2	+	129200519	129201254
1439173_at	5.27	6.71	0.35	0.02	-2.72	4.2e-06	4.3e-05	2.47e-06	1.16e-05	Hook1	hook homolog 1 (Drosophila)	Mm.49994.2	chr4	+	96014809	96015495
1449841_at	5.9	7.34	0.12	0.03	-2.72	1.67e-07	3.24e-06	2.13e-10	6.82e-09	Kif3a	kinesin family member 3A	Mm.4635.1	chr11	+	53567381	53601239
1449410_a_at	10.66	12.1	0.11	0.04	-2.72	3.34e-07	5.6e-06	2.85e-08	2.88e-07	Gas5	growth arrest specific 5	Mm.35844.1	chr1	+	161035749	161038539
1428499_at	5.18	6.62	0.31	0.13	-2.72	9.99e-08	2.15e-06	3.02e-07	2e-06	Kantr	Kdm5c adjacent non-coding transcript	Mm.31162.1	chrX	-	152294911	152296304
1444735_at	4.39	5.83	0.18	0.14	-2.72	3e-07	5.13e-06	3.85e-07	2.45e-06			Mm.218422.1	chr6	+	54893942	54894793
1441561_at	5.17	6.61	0.09	0.08	-2.71	2.6e-07	4.6e-06	4.25e-06	1.85e-05			Mm.214746.1	chr14	-	103087626	103088289
1422956_at	6.78	8.22	0.05	0.17	-2.71	7.84e-05	0.0005	7.1e-07	4.07e-06	D1Pas1	DNA segment, Chr 1, Pasteur Institute 1	Mm.206727.1	chr1	+	186967875	186969907
1433598_at	7.46	8.9	0.21	0.06	-2.71	2.05e-05	0.0002	0.0002	0.0005	Arglu1	arginine and glutamate rich 1	Mm.27476.1	chr8	-	8666138	8690521
1447240_at	5.61	7.05	0.21	0.1	-2.71	1.59e-08	5.04e-07	3.76e-08	3.58e-07			Mm.130204.1	chr15	-	73370021	73370493
1448309_at	7.28	8.72	0.01	0.05	-2.71	9.56e-06	8.47e-05	1.39e-05	5.12e-05	Ap3m1	adaptor-related protein complex 3, mu 1 subunit	Mm.3256.1	chr14	-	21033383	21052452
1436572_at	6	7.44	0.18	0.09	-2.71	2.89e-07	4.99e-06	2.9e-08	2.92e-07	Cep95	centrosomal protein 95	Mm.30524.1	chr11	+	106813805	106818856
1438762_at	3.21	4.65	0.56	0.12	-2.71	0.0002	0.0009	7.92e-07	4.45e-06			Mm.36773.1	chr9	-	72096133	72096700
1445157_at	5.08	6.51	0.09	0.05	-2.71	2.34e-06	2.68e-05	6.13e-06	2.54e-05	LOC102643228	uncharacterized LOC102643228	Mm.173397.1	chr4	+	137653210	137653945
1441204_at	3.83	5.27	0.22	0.02	-2.71	3.1e-07	5.28e-06	4.27e-07	2.67e-06			Mm.207398.1	chr10	-	61440942	61441623
1449120_a_at	5.84	7.28	0.15	0.03	-2.71	1.36e-07	2.75e-06	8.25e-08	6.82e-07	Pcm1	pericentriolar material 1	Mm.28192.1	chr8	+	41239616	41333153
1434339_at	9.27	10.71	0.08	0.02	-2.71	1.56e-10	1.84e-08	4.29e-11	2.11e-09	Fnbp1l	formin binding protein 1-like	Mm.21860.1	chr3	-	122538718	122540154
1428175_at	6.68	8.12	0.07	0.07	-2.71	1.7e-06	2.07e-05	4.96e-07	3.02e-06	Tmem161b	transmembrane protein 161B	Mm.33424.1	chr13	+	84222204	84295966
1456651_a_at	7.86	9.29	0.08	0.02	-2.71	5.62e-11	8.68e-09	1.71e-09	3.24e-08	Tpr	translocated promoter region, nuclear basket protein	Mm.210529.2	chr1	+	150435663	150440411
1426411_a_at	7.42	8.86	0.1	0.06	-2.71	1.87e-06	2.23e-05	3.98e-07	2.52e-06	Strbp	spermatid perinuclear RNA binding protein	Mm.30670.2	chr2	-	37583155	37647286
1417753_at	7.78	9.21	0.12	0.02	-2.71	6.63e-06	6.27e-05	1.26e-07	9.68e-07	Pkd2	polycystic kidney disease 2	Mm.6442.1	chr5	+	104459397	104505818
1423041_a_at	9.53	10.96	0.04	0.04	-2.7	1.1e-09	7.06e-08	1.24e-09	2.54e-08	Bzw1	basic leucine zipper and W2 domains 1	Mm.21848.1	chr1	+	58393136	58407354
1431822_a_at	7.61	9.04	0.1	0.05	-2.7	4.61e-08	1.17e-06	1.76e-08	1.96e-07	Azi2	5-azacytidine induced gene 2	Mm.2179.2	chr9	+	118040543	118063285
1455434_a_at	9.32	10.76	0.09	0.03	-2.7	3.18e-08	8.75e-07	8.89e-08	7.26e-07	Ktn1	kinectin 1	Mm.3110.2	chr14	+	47726246	47736564
1428339_at	7.31	8.74	0.1	0.03	-2.7	5.57e-10	4.49e-08	2.15e-10	6.88e-09	Nudt21	nudix (nucleoside diphosphate linked moiety X)-type motif 21	Mm.35006.1	chr3	+	21052642	21054455
1435773_at	5.5	6.93	0.1	0	-2.7	2.78e-08	7.85e-07	2.22e-07	1.55e-06	Parpbp	PARP1 binding protein	Mm.200361.2	chr10	-	88091395	88092617
1416201_at	8.36	9.79	0.01	0.07	-2.7	6.8e-10	5.19e-08	2e-08	2.18e-07	Crk	v-crk sarcoma virus CT10 oncogene homolog (avian)	Mm.22073.1	chr11	+	75679274	75706921
1435891_x_at	7.08	8.51	0.1	0.08	-2.7	5.39e-09	2.26e-07	8.96e-10	1.98e-08			Mm.18001.1	chr7	+	41627068	41628532
1456626_a_at	8.85	10.29	0.11	0.08	-2.7	4.2e-10	3.71e-08	3.11e-09	5.05e-08	Sarnp	SAP domain containing ribonucleoprotein	Mm.10278.2	chr10	+	128821922	128877487
1456398_at	5.66	7.1	0.24	0.15	-2.7	1.27e-06	1.64e-05	2.17e-06	1.04e-05			Mm.18728.2	chr11	+	3646865	3647517
1448348_at	8.06	9.49	0.17	0.02	-2.7	1.87e-06	2.23e-05	7.26e-08	6.14e-07	Caprin1	cell cycle associated protein 1	Mm.1098.1	chr2	-	103764351	103797075
1449897_a_at	5.57	7	0.07	0.09	-2.7	3.18e-08	8.75e-07	2.92e-09	4.83e-08	Cmc4; Mtcp1	C-x(9)-C motif containing 4; mature T cell proliferation 1	Mm.16366.1	chrX	-	75404850	75416596
1426986_at	7.03	8.46	0.14	0.03	-2.7	2.81e-06	3.1e-05	4.41e-06	1.91e-05	Fam76b	family with sequence similarity 76, member B	Mm.27493.1	chr9	+	13843576	13846539
1448939_at	4.42	5.85	0.1	0.09	-2.7	4.02e-07	6.49e-06	3.25e-07	2.13e-06	Usp25	ubiquitin specific peptidase 25	Mm.40986.1	chr16	+	77013705	77116783
1425485_at	6.28	7.72	0.21	0.09	-2.7	3.93e-06	4.06e-05	9.58e-07	5.23e-06	Mtmr6	myotubularin related protein 6	Mm.24302.1	chr14	+	60265209	60302370
1434243_s_at	7.85	9.28	0.17	0.05	-2.7	2.02e-09	1.1e-07	1.18e-08	1.43e-07	Tomm70a	translocase of outer mitochondrial membrane 70 homolog A (yeast)	Mm.21473.2	chr16	+	57156080	57156708
1459704_at	5.26	6.69	0.19	0.06	-2.7	9.65e-08	2.09e-06	3.83e-07	2.44e-06			Mm.31721.1	chr11	-	100586494	100586905
1448018_at	4.99	6.42	0.14	0.05	-2.7	3.33e-08	9.06e-07	1.17e-09	2.42e-08			Mm.104085.1	chr4	+	150581978	150582717
1429430_at	6.46	7.89	0.1	0.04	-2.69	1.65e-09	9.38e-08	1.83e-09	3.42e-08	Pcmtd1	protein-L-isoaspartate (D-aspartate) O-methyltransferase domain containing 1	Mm.196522.1	chr1	+	7171754	7173626
1446235_at	5.31	6.74	0.17	0.06	-2.69	1.75e-05	0.0001	5.69e-08	5.04e-07	Ap1ar	adaptor-related protein complex 1 associated regulatory protein	Mm.215471.1	chr3	-	127820747	127821430
1445128_at	5.97	7.4	0.08	0.02	-2.69	2.76e-09	1.38e-07	7.19e-10	1.67e-08			Mm.99973.1	chr9	-	97068182	97069140
1433738_at	7.67	9.1	0.16	0.03	-2.69	1.83e-08	5.66e-07	3.03e-09	4.96e-08	Papd5	PAP associated domain containing 5	Mm.37825.1	chr8	+	88252409	88259727
1455698_at	6.44	7.87	0.17	0.05	-2.69	4.23e-09	1.91e-07	2.11e-09	3.79e-08	Sec62	SEC62 homolog (S. cerevisiae)	Mm.43345.1	chr3	+	30820333	30821263
1428939_s_at	6.03	7.46	0.13	0.08	-2.69	1.36e-09	8.19e-08	4.94e-10	1.28e-08	Gnaq	guanine nucleotide binding protein, alpha q polypeptide	Mm.27322.1	chr19	+	16385312	16388158
1426518_at	6.55	7.98	0.07	0.03	-2.69	1.37e-08	4.48e-07	1.2e-07	9.31e-07	Tubgcp5	tubulin, gamma complex associated protein 5	Mm.30740.1	chr7	+	55794147	55831679
1452047_at	10.47	11.9	0.1	0.05	-2.69	7.62e-10	5.59e-08	8.58e-09	1.1e-07	Cacybp	calcyclin binding protein	Mm.10702.1	chr1	-	160202915	160212863
1456383_at	10.02	11.45	0.02	0.01	-2.69	1.17e-10	1.46e-08	2.7e-09	4.55e-08	Rsl1d1	ribosomal L1 domain containing 1	Mm.28291.1	chr16	-	11192969	11203307
1435167_at	5	6.43	0.16	0.1	-2.69	5.3e-08	1.31e-06	1.85e-07	1.33e-06	Ranbp6	RAN binding protein 6	Mm.66866.1	chr19	-	29808107	29809986
1436922_at	6.5	7.93	0.22	0.07	-2.69	1.47e-09	8.61e-08	1.07e-09	2.26e-08	Lrr1	leucine rich repeat protein 1	Mm.28847.2	chr12	+	69174705	69179010
1444747_at	4.79	6.21	0.11	0.15	-2.69	2.19e-06	2.54e-05	5.79e-06	2.42e-05			Mm.139262.1	chr1	+	7094159	7094948
1435092_at	6.31	7.74	0.22	0.11	-2.69	2.86e-05	0.0002	9.92e-08	7.95e-07	Arl4a	ADP-ribosylation factor-like 4A	Mm.203910.1	chr12	-	40033291	40035159
1453251_at	4.52	5.94	0.25	0.03	-2.69	0.0002	0.0012	2.53e-06	1.19e-05	Dhx30	DEAH (Asp-Glu-Ala-His) box polypeptide 30	Mm.30243.3	chr9	-	110114173	110117108
1456272_at	5.32	6.75	0.19	0.05	-2.69	7.61e-07	1.08e-05	4.37e-07	2.72e-06			Mm.100334.1	chr6	+	113096784	113097512
1437734_at	8.61	10.03	0.02	0.04	-2.69	1.14e-08	3.93e-07	1.73e-07	1.26e-06	Ppp1r12a	protein phosphatase 1, regulatory (inhibitor) subunit 12A	Mm.196527.1	chr10	+	108277773	108279984
1435664_at	5.58	7	0.17	0.04	-2.69	6.5e-09	2.6e-07	3.23e-09	5.21e-08	Zfp397	zinc finger protein 397	Mm.46024.1	chr18	+	23962845	23964754
1429120_at	4.22	5.65	0.39	0.15	-2.69	3.22e-05	0.0002	0.0003	0.0007	Lnp	limb and neural patterns	Mm.37870.1	chr2	-	74519800	74578891
1418527_a_at	8.45	9.88	0.1	0.03	-2.69	5.54e-08	1.36e-06	1.51e-06	7.69e-06	Gm5446; LOC632268; Srsf10	predicted gene 5446; serine/arginine-rich splicing factor 10-like; serine/arginine-rich splicing factor 10	Mm.10229.1	chr4	+	135856101	135869897
1453238_s_at	5.64	7.06	0.23	0.01	-2.69	9.13e-09	3.34e-07	2.31e-09	4.06e-08			Mm.196616.1
1436766_at	8.68	10.11	0.11	0.03	-2.69	9.15e-08	2.01e-06	4.84e-10	1.26e-08	Luc7l2	LUC7-like 2 (S. cerevisiae)	Mm.24304.2	chr6	+	38567409	38591423
1447517_at	6.72	8.15	0.2	0.07	-2.68	1.38e-06	1.76e-05	3.57e-07	2.31e-06	Skiv2l2	superkiller viralicidic activity 2-like 2 (S. cerevisiae)	Mm.218098.1	chr13	-	112872786	112874652
1442183_at	5.59	7.02	0.1	0.12	-2.68	7.57e-09	2.92e-07	8e-09	1.04e-07			Mm.103131.1	chr4	+	145840886	146479940
1424292_at	6.38	7.8	0.07	0.15	-2.68	8.91e-06	8.01e-05	1.58e-05	5.76e-05	Depdc1a	DEP domain containing 1a	Mm.46681.1	chr3	+	159522555	159529954
1438429_at	8.21	9.63	0	0.01	-2.68	4.14e-08	1.07e-06	2.63e-07	1.78e-06			Mm.156606.1	chr8	-	11622380	11625912
1450954_at	8.2	9.63	0.11	0.13	-2.68	1.28e-08	4.27e-07	8.17e-08	6.76e-07	Yme1l1	YME1-like 1 (S. cerevisiae)	Mm.23335.1	chr2	+	23156504	23199259
1428416_at	6.91	8.33	0.26	0.02	-2.68	1.99e-07	3.73e-06	2.92e-07	1.95e-06	Zc2hc1a	zinc finger, C2HC-type containing 1A	Mm.28860.1	chr3	+	7503489	7553848
1440285_at	7.08	8.51	0.1	0.03	-2.68	1.29e-07	2.64e-06	8.63e-08	7.08e-07	Ppp1r9a	protein phosphatase 1, regulatory (inhibitor) subunit 9A	Mm.117642.1	chr6	+	5165037	5165661
1427032_at	9.87	11.3	0.04	0.05	-2.68	7.72e-10	5.62e-08	2.28e-09	4.02e-08	Herc4	hect domain and RLD 4	Mm.5772.1	chr10	+	63243804	63317882
1426471_at	4.21	5.63	0.13	0.08	-2.68	1.31e-06	1.68e-05	7.14e-06	2.9e-05	Zfp52	zinc finger protein 52	Mm.65655.1	chr17	+	21535541	21562862
1427425_at	5.55	6.97	0.24	0.13	-2.68	2.06e-07	3.82e-06	1.5e-07	1.12e-06	Slc25a51	solute carrier family 25, member 51	Mm.154573.1	chr4	-	45407171	45408936
1459008_at	6.19	7.61	0.18	0.05	-2.68	9.15e-07	1.26e-05	3.55e-08	3.43e-07			Mm.151397.1
1455340_at	5.66	7.08	0.12	0.07	-2.68	1.13e-07	2.37e-06	2.86e-07	1.91e-06	Dennd5b	DENN/MADD domain containing 5B	Mm.22883.1	chr6	-	148988068	148990076
1435050_at	3.71	5.13	0.37	0.08	-2.68	3.97e-05	0.0003	4e-09	6.12e-08	Arfgef3	ARFGEF family member 3	Mm.26449.1	chr10	-	18581838	18583132
1456209_x_at	5.97	7.39	0.18	0.01	-2.68	1.3e-08	4.32e-07	1.26e-08	1.51e-07			Mm.131009.1	chr7	-	63906487	63907338
1420174_s_at	7.44	8.86	0.09	0.03	-2.68	5.05e-10	4.18e-08	8.27e-10	1.87e-08	Tax1bp1	Tax1 (human T cell leukemia virus type I) binding protein 1	Mm.195286.1	chr6	+	52766452	52766773
1439301_at	7.32	8.74	0.2	0.05	-2.68	2.25e-08	6.63e-07	1.13e-07	8.83e-07	Rad51b	RAD51 homolog B	Mm.214924.1	chr12	+	79412002	79412726
1430303_at	5.71	7.13	0.18	0.03	-2.68	3.88e-05	0.0003	2.16e-05	7.56e-05	Cep83	centrosomal protein 83	Mm.67339.2	chr10	+	94688717	94721795
1437074_at	5.52	6.94	0.08	0.03	-2.68	8.03e-05	0.0005	0.0011	0.0024			Mm.27988.1	chr2	-	144267028	144268542
1437071_at	3.49	4.91	0.22	0.11	-2.68	1.35e-07	2.74e-06	1e-07	8.02e-07	Eif1ax	eukaryotic translation initiation factor 1A, X-linked	Mm.29969.1	chrX	+	159387751	159389621
1438300_at	3.86	5.28	0.34	0.31	-2.68	2.24e-05	0.0002	3.35e-06	1.51e-05	Cdkn2aip	CDKN2A interacting protein	Mm.53963.2	chr8	-	47709343	47710178
1430996_at	6.02	7.44	0.1	0.08	-2.67	1.24e-09	7.69e-08	3.35e-10	9.6e-09	Etnk1	ethanolamine kinase 1	Mm.196190.1	chr6	+	143167220	143203965
1437354_at	5.71	7.13	0.03	0.11	-2.67	9.79e-09	3.51e-07	4.14e-08	3.88e-07	Ube3a	ubiquitin protein ligase E3A	Mm.132544.3	chr7	+	59307243	59309736
1434441_at	5.99	7.41	0.32	0.04	-2.67	4.36e-06	4.42e-05	1.7e-07	1.24e-06	Aaed1	AhpC/TSA antioxidant enzyme domain containing 1	Mm.62580.1	chr13	-	64289811	64291072
1451451_at	3.82	5.23	0.05	0.19	-2.67	4.47e-07	7.06e-06	9.12e-10	2e-08	Gca	grancalcin	Mm.187368.1	chr2	+	62664287	62694105
1424926_at	5.56	6.97	0.17	0.15	-2.67	5.62e-08	1.37e-06	1.1e-08	1.35e-07	Sec63	SEC63-like (S. cerevisiae)	Mm.39716.1	chr10	+	42761588	42830403
1449348_at	7.71	9.13	0.2	0.01	-2.67	9.99e-07	1.35e-05	1.99e-08	2.16e-07	Mpp6	membrane protein, palmitoylated 6 (MAGUK p55 subfamily member 6)	Mm.41288.1	chr6	+	50110248	50198580
1440051_at	3.57	4.99	0.15	0.08	-2.67	8.6e-06	7.79e-05	1e-06	5.43e-06			Mm.33476.1	chr3	+	136710530	136711205
1436631_at	6.66	8.07	0.13	0.07	-2.67	1.49e-05	0.0001	3.82e-05	0.0001	Ctnna1	catenin (cadherin associated protein), alpha 1	Mm.45239.1	chr18	+	35182490	35183157
1457712_at	5.32	6.73	0.02	0.1	-2.67	0.0002	0.0011	1.33e-05	4.96e-05	Chd8	chromodomain helicase DNA binding protein 8	Mm.35240.1	chr14	-	52211133	52211901
1426060_at	6.71	8.13	0.06	0.04	-2.67	0.0002	0.0009	2.41e-05	8.32e-05	Cul4a	cullin 4A	Mm.212861.1	chr8	+	13105757	13116801
1424632_a_at	8.58	9.99	0.09	0.05	-2.67	6.28e-10	4.94e-08	9.09e-10	2e-08	Rev3l	REV3-like, catalytic subunit of DNA polymerase zeta RAD54 like (S. cerevisiae)	Mm.2167.1	chr10	+	39732117	39875209
1423040_at	8.55	9.96	0.06	0.01	-2.67	1.39e-06	1.77e-05	1.78e-07	1.29e-06	Bzw1	basic leucine zipper and W2 domains 1	Mm.21848.1	chr1	+	58393136	58407354
1447951_at	5.81	7.22	0.2	0.02	-2.67	3.27e-08	8.93e-07	2.55e-09	4.36e-08			Mm.178175.2	chr16	-	4785393	4786299
1434267_at	7.2	8.61	0.27	0.05	-2.67	1.37e-08	4.48e-07	2.82e-08	2.86e-07	Nek1	NIMA (never in mitosis gene a)-related expressed kinase 1	Mm.204943.1	chr8	+	61130573	61131349
1443554_at	4.12	5.53	0.37	0.16	-2.67	2.3e-06	2.64e-05	1.19e-07	9.21e-07			Mm.218083.1	chr4	+	107010748	107011283
1445320_at	3.87	5.29	0.28	0.06	-2.67	0.0002	0.001	0.0009	0.0019	Ubxn7	UBX domain protein 7	Mm.129938.1	chr16	+	32391671	32392341
1438103_at	4.58	6	0.14	0.05	-2.67	2.96e-08	8.25e-07	1.62e-07	1.19e-06	Pcdhgc4	protocadherin gamma subfamily C, 4	Mm.133603.1	chr18	+	37817793	37818555
1422470_at	10.58	12	0.07	0.03	-2.67	1.37e-09	8.22e-08	9.4e-09	1.19e-07	Bnip3	BCL2/adenovirus E1B interacting protein 3	Mm.2159.1	chr7	-	138890776	138909497
1446700_at	3.43	4.84	0.25	0.06	-2.67	7.98e-06	7.32e-05	0.0002	0.0004			Mm.207644.1
1452276_at	9.25	10.67	0.1	0.01	-2.67	4.29e-11	7.24e-09	2.09e-10	6.73e-09	Smarcad1	SWI/SNF-related, matrix-associated actin-dependent regulator of chromatin, subfamily a, containing DEAD/H box 1	Mm.99113.1	chr6	+	65042610	65116060
1456179_at	7.66	9.08	0.09	0.1	-2.67	6.01e-09	2.47e-07	1.99e-08	2.17e-07	Gm13212; Gt(pU21)140Imeg	predicted gene 13212; gene trap 140, Institute of Molecular Embryology and Genetics	Mm.43477.1	chr4	+	147259523	147260158
1443382_s_at	5.7	7.11	0.13	0.06	-2.67	2.1e-09	1.13e-07	5.16e-08	4.65e-07			Mm.208431.1	chr8	-	84680026	84680647
1448990_a_at	7.01	8.43	0.06	0.03	-2.67	1.3e-10	1.58e-08	7.86e-10	1.8e-08	Myo1b	myosin IB	Mm.3390.1	chr1	-	51749757	51907316
1448953_at	8.16	9.57	0.14	0.02	-2.67	7.7e-10	5.62e-08	3.14e-09	5.08e-08	Blm	Bloom syndrome, RecQ helicase-like	Mm.12932.1	chr7	-	80454730	80534998
1457314_at	11.21	12.62	0.07	0.02	-2.66	6.38e-05	0.0004	2.84e-08	2.87e-07	L1td1	LINE-1 type transposase domain containing 1	Mm.34340.1	chr4	+	98737704	98738479
1433851_at	6.81	8.22	0.17	0.07	-2.66	5.29e-08	1.31e-06	1.63e-08	1.85e-07	Ppp4r2	protein phosphatase 4, regulatory subunit 2	Mm.27223.1	chr6	+	100833633	100869930
1438444_at	8.67	10.08	0.06	0.05	-2.66	0.0004	0.0017	1.15e-09	2.39e-08	Spink10	serine peptidase inhibitor, Kazal type 10	Mm.99812.1	chr18	+	62548913	62661394
1444478_at	4.78	6.19	0.21	0.1	-2.66	9.42e-09	3.42e-07	5.37e-08	4.8e-07	Appl1	adaptor protein, phosphotyrosine interaction, PH domain and leucine zipper containing 1	Mm.218609.1	chr14	-	26922739	26923387
1421448_at	5.34	6.76	0.25	0.07	-2.66	2.18e-07	4.02e-06	1.72e-06	8.57e-06	Ralgapa1	Ral GTPase activating protein, alpha subunit 1	Mm.154667.1	chr12	-	55612641	55695210
1428921_at	5.93	7.34	0.08	0.03	-2.66	1.26e-09	7.74e-08	2.5e-12	3.14e-10	Gm7102; Mplkip	predicted gene 7102; M-phase specific PLK1 intereacting protein	Mm.38254.1	chr13	+	17697534	17699377
1450821_at	6.23	7.64	0.1	0.08	-2.66	1.08e-09	6.99e-08	9.32e-13	1.61e-10	Kat2b	K(lysine) acetyltransferase 2B	Mm.38756.1	chr17	+	53567266	53671235
1419266_at	8.5	9.91	0.07	0.06	-2.66	7.73e-09	2.95e-07	7.27e-09	9.66e-08	Nfyb	nuclear transcription factor-Y beta	Mm.200683.1	chr10	-	82748689	82764144
1434692_at	6.91	8.32	0.05	0.05	-2.66	8e-07	1.13e-05	7.23e-08	6.12e-07	Tyw5	tRNA-yW synthesizing protein 5	Mm.21640.2	chr1	-	57388236	57406674
1457568_at	7.46	8.87	0.09	0.09	-2.66	1.95e-08	5.93e-07	9.19e-13	1.61e-10	Hnrnpd	heterogeneous nuclear ribonucleoprotein D	Mm.150231.1	chr5	-	99956445	99957045
1456607_at	6.22	7.63	0.1	0.01	-2.66	1.69e-08	5.29e-07	9.48e-08	7.64e-07	Vcpip1	valosin containing protein (p97)/p47 complex interacting protein 1	Mm.89906.3	chr1	-	9719777	9721714
1435308_at	7.19	8.6	0.08	0.1	-2.66	1.62e-05	0.0001	4.21e-11	2.09e-09	Fut9	fucosyltransferase 9	Mm.19313.1	chr4	-	25609330	25610122
1420898_at	5.4	6.81	0.08	0.12	-2.65	3.11e-08	8.58e-07	7.15e-11	3.05e-09	Snap23	synaptosomal-associated protein 23	Mm.30197.1	chr2	+	120567670	120601261
1416816_at	7.41	8.81	0.06	0.04	-2.65	1.39e-08	4.54e-07	6.97e-10	1.63e-08	Nek7	NIMA (never in mitosis gene a)-related expressed kinase 7	Mm.143817.1	chr1	-	138483394	138619743
1427074_at	7.08	8.49	0.13	0.05	-2.65	1.64e-06	2.02e-05	9.78e-07	5.33e-06	Pcmtd2	protein-L-isoaspartate (D-aspartate) O-methyltransferase domain containing 2	Mm.29308.1	chr2	+	181837862	181857452
1422882_at	4.81	6.22	0.46	0.04	-2.65	3.02e-06	3.28e-05	4.53e-05	0.0001	Sypl	synaptophysin-like protein	Mm.45146.1	chr12	+	32954196	32977533
1446797_at	3.44	4.85	0.14	0.07	-2.65	4.17e-08	1.08e-06	2.54e-08	2.63e-07			Mm.210056.1	chr9	+	32066213	32066822
1458383_at	5.38	6.79	0.21	0.08	-2.65	9.88e-09	3.53e-07	1.57e-10	5.42e-09			Mm.207142.1	chr7	-	80110802	80111313
1420999_at	6.41	7.82	0.1	0.15	-2.65	1.15e-07	2.41e-06	1.68e-06	8.39e-06	Cnot4	CCR4-NOT transcription complex, subunit 4	Mm.42183.1	chr6	-	35044448	35133704
1440553_at	5.52	6.93	0.18	0.05	-2.65	5.95e-09	2.45e-07	6.95e-08	5.93e-07			Mm.192706.1	chr4	+	131843829	131844551
1420342_at	7.24	8.64	0.22	0.02	-2.65	4.34e-05	0.0003	1.06e-05	4.06e-05	Gdap10	ganglioside-induced differentiation-associated-protein 10	Mm.12950.1	chr12	+	32821871	32826905
1458078_at	4.69	6.09	0.1	0.25	-2.65	1.44e-06	1.81e-05	8.56e-06	3.39e-05	Chd9	chromodomain helicase DNA binding protein 9	Mm.207271.1	chr8	+	90989945	90990632
1439283_at	4.52	5.93	0.22	0.22	-2.65	2.2e-07	4.03e-06	1.95e-07	1.39e-06			Mm.5706.1	chr4	-	109081320	109082529
1441112_at	6.04	7.45	0.11	0.07	-2.65	3.23e-05	0.0002	2.14e-06	1.03e-05			Mm.133756.1	chr1	-	133652966	133653543
1443516_at	5.14	6.54	0.15	0.1	-2.65	1.39e-05	0.0001	5.01e-06	2.13e-05	Atxn2	ataxin 2	Mm.152851.1	chr5	+	121782774	121783322
1440824_at	4.5	5.91	0.1	0.08	-2.65	5.91e-06	5.71e-05	4.15e-06	1.81e-05			Mm.155549.1	chr16	-	32233450	32233696
1449515_at	7.76	9.17	0.03	0.01	-2.65	9.79e-12	2.87e-09	2.21e-13	6.37e-11	Zfp292	zinc finger protein 292	Mm.38193.1	chr4	-	34804010	34811556
1418525_at	5.14	6.54	0.05	0.1	-2.65	6.76e-07	9.85e-06	2.99e-08	2.99e-07	Pcm1	pericentriolar material 1	Mm.28192.1	chr8	+	41239616	41333153
1452299_at	7.37	8.78	0.17	0.07	-2.65	1e-09	6.65e-08	1.89e-10	6.26e-09	Wwp1	WW domain containing E3 ubiquitin protein ligase 1	Mm.78312.1	chr4	-	19607145	19650260
1458233_at	4.14	5.54	0.43	0.11	-2.65	7.62e-06	7.03e-05	3.62e-06	1.61e-05	Fryl	furry homolog-like (Drosophila)	Mm.207500.1	chr5	-	73099511	73100319
1449080_at	9.14	10.54	0.1	0.03	-2.65	4.72e-10	3.98e-08	4.9e-09	7.11e-08	Hdac2	histone deacetylase 2	Mm.19806.1	chr10	+	36974543	37001889
1453741_x_at	3.69	5.09	0.06	0.2	-2.64	2.59e-06	2.91e-05	2.48e-07	1.7e-06	Angel2	angel homolog 2 (Drosophila)	Mm.154507.2	chr1	+	190928505	190938512
1417754_at	8.42	9.82	0.03	0.05	-2.64	2.18e-10	2.36e-08	4.98e-10	1.29e-08	Topors	topoisomerase I binding, arginine/serine-rich	Mm.39006.1	chr4	-	40259602	40269840
1439597_at	5.36	6.76	0.33	0.05	-2.64	9.29e-07	1.27e-05	6.07e-06	2.52e-05	LOC102643260	uncharacterized LOC102643260	Mm.208743.1	chr11	+	119761280	119761971
1427877_at	9.66	11.06	0.02	0.04	-2.64	5.46e-11	8.53e-09	1.57e-10	5.42e-09	Zc3h15	zinc finger CCCH-type containing 15	Mm.27804.1	chr2	+	83653399	83664622
1427172_at	6.42	7.82	0.12	0.15	-2.64	6.74e-09	2.67e-07	1.73e-09	3.27e-08	Ofd1	oral-facial-digital syndrome 1 gene homolog (human)	Mm.32986.1	chrX	-	166390942	166408700
1442125_at	3.65	5.06	0.09	0.11	-2.64	2.09e-05	0.0002	8.94e-06	3.52e-05	Krit1	KRIT1, ankyrin repeat containing	Mm.32368.1	chr5	+	3819407	3819950
1440578_at	5.13	6.54	0.5	0.03	-2.64	0.0002	0.0011	0.0005	0.0011			Mm.214700.1	chr13	-	46915818	46916515
1446474_at	4.82	6.22	0.23	0.14	-2.64	4.69e-07	7.32e-06	5.95e-08	5.23e-07			Mm.216701.1	chr4	-	129530533	129531188
1453384_at	5.23	6.63	0.23	0.09	-2.64	2.01e-05	0.0002	0.0002	0.0005	Dennd1b	DENN/MADD domain containing 1B	Mm.195789.1	chr1	+	139092641	139136321
1441549_at	4.68	6.08	0.25	0.1	-2.64	2.38e-06	2.72e-05	4.63e-06	1.99e-05			Mm.214724.1	chr3	+	94979233	94979899
1456668_at	4.85	6.25	0.13	0.11	-2.64	1.9e-05	0.0001	1.8e-06	8.89e-06			Mm.122581.1	chr4	+	108537640	108538929
1460047_at	4.91	6.31	0.1	0.15	-2.64	1.38e-06	1.76e-05	7.12e-06	2.9e-05			Mm.163328.1	chr2	-	31068647	31069127
1423159_at	8.66	10.07	0.05	0.06	-2.64	9.29e-09	3.39e-07	4.19e-08	3.91e-07	Dld	dihydrolipoamide dehydrogenase	Mm.3131.1	chr12	-	31331561	31351426
1434509_at	6.85	8.25	0.14	0.08	-2.64	2e-07	3.74e-06	1.95e-07	1.39e-06	Rapgef6	Rap guanine nucleotide exchange factor (GEF) 6	Mm.38291.1	chr11	+	54697624	54699285
1426925_at	4.6	6.01	0.06	0.06	-2.64	1.2e-07	2.47e-06	5.18e-07	3.13e-06	Rc3h2	ring finger and CCCH-type zinc finger domains 2	Mm.3332.1	chr2	-	37368895	37373564
1434039_at	7.73	9.13	0.15	0.05	-2.64	3.87e-05	0.0003	0.0001	0.0004	Appbp2	amyloid beta precursor protein (cytoplasmic tail) binding protein 2	Mm.86454.1	chr11	-	85187272	85190137
1449483_at	6.35	7.75	0.06	0.03	-2.64	1.21e-08	4.11e-07	1.59e-11	1.07e-09	Polk	polymerase (DNA directed), kappa	Mm.89926.1	chr13	-	96480689	96542510
1427231_at	7.13	8.53	0.11	0.07	-2.64	6.65e-05	0.0004	8.85e-07	4.91e-06	Robo1	roundabout homolog 1 (Drosophila)	Mm.20832.1	chr16	+	72663897	73046100
1433829_a_at	10.64	12.04	0.15	0.11	-2.63	2.32e-08	6.8e-07	3.44e-08	3.34e-07	Hnrnpa2b1; LOC102642938	heterogeneous nuclear ribonucleoprotein A2/B1; heterogeneous nuclear ribonucleoproteins A2/B1	Mm.16767.2	chr6	-	51461120	51466971
1453722_s_at	10.44	11.84	0.07	0.05	-2.63	5.4e-10	4.39e-08	4.74e-09	6.94e-08	Srsf1	serine/arginine-rich splicing factor 1	Mm.196619.1	chr11	+	88047684	88051425
1444811_at	5.09	6.48	0.5	0.03	-2.63	7.78e-07	1.1e-05	6.01e-08	5.27e-07	Sec62	SEC62 homolog (S. cerevisiae)	Mm.216421.1	chr3	+	30814316	30815382
1423251_at	8.08	9.48	0.05	0.03	-2.63	5.08e-09	2.17e-07	3.91e-12	4.19e-10	Luc7l2	LUC7-like 2 (S. cerevisiae)	Mm.24304.1	chr6	+	38551521	38609470
1452857_at	7.09	8.49	0.06	0.03	-2.63	1.69e-05	0.0001	4.21e-05	0.0001	Crebzf	CREB/ATF bZIP transcription factor	Mm.29496.1	chr7	+	90444502	90447225
1459942_at	4.76	6.15	0.21	0.07	-2.63	5.29e-07	8.07e-06	2.71e-06	1.26e-05			Mm.169546.1
1438890_at	4.83	6.23	0.34	0.07	-2.63	6.28e-07	9.28e-06	1.15e-06	6.11e-06	Kdm2a	lysine (K)-specific demethylase 2A	Mm.133394.1	chr19	-	4392468	4393135
1420985_at	6.17	7.56	0.08	0.03	-2.63	6.55e-10	5.06e-08	1.03e-09	2.2e-08	Ash1l	ash1 (absent, small, or homeotic)-like (Drosophila)	Mm.24637.1	chr3	+	88981677	89079375
1445944_at	3.97	5.36	0.46	0.05	-2.63	2.68e-06	2.99e-05	1.79e-06	8.87e-06			Mm.197238.1	chr5	-	109753825	109754645
1422901_at	8.37	9.76	0.04	0.04	-2.63	2.38e-07	4.29e-06	9.22e-07	5.07e-06	Mgea5	meningioma expressed antigen 5 (hyaluronidase)	Mm.202734.1	chr19	-	45751160	45783524
1452960_at	6.41	7.8	0.17	0.05	-2.63	3.78e-07	6.17e-06	1.39e-07	1.05e-06	Scyl3	SCY1-like 3 (S. cerevisiae)	Mm.28152.1	chr1	+	163929764	163955126
1450420_at	6.89	8.29	0.11	0.07	-2.63	5.27e-09	2.24e-07	1.31e-07	9.99e-07	Stag1	stromal antigen 1	Mm.42135.1	chr9	+	100643449	100958062
1438786_a_at	7.93	9.33	0.07	0.06	-2.63	1.18e-08	4.03e-07	6.42e-10	1.54e-08			Mm.18001.2	chr7	+	41628225	41628805
1441231_at	5.58	6.98	0.06	0.04	-2.63	4.64e-09	2.05e-07	2.53e-08	2.63e-07			Mm.131400.1	chr11	-	5427272	5427909
1438065_at	4.82	6.21	0.27	0.07	-2.63	0.0003	0.0012	2.38e-06	1.12e-05	Rprd1a	regulation of nuclear pre-mRNA domain containing 1A	Mm.116981.1	chr18	-	24505423	24506100
1436226_at	5.57	6.97	0.11	0.02	-2.63	1.67e-07	3.23e-06	4.92e-09	7.13e-08	LOC102642819; Tceb1	transcription elongation factor B polypeptide 1; transcription elongation factor B (SIII), polypeptide 1	Mm.39272.1	chr1	-	16641724	16642815
1458220_at	5.31	6.71	0.36	0.06	-2.63	1.31e-07	2.67e-06	7.84e-07	4.42e-06	Dlc1	deleted in liver cancer 1	Mm.218362.1	chr8	-	36593227	36594139
1416866_at	5.65	7.05	0.2	0.06	-2.63	2.7e-09	1.37e-07	1.4e-09	2.76e-08	Bet1	blocked early in transport 1 homolog (S. cerevisiae)	Mm.23564.1	chr6	-	4076898	4086972
1449546_a_at	5.19	6.58	0.21	0.06	-2.63	1.15e-05	9.86e-05	7.1e-05	0.0002	Zfp617	zinc finger protein 617	Mm.116866.1	chr8	+	71922863	71934000
1452989_at	6.27	7.66	0.14	0.12	-2.63	3.27e-05	0.0002	8.9e-06	3.51e-05	Ppm1a	protein phosphatase 1A, magnesium dependent, alpha isoform	Mm.82240.1	chr12	+	72797171	72799822
1450368_a_at	4.76	6.16	0.3	0.09	-2.63	7.02e-06	6.57e-05	2.75e-05	9.35e-05	Ppp3r1; Wdr92	protein phosphatase 3, regulatory subunit B, alpha isoform (calcineurin B, type I); WD repeat domain 92	Mm.41840.1	chr11	+	17192843	17195083
1437375_at	5.04	6.43	0.12	0.07	-2.63	7.5e-09	2.9e-07	5.34e-09	7.59e-08	Rfx3	regulatory factor X, 3 (influences HLA class II expression)	Mm.38018.1	chr19	-	27761720	27762256
1442641_at	4.87	6.26	0.14	0.23	-2.63	1.18e-07	2.45e-06	4.55e-07	2.81e-06			Mm.138150.1	chr18	+	36627633	36628268
1420922_at	8.61	10	0.07	0.03	-2.63	8.7e-10	6.11e-08	2.63e-09	4.47e-08	Usp9x	ubiquitin specific peptidase 9, X chromosome	Mm.396.1	chrX	+	13071536	13172028
1436278_at	4.07	5.46	0.3	0.18	-2.63	2.72e-07	4.76e-06	3.66e-07	2.35e-06	Fundc1	FUN14 domain containing 1	Mm.153994.1	chrX	-	17555599	17556316
1438460_at	6.16	7.56	0.12	0.11	-2.63	9.44e-07	1.29e-05	4.49e-06	1.94e-05	Zmym4	zinc finger, MYM-type 4	Mm.117008.1	chr4	-	126914940	126923119
1438491_x_at	6.4	7.79	0.12	0.09	-2.63	1.5e-08	4.81e-07	3.05e-08	3.04e-07	Zfp729a	zinc finger protein 729a	Mm.36065.1	chr13	-	67618708	67619639
1441230_at	5.45	6.84	0.18	0.05	-2.63	5.72e-09	2.37e-07	3.13e-09	5.08e-08			Mm.187354.1	chr3	-	27612457	27613084
1456960_at	3.9	5.29	0.23	0.12	-2.63	4.45e-06	4.5e-05	2.25e-05	7.84e-05			Mm.131056.1	chr14	+	21191622	21192398
1418430_at	9.04	10.44	0.01	0.05	-2.63	7.4e-06	6.87e-05	7.19e-05	0.0002	Kif5b	kinesin family member 5B	Mm.3380.1	chr18	-	6201012	6241524
1452128_a_at	7.32	8.71	0.16	0.04	-2.62	2.01e-06	2.37e-05	3.67e-08	3.52e-07	Brcc3	BRCA1/BRCA2-containing complex, subunit 3	Mm.30557.9	chrX	+	75416697	75451673
1441688_at	4.58	5.97	0.35	0.07	-2.62	3.07e-05	0.0002	9.32e-05	0.0003			Mm.208847.1	chr10	-	7949954	7950521
1436369_at	3.85	5.24	0.41	0.05	-2.62	8.4e-05	0.0005	2.72e-07	1.84e-06	2900076A07Rik	RIKEN cDNA 2900076A07 gene	Mm.34310.1	chr7	+	81530629	81531498
1427680_a_at	4.99	6.39	0.11	0.04	-2.62	1.3e-08	4.32e-07	4.25e-11	2.1e-09	Nfib	nuclear factor I/B	Mm.4025.3	chr4	-	82295732	82505767
1433779_at	8.12	9.51	0.18	0.04	-2.62	6.14e-09	2.49e-07	1.39e-09	2.76e-08	Casc4	cancer susceptibility candidate 4	Mm.31922.1	chr2	+	121933761	121935987
1428329_a_at	5.62	7.01	0.27	0.02	-2.62	4.08e-08	1.06e-06	3.93e-07	2.49e-06	Ift80	intraflagellar transport 80	Mm.35794.2	chr3	-	68892498	68919845
1419252_at	7.6	8.99	0.16	0.02	-2.62	7.05e-09	2.77e-07	2.78e-10	8.33e-09	Eps15	epidermal growth factor receptor pathway substrate 15	Mm.22627.1	chr4	+	109280274	109387814
1435492_at	5.07	6.46	0.06	0.18	-2.62	7.37e-08	1.71e-06	1.38e-08	1.62e-07	Socs6	suppressor of cytokine signaling 6	Mm.30713.1	chr18	-	88865168	88865845
1458309_at	5.71	7.1	0.23	0.04	-2.62	6.6e-09	2.63e-07	9.32e-08	7.54e-07			Mm.214364.1	chr13	+	9327946	9328324
1442843_at	5.01	6.4	0.07	0.16	-2.62	6.64e-07	9.71e-06	3.04e-06	1.39e-05			Mm.182792.1	chr8	+	13120211	13121331
1451494_at	7.87	9.26	0.07	0.03	-2.62	1.2e-09	7.56e-08	2.44e-09	4.22e-08	Wac	WW domain containing adaptor with coiled-coil	Mm.14569.1	chr18	+	7869196	7927522
1427195_at	6.98	8.36	0.07	0.06	-2.62	5.46e-06	5.34e-05	1.01e-06	5.48e-06	Slc26a2	solute carrier family 26 (sulfate transporter), member 2	Mm.100628.1	chr18	-	61192916	61194200
1420476_a_at	10.87	12.26	0.04	0.05	-2.62	5e-10	4.15e-08	4.08e-10	1.11e-08	Nap1l1	nucleosome assembly protein 1-like 1	Mm.3797.1	chr10	+	111473219	111498150
1415685_at	8.07	9.46	0.15	0.05	-2.62	9.81e-10	6.55e-08	1.46e-08	1.7e-07	Mtif2	mitochondrial translational initiation factor 2	Mm.214594.1	chr11	+	29526448	29545445
1456050_at	5.36	6.74	0.12	0.02	-2.61	1.9e-05	0.0001	1.12e-06	5.94e-06	C80998	expressed sequence C80998	Mm.172875.1	chr12	+	16969887	16970657
1458679_a_at	7.25	8.63	0.13	0.03	-2.61	6.31e-08	1.5e-06	5.9e-09	8.2e-08	Tatdn1	TatD DNase domain containing 1	Mm.11022.1	chr15	-	58900974	58916699
1435972_at	5.1	6.48	0.05	0.08	-2.61	4.22e-07	6.75e-06	7.78e-07	4.39e-06	Cast	calpastatin	Mm.216035.1	chr13	-	74692365	74693310
1448551_a_at	6.86	8.25	0.19	0.11	-2.61	7.27e-05	0.0004	1.55e-07	1.15e-06	Trim2	tripartite motif-containing 2	Mm.44876.1	chr3	-	84160438	84220874
1430982_at	9.81	11.19	0.06	0.05	-2.61	2.97e-09	1.45e-07	8.7e-11	3.54e-09	Srsf1	serine/arginine-rich splicing factor 1	Mm.196619.1	chr11	+	88047684	88051425
1439249_at	4.45	5.83	0.25	0.09	-2.61	2.68e-07	4.71e-06	2.06e-09	3.73e-08	Wac	WW domain containing adaptor with coiled-coil	Mm.141848.1	chr18	+	7928589	7929028
1424462_at	7.52	8.91	0.08	0.06	-2.61	6.09e-09	2.48e-07	1.33e-08	1.58e-07	Ergic2	ERGIC and golgi 2	Mm.22179.1	chr6	-	148179061	148212056
1438739_at	5.85	7.23	0.34	0.13	-2.61	6.31e-05	0.0004	0.0008	0.0018			Mm.139194.1	chr6	-	87847822	87848916
1455418_at	4.84	6.22	0.25	0.02	-2.61	6.84e-08	1.61e-06	4.38e-08	4.05e-07			Mm.138292.1	chr10	-	53273442	53274593
1417926_at	7.07	8.45	0.05	0.04	-2.61	3.6e-08	9.61e-07	7.13e-08	6.05e-07	Ncapg2	non-SMC condensin II complex, subunit G2	Mm.21516.1	chr12	+	116420687	116463532
1455355_at	6.84	8.23	0.07	0.08	-2.61	3.15e-05	0.0002	0.0004	0.001	G2e3	G2/M-phase specific E3 ubiquitin ligase	Mm.97493.1	chr12	+	51369063	51374077
1431060_at	3.7	5.09	0.03	0.07	-2.61	0.0027	0.0085	0.0032	0.0062	Peli1	pellino 1	Mm.171297.1	chr11	+	21091275	21143005
1429537_at	7.54	8.92	0.07	0.07	-2.61	1.04e-08	3.65e-07	1.54e-07	1.15e-06	Pnisr	PNN interacting serine/arginine-rich	Mm.100117.1	chr4	+	21848020	21874966
1434200_at	5.55	6.94	0.05	0.04	-2.61	3.24e-05	0.0002	1.72e-07	1.25e-06	BC010981	cDNA sequence BC010981	Mm.74716.1	chr14	-	60223972	60224677
1441386_at	5.32	6.7	0.08	0.03	-2.61	2.71e-09	1.37e-07	2.63e-08	2.71e-07			Mm.210913.1	chr2	+	29697709	29698400
1429041_at	6.48	7.86	0.12	0.09	-2.61	1.41e-09	8.38e-08	9.52e-11	3.78e-09	2610005L07Rik	cadherin 11 pseudogene	Mm.1571.1	chr8	+	20122306	20151967
1436400_at	6.07	7.45	0.07	0.03	-2.61	7.01e-05	0.0004	1.65e-06	8.25e-06	Fxr1	fragile X mental retardation gene 1, autosomal homolog	Mm.181229.1	chr3	+	34064636	34065758
1425981_a_at	5.77	7.15	0.25	0.03	-2.61	1.58e-07	3.1e-06	9.78e-08	7.84e-07	Rbl2	retinoblastoma-like 2	Mm.28027.2	chr8	+	91070128	91123611
1435437_at	5.56	6.94	0.03	0.08	-2.61	5.26e-07	8.04e-06	1.88e-12	2.62e-10	Setd7	SET domain containing (lysine methyltransferase) 7	Mm.39291.1	chr3	-	51515318	51517191
1432719_at	6.29	7.67	0.13	0.08	-2.61	2.43e-08	7.03e-07	2.06e-07	1.46e-06			Mm.159255.1	chr1	-	78465447	78466926
1449039_a_at	9.4	10.78	0.08	0.03	-2.61	1.62e-07	3.16e-06	6.23e-07	3.65e-06	Hnrnpdl	heterogeneous nuclear ribonucleoprotein D-like	Mm.220918.1	chr5	-	100034655	100039304
1456088_at	5.6	6.98	0.17	0.07	-2.61	1.19e-06	1.55e-05	2.36e-05	8.16e-05	Xiap	X-linked inhibitor of apoptosis	Mm.149115.6	chrX	+	42105486	42109663
1436535_at	5.2	6.58	0.1	0.1	-2.61	3.34e-08	9.06e-07	7.12e-07	4.08e-06	Trove2	TROVE domain family, member 2	Mm.40370.1	chr1	-	143750665	143755078
1424216_a_at	9.46	10.84	0	0.04	-2.61	1.76e-09	9.89e-08	2.08e-09	3.75e-08	Papola	poly (A) polymerase alpha	Mm.3170.1	chr12	+	105784710	105813881
1428652_at	7.35	8.73	0.14	0.06	-2.61	2.7e-09	1.37e-07	4.29e-09	6.45e-08	0610010F05Rik	RIKEN cDNA 0610010F05 gene	Mm.48031.1	chr11	-	23573761	23606774
1429129_at	5	6.38	0.59	0.08	-2.6	1.63e-05	0.0001	4.07e-05	0.0001	Lrrcc1	leucine rich repeat and coiled-coil domain containing 1	Mm.200636.1	chr3	+	14533787	14572657
1420410_at	8.68	10.06	0.03	0.05	-2.6	2.51e-07	4.49e-06	1.16e-10	4.36e-09	Nr5a2	nuclear receptor subfamily 5, group A, member 2	Mm.16794.1	chr1	-	136843853	136960448
1431216_s_at	3.54	4.92	0.32	0.19	-2.6	8.23e-07	1.15e-05	1.67e-07	1.22e-06	Dnajc6	DnaJ (Hsp40) homolog, subfamily C, member 6	Mm.181754.1	chr4	+	101612831	101641156
1460401_at	7.55	8.93	0.02	0.03	-2.6	4.55e-10	3.91e-08	3.68e-10	1.03e-08	Edem3	ER degradation enhancer, mannosidase alpha-like 3	Mm.21954.1	chr1	+	151807515	151822328
1418008_at	6.34	7.72	0.14	0.07	-2.6	9.47e-10	6.35e-08	5.41e-10	1.36e-08	Paxbp1	PAX3 and PAX7 binding protein 1	Mm.347.1	chr16	-	91013108	91044355
1416731_at	7.82	9.2	0.06	0.08	-2.6	9.1e-08	2e-06	5.8e-07	3.44e-06	Top2b	topoisomerase (DNA) II beta	Mm.4093.1	chr14	+	16365177	16431283
1459461_at	5.99	7.37	0.12	0.05	-2.6	3.89e-09	1.77e-07	3.76e-08	3.58e-07			Mm.182644.1	chr1	+	82904192	82904813
1444787_at	4.17	5.55	0.16	0.05	-2.6	6.6e-07	9.67e-06	1.83e-09	3.41e-08			Mm.215590.1	chr17	+	15717394	15717891
1428107_at	5.68	7.06	0.28	0.07	-2.6	7.74e-06	7.12e-05	1.18e-09	2.44e-08	Sh3bgrl	SH3-binding domain glutamic acid-rich protein like	Mm.21446.1	chrX	+	109161341	109162471
1452007_at	5.14	6.52	0.37	0.1	-2.6	2.69e-05	0.0002	6.74e-09	9.13e-08	Vamp7	vesicle-associated membrane protein 7	Mm.1517.1	chrX_GL456233_random	-	10740	39163
1439108_at	5.35	6.73	0.27	0.12	-2.6	1.15e-07	2.4e-06	3.65e-07	2.35e-06	Kmt2e	lysine (K)-specific methyltransferase 2E	Mm.195887.2	chr5	+	23486322	23496194
1458305_at	3.47	4.85	0.16	0.09	-2.6	9.55e-06	8.46e-05	4.65e-09	6.85e-08	Tmtc3	transmembrane and tetratricopeptide repeat containing 3	Mm.213462.1	chr10	-	100484734	100485166
1459857_at	5.78	7.16	0.24	0.01	-2.6	7.41e-08	1.71e-06	2.72e-09	4.57e-08			Mm.173856.1	chr11	-	85033494	85033712
1439109_at	4.47	5.85	0.41	0.03	-2.6	9.08e-05	0.0005	2.34e-06	1.11e-05	Ccdc68	coiled-coil domain containing 68	Mm.100375.1	chr18	+	69925558	69969487
1433649_at	6.35	7.73	0.19	0.15	-2.6	7.84e-08	1.78e-06	1.59e-07	1.17e-06	Kdm1b	lysine (K)-specific demethylase 1B	Mm.31259.1	chr13	+	47083263	47084614
1444458_at	4.51	5.88	0.03	0.13	-2.6	2.52e-10	2.56e-08	4.91e-11	2.33e-09			Mm.80567.1	chr12	+	59185838	59186498
1438757_at	7.09	8.46	0.07	0.13	-2.59	9.64e-08	2.09e-06	1.37e-08	1.62e-07	Zfp850	zinc finger protein 850	Mm.129275.1	chr7	-	27987065	27987718
1417657_s_at	8.88	10.26	0.04	0	-2.59	1.25e-09	7.72e-08	1.84e-09	3.42e-08	Dnajc2	DnaJ (Hsp40) homolog, subfamily C, member 2	Mm.2467.1	chr5	-	21757270	21785222
1453036_at	5.17	6.54	0.13	0.04	-2.59	4.69e-10	3.97e-08	1.11e-10	4.23e-09	Mettl4	methyltransferase like 4	Mm.26175.1	chr17	-	94722590	94724474
1457588_at	5.05	6.42	0.11	0.07	-2.59	2.56e-06	2.88e-05	1.71e-08	1.92e-07	Vcp	valosin containing protein	Mm.206842.1	chr4	-	42992544	42993093
1433887_at	7.27	8.64	0.23	0.08	-2.59	2.27e-08	6.67e-07	2.22e-09	3.95e-08	Dnajc3	DnaJ (Hsp40) homolog, subfamily C, member 3	Mm.25122.1	chr14	+	118980728	118981701
1433783_at	4.91	6.28	0.09	0.1	-2.59	5.27e-09	2.24e-07	1.45e-11	9.99e-10	Ldb3	LIM domain binding 3	Mm.29733.3	chr14	-	34526698	34527369
1440994_at	5.96	7.33	0.08	0.11	-2.59	3.44e-07	5.71e-06	9.87e-07	5.37e-06	Shprh	SNF2 histone linker PHD RING helicase	Mm.138611.1	chr10	+	11216697	11217593
1456827_at	5.84	7.21	0.18	0.07	-2.59	5.37e-06	5.27e-05	9.56e-08	7.7e-07	Zfp729b	zinc finger protein 729b	Mm.138283.1	chr13	-	67592013	67592706
1423662_at	9.68	11.05	0.04	0.03	-2.59	1.99e-08	6.03e-07	7.03e-08	5.98e-07	Atp6ap2	ATPase, H+ transporting, lysosomal accessory protein 2	Mm.25148.1	chrX	+	12587750	12617049
1459185_at	4.71	6.08	0.19	0.13	-2.59	0.0001	0.0008	1.79e-08	1.99e-07	Npat	nuclear protein in the AT region	Mm.197239.1	chr9	+	53545277	53546014
1429418_at	7.54	8.91	0.08	0.03	-2.59	1.92e-10	2.16e-08	8.11e-10	1.84e-08	Cdc14b	CDC14 cell division cycle 14B	Mm.25335.1	chr13	-	64192544	64195130
1444184_at	6.06	7.43	0.15	0.07	-2.59	4.46e-10	3.85e-08	3.85e-10	1.06e-08			Mm.216370.1	chr2	-	94000685	94001344
1451628_a_at	6.43	7.8	0.22	0.09	-2.59	2.72e-05	0.0002	0.0002	0.0005	Ank3	ankyrin 3, epithelial	Mm.3526.2	chr10	+	69533732	70024624
1437743_at	6.28	7.65	0.15	0.07	-2.59	5.01e-09	2.16e-07	8.12e-08	6.74e-07	Aebp2	AE binding protein 2	Mm.200517.2	chr6	+	140647971	140655480
1447988_at	5.09	6.46	0.06	0.13	-2.59	1.72e-08	5.35e-07	1.22e-09	2.5e-08			Mm.140027.2	chr15	-	12456082	12456752
1417511_at	9.26	10.63	0.09	0.03	-2.59	2.17e-08	6.45e-07	1.06e-07	8.36e-07	Lyar	Ly1 antibody reactive clone	Mm.28560.1	chr5	+	38220539	38234306
1431465_s_at	6.05	7.42	0.24	0.09	-2.59	5.23e-05	0.0003	1.66e-05	6.01e-05	Fyttd1	forty-two-three domain containing 1	Mm.195995.1	chr16	+	32877812	32897250
1428505_at	8.27	9.64	0.12	0.04	-2.59	1.35e-08	4.44e-07	6.47e-08	5.6e-07	Ccdc90b	coiled-coil domain containing 90B	Mm.21173.1	chr7	+	92561163	92582294
1426476_at	8.05	9.42	0.15	0.04	-2.59	3.17e-08	8.72e-07	2.66e-07	1.8e-06	Rasa1	RAS p21 protein activator 1	Mm.153637.1	chr13	-	85215067	85289486
1455053_a_at	3.31	4.68	0.34	0.08	-2.59	1.83e-05	0.0001	5.64e-05	0.0002	Dcun1d1	DCN1, defective in cullin neddylation 1, domain containing 1 (S. cerevisiae)	Mm.30127.3	chr3	-	35892977	35894537
1450541_at	5.38	6.75	0.31	0.12	-2.58	0.0017	0.0058	0.0159	0.025	Pvt1	plasmacytoma variant translocation 1	Mm.4608.1	chr15	+	62176887	62184751
1434881_s_at	3.97	5.34	0.35	0.09	-2.58	1.75e-06	2.12e-05	8.9e-06	3.51e-05	Kctd12	potassium channel tetramerisation domain containing 12	Mm.24647.1	chr14	-	102976580	102980758
1424397_at	7.88	9.25	0.09	0.02	-2.58	7.3e-08	1.69e-06	4.7e-07	2.89e-06	Dhx36	DEAH (Asp-Glu-Ala-His) box polypeptide 36	Mm.34158.1	chr3	-	62469521	62506988
1416934_at	5.49	6.86	0.16	0.07	-2.58	3.99e-07	6.44e-06	2.79e-06	1.29e-05	Mtm1	X-linked myotubular myopathy gene 1	Mm.28580.1	chrX	+	71210766	71315295
1416687_at	7.83	9.2	0.06	0.06	-2.58	4.48e-07	7.06e-06	4.02e-11	2.01e-09	Plod2	procollagen lysine, 2-oxoglutarate 5-dioxygenase 2	Mm.79983.1	chr9	+	92542222	92608428
1426419_at	8.63	10	0.06	0.16	-2.58	1.08e-08	3.77e-07	5.52e-08	4.91e-07	Rbm26	RNA binding motif protein 26	Mm.218576.1	chr14	-	105109388	105115269
1455486_at	6.33	7.7	0.23	0.02	-2.58	8.73e-08	1.94e-06	5.81e-08	5.12e-07	Pias1	protein inhibitor of activated STAT 1	Mm.38869.2	chr9	-	62878367	62880096
1442271_at	5.57	6.94	0.19	0.04	-2.58	9.49e-05	0.0006	0.0004	0.0009			Mm.168478.1	chr2	+	91601156	91601814
1451566_at	4.93	6.29	0.25	0.08	-2.58	2.12e-07	3.91e-06	5.7e-07	3.4e-06	Zfp810	zinc finger protein 810	Mm.184060.1	chr9	-	22276732	22307681
1444559_at	3.53	4.9	0.25	0.11	-2.58	4.55e-05	0.0003	1.24e-10	4.57e-09			Mm.212647.1
1451442_at	7.47	8.83	0.15	0.06	-2.58	6.02e-08	1.45e-06	2.98e-07	1.98e-06	Cfap36	cilia and flagella associated protein 36	Mm.27885.1	chr11	-	29221537	29247409
1433704_s_at	7.91	9.28	0.1	0.02	-2.58	4.03e-07	6.49e-06	5.13e-10	1.31e-08	Sec62	SEC62 homolog (S. cerevisiae)	Mm.200980.2	chr3	+	30792875	30820092
1441492_at	5.06	6.42	0.05	0.35	-2.58	7.48e-06	6.93e-05	1.23e-05	4.62e-05			Mm.207488.1	chr2	-	168930983	168931673
1440320_at	4.61	5.98	0.2	0.13	-2.58	2.03e-06	2.38e-05	1.93e-05	6.86e-05			Mm.33608.1	chr6	+	30060300	30060901
1419867_a_at	9.04	10.41	0.02	0.03	-2.58	1.82e-10	2.08e-08	8.44e-10	1.9e-08	Ankhd1	ankyrin repeat and KH domain containing 1	Mm.24790.2	chr18	+	36638323	36642987
1460474_at	7.71	9.08	0.13	0	-2.58	2.31e-10	2.45e-08	1.96e-11	1.21e-09			Mm.87684.1	chr12	+	19295295	19297448
1453311_at	4.87	6.23	0.1	0.09	-2.58	1.87e-07	3.54e-06	2.74e-06	1.27e-05			Mm.133307.1	chr2	-	155879884	155881360
1439209_at	4.92	6.29	0.19	0.03	-2.58	2.35e-07	4.25e-06	4.72e-09	6.92e-08	Tcf12	transcription factor 12	Mm.61499.1	chr9	-	71942257	71943128
1435251_at	6.74	8.11	0.07	0.02	-2.58	1.21e-08	4.1e-07	2.56e-10	7.85e-09	Snx13	sorting nexin 13	Mm.34671.1	chr12	+	35146132	35147477
1452877_at	9.38	10.75	0.06	0.03	-2.58	5.95e-09	2.45e-07	1.62e-08	1.84e-07	2700029M09Rik	RIKEN cDNA 2700029M09 gene	Mm.25263.1	chr8	+	60890395	60907579
1420989_at	5.7	7.07	0.12	0.11	-2.58	1.18e-07	2.45e-06	2.86e-07	1.91e-06	Cfap97	cilia and flagella associated protein 97	Mm.133623.1	chr8	+	46163691	46192881
1442416_at	5.61	6.98	0.16	0.09	-2.58	3.18e-08	8.75e-07	7.64e-08	6.41e-07			Mm.125647.1	chr12	+	44317019	44317750
1452635_x_at	7.36	8.72	0.09	0.05	-2.58	8.87e-05	0.0005	2.37e-06	1.12e-05	Taf1d	TATA box binding protein (Tbp)-associated factor, RNA polymerase I, D	Mm.218317.1	chr9	+	15307727	15312104
1452350_at	6.69	8.05	0.09	0	-2.57	2.05e-06	2.41e-05	1.11e-07	8.73e-07	Brd8	bromodomain containing 8	Mm.28414.3	chr18	-	34599987	34605691
1417140_a_at	8.52	9.89	0.1	0.01	-2.57	2.64e-10	2.62e-08	3.57e-10	1.01e-08	Ptpn2	protein tyrosine phosphatase, non-receptor type 2	Mm.985.1	chr18	-	67665508	67724588
1446835_at	4.47	5.83	0.13	0.12	-2.57	1.72e-05	0.0001	2.96e-07	1.97e-06			Mm.208141.1	chr17	+	6109657	6110258
1454064_a_at	9.58	10.95	0.06	0.05	-2.57	5.16e-09	2.2e-07	3e-08	3e-07	Rnf138	ring finger protein 138	Mm.42154.3	chr18	+	21002094	21027385
1456918_at	6.55	7.92	0.22	0.15	-2.57	3.83e-08	1.01e-06	6.43e-10	1.54e-08	Raph1	Ras association (RalGDS/AF-6) and pleckstrin homology domains 1	Mm.44367.1	chr1	-	60482306	60483056
1421895_at	8.66	10.03	0.12	0.06	-2.57	1.68e-05	0.0001	1.29e-05	4.83e-05	Eif2s3x	eukaryotic translation initiation factor 2, subunit 3, structural gene X-linked	Mm.218851.1	chrX	+	33505659	33507947
1426913_at	6.45	7.81	0.22	0.07	-2.57	2.48e-07	4.45e-06	4.32e-10	1.16e-08	Lss	lanosterol synthase	Mm.55075.1	chr10	+	76547433	76557142
1435391_at	5.81	7.18	0.24	0	-2.57	9.2e-08	2.02e-06	3.28e-10	9.45e-09	Rbm33	RNA binding motif protein 33	Mm.89914.1	chr5	+	28418680	28419244
1433740_at	6.87	8.23	0.01	0.05	-2.57	2.22e-09	1.18e-07	5.72e-10	1.42e-08	Tmem87b	transmembrane protein 87B	Mm.12603.1	chr2	+	128852637	128854261
1441372_at	4.4	5.76	0.32	0.06	-2.57	7.72e-08	1.77e-06	3.55e-07	2.29e-06			Mm.207507.1	chr18	+	67948213	67949067
1427016_at	7.51	8.87	0.14	0.05	-2.57	3.12e-07	5.31e-06	3.29e-08	3.23e-07	4932438A13Rik	RIKEN cDNA 4932438A13 gene	Mm.33367.1	chr3	+	37036654	37053033
1434766_at	5.61	6.97	0.12	0.16	-2.57	8.25e-09	3.1e-07	1.25e-13	4.27e-11	Prkaa2	protein kinase, AMP-activated, alpha 2 catalytic subunit	Mm.10344.1	chr4	-	105029873	105032033
1429707_at	9.29	10.65	0.02	0.04	-2.57	8.33e-08	1.87e-06	2.63e-07	1.79e-06	Plaa	phospholipase A2, activating protein	Mm.22724.2	chr4	-	94568717	94603251
1442241_at	4.49	5.85	0.08	0.06	-2.57	3.09e-08	8.55e-07	3.34e-07	2.18e-06			Mm.82655.1	chr5	-	23586274	23586975
1417007_a_at	9.48	10.84	0.09	0.05	-2.57	1.58e-09	9.05e-08	6.55e-10	1.57e-08	Vps4b	vacuolar protein sorting 4b (yeast)	Mm.18705.1	chr1	-	106770787	106796706
1417594_at	7.52	8.88	0.07	0.03	-2.57	1.89e-08	5.78e-07	1.84e-11	1.16e-09	Gkap1	G kinase anchoring protein 1	Mm.5030.1	chr13	-	58233350	58274101
1439035_at	6.69	8.05	0.27	0.07	-2.56	6.51e-07	9.56e-06	9.33e-06	3.65e-05	Zfp322a	zinc finger protein 322A	Mm.41024.1	chr13	-	23353102	23354887
1443899_at	5.29	6.65	0.14	0.03	-2.56	2.87e-08	8.03e-07	4.95e-08	4.49e-07	Cep162	centrosomal protein 162	Mm.102740.1	chr9	-	87192529	87204139
1459289_at	4.67	6.03	0.11	0.12	-2.56	2.04e-07	3.8e-06	1.57e-10	5.42e-09			Mm.207412.1	chr13	+	109551259	109551930
1441320_a_at	5.48	6.84	0.13	0.01	-2.56	8.53e-05	0.0005	5.93e-05	0.0002	Trim56	tripartite motif-containing 56	Mm.22973.1	chr5	-	137105641	137107115
1457744_at	8.24	9.6	0.14	0.04	-2.56	6.17e-08	1.48e-06	1.57e-06	7.91e-06	Ddx46	DEAD (Asp-Glu-Ala-Asp) box polypeptide 46	Mm.212498.1	chr13	+	55635009	55645467
1456689_at	5.52	6.88	0.06	0.07	-2.56	3.16e-06	3.41e-05	2.18e-06	1.05e-05	Rnf10	ring finger protein 10	Mm.212795.1	chr5	-	115270612	115271238
1459722_at	4.71	6.06	0.26	0.09	-2.56	6.5e-08	1.54e-06	1.6e-07	1.18e-06			Mm.80676.1	chr13	-	107768136	107768535
1435617_at	5.36	6.72	0.33	0.05	-2.56	2.8e-07	4.87e-06	2.53e-07	1.72e-06	Camkmt	calmodulin-lysine N-methyltransferase	Mm.32976.1	chr17	+	85129419	85130490
1438520_at	7.28	8.64	0.15	0.08	-2.56	3.64e-09	1.68e-07	1.94e-09	3.56e-08	Slc25a36	solute carrier family 25, member 36	Mm.120398.1	chr9	-	97074609	97075380
1458243_at	3.95	5.31	0.06	0.12	-2.56	6.23e-09	2.51e-07	2.83e-08	2.87e-07			Mm.182723.1	chr13	+	66504664	66505211
1446627_at	4.22	5.57	0.14	0.11	-2.56	6.25e-08	1.49e-06	4.77e-08	4.35e-07			Mm.216152.1	chr15	-	34891693	34892329
1453684_s_at	9.67	11.03	0.07	0.02	-2.56	8.18e-11	1.12e-08	4.35e-10	1.17e-08	Zc3h15	zinc finger CCCH-type containing 15	Mm.221150.1	chr2	+	83644480	83658302
1455014_at	4.82	6.17	0.48	0.07	-2.56	4e-06	4.13e-05	1.19e-05	4.49e-05	Gm20300	predicted gene, 20300	Mm.86217.1	chr10	-	30603197	30604954
1445181_at	5.81	7.16	0.08	0.09	-2.56	1.12e-09	7.15e-08	3.75e-09	5.83e-08	Eml5	echinoderm microtubule associated protein like 5	Mm.216343.1	chr12	-	98788204	98788929
1423684_at	10.69	12.05	0.01	0.04	-2.56	5.67e-11	8.68e-09	1.17e-09	2.42e-08	Hnrnpk	heterogeneous nuclear ribonucleoprotein K	Mm.142872.2	chr13	-	58391141	58402478
1445212_at	5.03	6.38	0.19	0.13	-2.56	1.37e-06	1.74e-05	2.52e-05	8.65e-05			Mm.208216.1	chr5	+	121403807	121404514
1438660_at	7.17	8.53	0.2	0.12	-2.56	1.11e-07	2.33e-06	7.67e-07	4.34e-06	Gcnt2	glucosaminyl (N-acetyl) transferase 2, I-branching enzyme	Mm.217279.1	chr13	+	40918602	40919280
1438062_at	6.39	7.75	0.04	0.04	-2.56	0.0013	0.0048	0.0008	0.0018	Rsf1	remodeling and spacing factor 1	Mm.66407.1	chr7	+	97689914	97691198
1445321_at	4.08	5.44	0.32	0.13	-2.56	3.58e-08	9.57e-07	7.93e-09	1.04e-07			Mm.218665.1	chr15	-	59347115	59347757
[truncated: 1,886 more rows]

## Sheet: P31 vs FC mESCs down regulated 
Category	Term	Count	%	PValue	Genes	List Total	Pop Hits	Pop Total	Fold Enrichment	Bonferroni	Benjamini	FDR
GOTERM_BP_5	GO:0090304~nucleic acid metabolic process	707	39.2778	2.39922e-69	XRCC4, MEF2A, NAA15, SYNCRIP, INTS2, CLK1, RORA, NSRP1, CUL3, INTS8, CLK4, PHTF2, PIK3CA, LUC7L2, RPL11, DHX36, PTBP3, PTBP2, OGT, DHX30, LUC7L3, STAG2, CCAR1, KRR1, MECP2, LIG4, MED13, CTDSPL2, MIRLET7D, ZFP280D, MTERF1A, RPS13, ROR2, MAPK8, EIF2AK2, TRAPPC2, RAD23B, PUS3, MYEF2, AHCTF1, UBA5, MYBL1, DIDO1, CACYBP, TNKS, PABPC1, TCF4, PRPF40A, RPS24, ZC3H14, ASXL2, DHX9, MKI67, TAOK1, ATR, GM142…	1447	4805	17152	1.7441	1.00191e-65	1.00191e-65	4.47929e-66
GOTERM_MF_5	GO:0044822~poly(A) RNA binding	277	15.3889	4.8636e-63	DZIP3, ZFP638, NAA15, SYNCRIP, PNISR, NSRP1, HMGN5, NONO, EIF1AX, LUC7L2, RPL11, PTBP3, DHX36, DDX10, PTBP2, DHX30, LUC7L3, CCAR1, KRR1, GTPBP4, PAN3, SRP54A, ZFP326, SRP54B, SRP54C, MECP2, CTNNA1, PCF11, HUWE1, SERBP1, EIF2S1, EIF2S2, MTERF1A, ATP5C1, RPS13, EIF2AK2, FUS, TDRD3, FIP1L1, SRSF10, SRSF11, MYEF2, ANGEL2, BC005561, PRRC2C, MTIF2, DIDO1, HNRNPA3, HTATSF1, BRIX1, PABPC1, RPS20, PRPF40A…	1083	1197	13115	2.80237	1.90653e-60	1.90653e-60	6.76383e-60
GOTERM_CC_5	GO:0044428~nuclear part	607	33.7222	1.00392e-61	XRCC4, MEF2A, NEAT1, SYNCRIP, INTS2, RORA, PNISR, NSRP1, ACBD5, INTS8, RAE1, GIT2, STAG3, LUC7L2, RPL11, PTBP2, OGT, LUC7L3, STAG2, STAG1, CCAR1, IBTK, KRR1, MAGI1, SRP54A, SRP54B, MECP2, LIG4, MED13, PCM1, ERGIC2, CTDSPL2, NCAPD2, RPS13, YME1L1, RAD23B, HMGCS1, MYEF2, AHCTF1, MYBL1, MTIF2, ARFGEF1, DIDO1, ARIH1, CACYBP, DUSP16, TNKS, PABPC1, TCF4, PRPF40A, ZC3H14, ASXL2, DHX9, ZC3H13, ZC3H15, MK…	1422	3625	15239	1.79448	7.82053e-59	7.82053e-59	1.53563e-58
GOTERM_CC_5	GO:0031981~nuclear lumen	549	30.5	9.48236e-61	XRCC4, MEF2A, NEAT1, SYNCRIP, INTS2, RORA, PNISR, NSRP1, ACBD5, INTS8, RAE1, GIT2, STAG3, LUC7L2, RPL11, OGT, STAG2, LUC7L3, STAG1, IBTK, KRR1, MAGI1, SRP54A, SRP54B, MECP2, LIG4, MED13, ERGIC2, CTDSPL2, NCAPD2, RPS13, YME1L1, RAD23B, HMGCS1, MYEF2, AHCTF1, MYBL1, MTIF2, ARFGEF1, DIDO1, ARIH1, CACYBP, DUSP16, TNKS, TCF4, PRPF40A, ZC3H14, ASXL2, DHX9, ZC3H13, ZC3H15, MKI67, NDC80, ATR, SRSF3, SRSF…	1422	3139	15239	1.87429	7.38676e-58	3.69338e-58	1.45046e-57
GOTERM_CC_5	GO:0005634~nucleus	899	49.9444	1.04172e-52	MEF2A, NEAT1, PPP2R5C, SYNCRIP, SGMS1, RORA, CUL3, RAE1, VPS4B, STAG3, DHX36, PTBP3, PTBP2, OGT, DHX30, STAG2, STAG1, CCAR1, BRAF, SRP54A, SRP54B, SRP54C, MECP2, BTBD7, LIG4, MED13, NCAPD2, ZWINT, ZFP280D, MAPK8, EIF2AK2, RAD23B, AHCTF1, MYBL1, ARFGEF1, ARIH1, NCAPG2, DUSP16, PABPC1, FRA10AC1, ASXL2, ZC3H14, DHX9, ZC3H13, ZC3H15, NDC80, PIBF1, ATR, PANCT2, SRSF3, SRSF5, SRSF7, GK, DHX40, SRSF1, B…	1422	6713	15239	1.43516	8.115e-50	2.705e-50	1.59345e-49
GOTERM_CC_5	GO:0005654~nucleoplasm	432	24	1.80868e-52	XRCC4, MEF2A, NEAT1, SYNCRIP, INTS2, RORA, PNISR, NSRP1, ACBD5, INTS8, GIT2, LUC7L2, STAG3, RPL11, OGT, STAG2, LUC7L3, STAG1, IBTK, MAGI1, SRP54A, SRP54B, LIG4, MED13, CTDSPL2, NCAPD2, YME1L1, RAD23B, HMGCS1, MYEF2, AHCTF1, MYBL1, MTIF2, DIDO1, ARFGEF1, ARIH1, DUSP16, CACYBP, PRPF40A, ASXL2, ZC3H14, ZC3H13, DHX9, ATR, SRSF3, SRSF5, WDR61, SRSF7, TRPS1, PARPBP, FNBP4, H3F3B, SRSF1, TAF1B, CRNKL1, …	1422	2325	15239	1.99121	1.40896e-49	3.5224e-50	2.76662e-49
GOTERM_CC_5	GO:0070013~intracellular organelle lumen	573	31.8333	2.16845e-51	PDP1, XRCC4, MEF2A, NEAT1, SYNCRIP, INTS2, RORA, PNISR, NSRP1, ACBD5, INTS8, RAE1, GIT2, STAG3, LUC7L2, RPL11, OGT, DHX30, LUC7L3, STAG2, STAG1, IBTK, KRR1, MAGI1, SRP54A, SRP54B, MECP2, LIG4, MED13, ERGIC2, CTDSPL2, NCAPD2, MTERF1A, RPS13, YME1L1, RAD23B, HMGCS1, MYEF2, AHCTF1, MYBL1, MTIF2, ARFGEF1, DIDO1, ARIH1, CACYBP, DUSP16, TNKS, TCF4, PRPF40A, ZC3H14, ASXL2, DHX9, ZC3H13, ZC3H15, MKI67, N…	1422	3548	15239	1.73072	1.68922e-48	3.37845e-49	3.31695e-48
GOTERM_BP_5	GO:0016070~RNA metabolic process	616	34.2222	2.17846e-51	MEF2A, NAA15, SYNCRIP, INTS2, CLK1, RORA, NSRP1, CUL3, INTS8, CLK4, PHTF2, LUC7L2, RPL11, PTBP3, DHX36, PTBP2, OGT, DHX30, LUC7L3, CCAR1, KRR1, MECP2, MED13, CTDSPL2, MIRLET7D, ZFP280D, MTERF1A, RPS13, ROR2, MAPK8, EIF2AK2, TRAPPC2, PUS3, MYEF2, AHCTF1, UBA5, MYBL1, DIDO1, TNKS, PABPC1, TCF4, PRPF40A, RPS24, ZC3H14, ASXL2, DHX9, GM14296, FNIP1, SRSF3, SRSF5, UPF3B, SRSF7, WDR61, TRPS1, UBA3, D1PA…	1447	4331	17152	1.68593	9.09724e-48	4.54862e-48	4.06713e-48
GOTERM_CC_5	GO:0044446~intracellular organelle part	931	51.7222	3.33812e-39	PDP1, MEF2A, NEAT1, VPS54, PPP2R5C, SYNCRIP, VPS50, SGMS1, RORA, ITSN2, CUL3, RAE1, VMA21, VPS4B, STAG3, DHX36, PTBP2, OGT, DHX30, STAG2, STAG1, CCAR1, KIF5B, SRP54A, SRP54B, UGCG, MECP2, VPS41, LIG4, MED13, NCAPD2, ARFGEF3, ZWINT, MTERF1A, ROR2, MAPK8, RAD23B, MOB4, MTX3, AHCTF1, ARF6, CNTRL, MYBL1, ARFGEF1, ARIH1, DUSP16, KBTBD8, PABPC1, ZC3H14, ASXL2, ACER3, DHX9, ZC3H13, ZC3H15, KIF3A, NDC80,…	1422	7483	15239	1.33331	2.6004e-36	4.334e-37	5.10612e-36
GOTERM_BP_5	GO:0034645~cellular macromolecule biosynthetic process	627	34.8333	5.57244e-39	MEF2A, NAA15, SYNCRIP, RORA, CUL3, PHTF2, RPL11, DHX36, OGT, STAG2, CCAR1, MECP2, LIG4, MED13, CTDSPL2, MIRLET7D, EIF2S1, ZFP280D, EIF2S2, MTERF1A, RPS13, ROR2, MAPK8, EIF2AK2, TRAPPC2, MYEF2, AHCTF1, MYBL1, MTIF2, ARFGEF1, DIDO1, CACYBP, TNKS, RPS20, TCF4, RPS24, ASXL2, PAIP1, ATR, GM14296, FNIP1, FXR1, SRSF5, UPF3B, WDR61, TRPS1, LOC100044627, UBA3, D1PAS1, H3F3B, RWDD3, TAF1B, BACH1, TAF1D, GM…	1447	4810	17152	1.54514	2.32705e-35	7.75683e-36	1.04036e-35
GOTERM_BP_5	GO:0010468~regulation of gene expression	570	31.6667	2.03866e-37	MEF2A, A2M, NAA15, SYNCRIP, SGMS1, CLK1, RORA, NSRP1, CUL3, CLK4, PHTF2, PIK3CA, RPL11, PTBP3, DHX36, PTBP2, OGT, CCAR1, BRAF, MECP2, MED13, CTDSPL2, MIRLET7D, ZFP280D, EIF2S1, MTERF1A, RPS13, ROR2, MAPK8, EIF2AK2, TRAPPC2, MYEF2, AHCTF1, MYBL1, TNKS, PABPC1, TCF4, ZC3H14, ASXL2, DHX9, PAIP1, GM14296, FNIP1, FXR1, SRSF3, SRSF5, UPF3B, SRSF7, WDR61, TRPS1, UBA3, D1PAS1, H3F3B, RWDD3, TAF1B, SRSF1,…	1447	4268	17152	1.58306	8.51345e-34	2.12836e-34	3.80613e-34
GOTERM_BP_5	GO:0051252~regulation of RNA metabolic process	498	27.6667	2.4924e-36	MEF2A, NAA15, RORA, CLK1, NSRP1, CUL3, PHTF2, CLK4, RPL11, PTBP3, DHX36, PTBP2, OGT, CCAR1, MECP2, MED13, CTDSPL2, MIRLET7D, ZFP280D, MTERF1A, RPS13, ROR2, MAPK8, EIF2AK2, TRAPPC2, MYEF2, AHCTF1, MYBL1, TNKS, PABPC1, TCF4, ZC3H14, ASXL2, GM14296, FNIP1, SRSF3, SRSF5, SRSF7, WDR61, TRPS1, UBA3, H3F3B, RWDD3, BACH1, SRSF1, TAF1B, TAF1D, GM2004, EIF2A, RLIM, YBX1, ANP32A, USP16, USP15, BRD8, NFKBIZ,…	1447	3575	17152	1.6512	1.04083e-32	2.08165e-33	4.65324e-33
GOTERM_BP_5	GO:2000112~regulation of cellular macromolecule biosynthetic process	528	29.3333	2.5211e-36	MEF2A, NAA15, SYNCRIP, RORA, CUL3, PHTF2, RPL11, DHX36, OGT, STAG2, CCAR1, MECP2, MED13, CTDSPL2, MIRLET7D, ZFP280D, EIF2S1, MTERF1A, ROR2, MAPK8, EIF2AK2, TRAPPC2, MYEF2, AHCTF1, MYBL1, ARFGEF1, CACYBP, TNKS, TCF4, ASXL2, PAIP1, ATR, GM14296, FNIP1, FXR1, SRSF5, UPF3B, WDR61, TRPS1, UBA3, H3F3B, RWDD3, BACH1, TAF1B, TAF1D, GM2004, EIF2A, RLIM, YBX1, ANP32A, USP16, USP15, BRD8, CDC7, NFKBIZ, EXOS…	1447	3875	17152	1.61513	1.05281e-32	1.75469e-33	4.70684e-33
GOTERM_BP_5	GO:0010556~regulation of macromolecule biosynthetic process	535	29.7222	1.12005e-35	MEF2A, NAA15, SYNCRIP, RORA, CUL3, PHTF2, RPL11, DHX36, OGT, STAG2, CCAR1, MECP2, MED13, CTDSPL2, MIRLET7D, ZFP280D, EIF2S1, MTERF1A, ROR2, MAPK8, EIF2AK2, TRAPPC2, MYEF2, AHCTF1, MYBL1, ARFGEF1, CACYBP, TNKS, TCF4, ASXL2, PAIP1, ATR, GM14296, FNIP1, FXR1, SRSF5, UPF3B, WDR61, TRPS1, UBA3, H3F3B, RWDD3, BACH1, TAF1B, TAF1D, GM2004, EIF2A, RLIM, YBX1, ANP32A, USP16, USP15, BRD8, CDC7, NFKBIZ, EXOS…	1447	3966	17152	1.599	4.67733e-32	6.68189e-33	2.0911e-32
GOTERM_CC_5	GO:0043231~intracellular membrane-bounded organelle	1177	65.3889	2.13291e-32	PDP1, MEF2A, NEAT1, VPS54, PPP2R5C, SYNCRIP, VPS50, RORA, SGMS1, CUL3, RAE1, VMA21, VPS4B, STAG3, DHX36, PTBP3, PTBP2, OGT, DHX30, STAG2, CCAR1, STAG1, KIF5B, BRAF, SRP54A, SRP54B, UGCG, SRP54C, MECP2, BTBD7, VPS41, LIG4, SCYL3, MED13, NCAPD2, GM38481, ARFGEF3, ZFP280D, ZWINT, MTERF1A, MAPK8, EIF2AK2, RAD23B, MOB4, MTX3, AHCTF1, ARF6, MYBL1, ARFGEF1, ARIH1, NCAPG2, DUSP16, KBTBD8, MTCP1, PABPC1, …	1422	10626	15239	1.18703	1.66153e-29	2.37362e-30	3.26258e-29
GOTERM_CC_5	GO:0043229~intracellular organelle	1259	69.9444	1.68669e-31	PDP1, MEF2A, NEAT1, VPS54, PPP2R5C, SYNCRIP, VPS50, RORA, SGMS1, ITSN2, CUL3, RAE1, BTBD1, VMA21, VPS4B, STAG3, DHX36, PTBP3, PTBP2, OGT, DHX30, STAG2, CCAR1, STAG1, KIF5B, BRAF, SRP54A, SRP54B, SRP54C, UGCG, MECP2, BTBD7, VPS41, LIG4, SCYL3, MED13, NCAPD2, GM38481, ARFGEF3, ZFP280D, ZWINT, MTERF1A, ROR2, MAPK8, EIF2AK2, RAD23B, MOB4, MTX3, AHCTF1, ARF6, CNTRL, MYBL1, ARFGEF1, ARIH1, NCAPG2, DUSP…	1422	11735	15239	1.14974	1.31393e-28	1.64242e-29	2.58003e-28
GOTERM_BP_5	GO:0032774~RNA biosynthetic process	480	26.6667	6.73275e-31	MEF2A, NAA15, RORA, CUL3, PHTF2, RPL11, DHX36, OGT, CCAR1, MECP2, MED13, CTDSPL2, MIRLET7D, ZFP280D, MTERF1A, ROR2, MAPK8, EIF2AK2, TRAPPC2, MYEF2, AHCTF1, MYBL1, DIDO1, TNKS, TCF4, ASXL2, GM14296, FNIP1, SRSF5, WDR61, TRPS1, UBA3, H3F3B, RWDD3, BACH1, TAF1B, TAF1D, GM2004, EIF2A, RLIM, YBX1, ANP32A, TWISTNB, USP16, USP15, BRD8, NFKBIZ, EXOSC9, AW146154, BRWD3, SS18, BRWD1, TAF13, EIF4A2, NCK1, N…	1447	3565	17152	1.59598	2.8116e-27	3.5145e-28	1.25699e-27
GOTERM_BP_5	GO:2001141~regulation of RNA biosynthetic process	468	26	1.69182e-30	MEF2A, NAA15, RORA, CUL3, PHTF2, RPL11, DHX36, OGT, CCAR1, MECP2, MED13, CTDSPL2, MIRLET7D, ZFP280D, MTERF1A, ROR2, MAPK8, EIF2AK2, TRAPPC2, MYEF2, AHCTF1, MYBL1, TNKS, TCF4, ASXL2, GM14296, FNIP1, SRSF5, WDR61, TRPS1, UBA3, H3F3B, RWDD3, BACH1, TAF1B, TAF1D, GM2004, EIF2A, RLIM, YBX1, ANP32A, USP16, USP15, BRD8, NFKBIZ, EXOSC9, AW146154, BRWD3, SS18, BRWD1, TAF13, EIF4A2, NCK1, NAB1, CAND1, CLOC…	1447	3458	17152	1.60423	7.06503e-27	7.85004e-28	3.15858e-27
GOTERM_BP_5	GO:0006355~regulation of transcription, DNA-templated	467	25.9444	1.8132e-30	MEF2A, NAA15, RORA, CUL3, PHTF2, RPL11, DHX36, OGT, CCAR1, MECP2, MED13, CTDSPL2, MIRLET7D, ZFP280D, MTERF1A, ROR2, MAPK8, EIF2AK2, TRAPPC2, MYEF2, AHCTF1, MYBL1, TNKS, TCF4, ASXL2, GM14296, FNIP1, SRSF5, WDR61, TRPS1, UBA3, H3F3B, RWDD3, BACH1, TAF1B, TAF1D, GM2004, EIF2A, RLIM, YBX1, ANP32A, USP16, USP15, BRD8, NFKBIZ, EXOSC9, AW146154, BRWD3, SS18, BRWD1, TAF13, NCK1, NAB1, CAND1, CLOCK, THOC1…	1447	3449	17152	1.60498	7.57193e-27	7.57193e-28	3.3852e-27
GOTERM_BP_5	GO:0034654~nucleobase-containing compound biosynthetic process	508	28.2222	6.35309e-28	MEF2A, NAA15, RORA, CUL3, PHTF2, RPL11, DHX36, OGT, CCAR1, MECP2, LIG4, MED13, CTDSPL2, MIRLET7D, ZFP280D, MTERF1A, ROR2, MAPK8, EIF2AK2, TRAPPC2, MYEF2, AHCTF1, MYBL1, DIDO1, TNKS, TCF4, ASXL2, ATR, GM14296, FNIP1, SRSF5, WDR61, TRPS1, UBA3, H3F3B, RWDD3, BACH1, TAF1B, TAF1D, GM2004, EIF2A, RLIM, YBX1, ANP32A, TWISTNB, USP16, USP15, BRD8, NFKBIZ, EXOSC9, AW146154, BRWD3, PDCL2, SS18, BRWD1, TAF1…	1447	3952	17152	1.52368	2.65305e-24	2.41187e-25	1.18611e-24
GOTERM_BP_5	GO:0006396~RNA processing	151	8.38889	1.22225e-23	MALAT1, PRPF4B, RNMT, ZFP638, RBM3, RBM4, RBM5, SYNCRIP, INTS2, NSRP1, PNN, SETX, NONO, SFSWAP, INTS8, TARDBP, TIA1, PSIP1, LUC7L2, SRRM1, DHX36, PTBP3, RPL11, PTBP2, TGS1, DHX30, LUC7L3, NCBP3, PABPN1, KRR1, GTPBP4, PAN3, ZFP326, FMR1, HNRNPA2B1, HNRNPU, RSL1D1, PCF11, TRMT13, CELF2, RPS13, TDRD3, PUS3, FIP1L1, SRSF10, PNPT1, UBA5, HNRNPA3, ZFC3H1, DDX46, HNRNPK, CNOT6L, METTL2, HNRNPF, HTATSF1,…	1447	765	17152	2.33971	5.1041e-20	4.25341e-21	2.2819e-20
GOTERM_BP_5	GO:1903047~mitotic cell cycle process	142	7.88889	2.74303e-23	ITGB3BP, RAD51B, CHMP4C, TTK, RPS6KB1, CD2AP, CUL3, RAD21, ANK3, VPS4B, INSR, STAG2, ASPM, STAG1, TOPBP1, NCAPD2, NABP1, MAD2L1, ABCB1A, SYCP3, ZWINT, MCMBP, PIAS1, AKAP8, RAD17, DSCC1, MPLKIP, BLM, NEK1, SLF1, LRRCC1, AHCTF1, ANLN, CHEK1, CCNG1, CCNG2, ATF2, NIPBL, DDX3X, NAA50, NCAPG2, CENPC1, FBXO5, TNKS, CLASP2, HELLS, ERCC6L, CKAP2, CKAP5, CDC23, NDC80, PIBF1, CDC27, REEP3, NEDD1, EIF4E, TMO…	1447	702	17152	2.39771	1.14549e-19	8.81147e-21	5.12118e-20
GOTERM_BP_5	GO:0000280~nuclear division	124	6.88889	9.03165e-23	ITGB3BP, RAD51B, CHMP4C, TTK, CD2AP, CUL3, RAD21, VPS4B, STAG3, INSR, STAG2, ASPM, STAG1, TOPBP1, NCAPD2, MAD2L1, SYCP3, ZWINT, MCMBP, AKAP8, DSCC1, MPLKIP, NEK1, SLF1, LRRCC1, AHCTF1, ANLN, CHEK1, CCNG1, CCNG2, NIPBL, NAA50, NCAPG2, CENPC1, MARF1, FBXO5, TNKS, CLASP2, HELLS, ERCC6L, MKI67, CKAP5, CDC23, PIBF1, NDC80, DDX4, CDC27, REEP3, SUV39H2, NEDD1, MAP9, SMC1A, SMC1B, KIF23, BORA, CLTC, LATS…	1447	576	17152	2.55179	3.77162e-19	2.69401e-20	1.68619e-19
GOTERM_BP_5	GO:0016071~mRNA metabolic process	116	6.44444	4.4267e-22	MALAT1, PRPF4B, RNMT, RBM4, RBM5, SYNCRIP, NSRP1, CNOT7, CNOT6, PNN, SETX, NONO, SFSWAP, TARDBP, TIA1, PSIP1, LUC7L2, SRRM1, PTBP3, PTBP2, LUC7L3, NCBP3, PABPN1, PAN3, ZFP326, HNRNPA2B1, FMR1, HNRNPR, HNRNPU, SLTM, PCF11, CELF2, TDRD3, FIP1L1, SRSF10, PNPT1, HNRNPA3, DDX46, HNRNPK, CNOT6L, HTATSF1, HNRNPF, NPM1, PABPC1, PRPF40A, ZC3H14, CSTF3, CSTF2, SMG6, SREK1, SMG1, YTHDC1, DDX5, RBMX, HNRNPA1…	1447	528	17152	2.60418	1.84859e-18	1.23239e-19	8.26454e-19
GOTERM_CC_5	GO:0043232~intracellular non-membrane-bounded organelle	539	29.9444	5.81323e-22	DLC1, XRCC4, MEF2A, RP2, PPP2R5C, ITSN2, CCDC141, CUL3, BTBD1, RAE1, VPS4B, STAG3, RPL11, DHX36, TLK2, OGT, DHX30, PLS3, STAG2, STAG1, KRR1, KIF5B, ROCK1, SRP54A, MPDZ, MECP2, VPS41, LIG4, CTNNA1, PCM1, ERGIC2, NCAPD2, SPAG9, ZWINT, EIF2S1, MTERF1A, RPS13, ROR2, MAPK8, GNAI3, AHCTF1, CNTRL, DAAM1, ARFGEF1, DIDO1, KBTBD8, TNKS, RPS20, PABPC1, TCF4, RPS24, ZC3H14, ASXL2, DHX9, ZC3H15, KIF3A, MKI67,…	1422	4096	15239	1.41022	4.52851e-19	5.03168e-20	8.89215e-19
GOTERM_BP_5	GO:0007067~mitotic nuclear division	100	5.55556	6.53947e-22	ITGB3BP, CHMP4C, CD2AP, CUL3, RAD21, VPS4B, INSR, ASPM, STAG2, STAG1, NCAPD2, MAD2L1, SYCP3, ZWINT, MCMBP, AKAP8, DSCC1, MPLKIP, NEK1, SLF1, LRRCC1, AHCTF1, ANLN, CHEK1, CCNG1, CCNG2, NIPBL, NAA50, NCAPG2, CENPC1, FBXO5, TNKS, CLASP2, HELLS, ERCC6L, CKAP5, CDC23, PIBF1, NDC80, CDC27, REEP3, NEDD1, SMC1A, MAP9, KIF23, BORA, CLTC, LATS1, OFD1, SEH1L, RHOA, MASTL, TPR, USP16, KIF2A, VCPIP1, KIF11, B…	1447	418	17152	2.83576	2.73088e-18	1.7068e-19	1.2209e-18
GOTERM_CC_5	GO:0005694~chromosome	184	10.2222	2.34873e-21	ITGB3BP, XPO1, MEF2A, RAD51B, PRPF4B, PPP2R5C, CBX3, TTK, HMGN5, SETX, TOP1, RAD21, TARDBP, PSIP1, ORC4, STAG3, DHX36, OGT, STAG2, PMS1, STAG1, ESCO1, RBL2, DTL, GABPA, FMR1, HNRNPA2B1, MECP2, TOPBP1, LIG4, PPP1CB, ESCO2, NCAPD2, TNKS2, SUZ12, NABP1, UHRF2, MAD2L1, RFC1, KDM2A, SYCP3, ZWINT, MCMBP, SMARCA5, RNF138, RAD18, NFE2L2, AKAP8, SMARCA1, ADD3, RAD17, FBXO11, DSCC1, BLM, SLF1, AHCTF1, CHEK…	1422	978	15239	2.01621	1.82966e-18	1.82966e-19	3.59271e-18
GOTERM_BP_5	GO:0000819~sister chromatid segregation	56	3.11111	3.89716e-20	KIF23, CHMP4C, TTK, LATS1, CUL3, RAD21, SEH1L, VPS4B, STAG3, TPR, TOP2B, TOP2A, STAG2, ESCO1, GEN1, NUSAP1, RB1, NCAPD2, CHMP1B, MAD2L1, SYCP3, ZWINT, MCMBP, HORMAD1, AKAP8, DSCC1, SLF1, NIPBL, CEP57, NAA50, NCAPG, CENPC1, BUB1, RAB11A, TNKS, APC, PDS5A, CEP192, SMC5, KIF18A, CDC23, CENPE, PIBF1, NDC80, SMC2, CDC27, SMC3, SMC4, ATRX, SGOL2A, TEX14, SFPQ, ZFP207, SMC1A, CIT, SMC1B	1447	163	17152	4.07236	1.62745e-16	9.57326e-18	7.2759e-17
GOTERM_CC_5	GO:0044451~nucleoplasm part	146	8.11111	3.28871e-19	XPO1, MALAT1, STK38, NEAT1, ZFP638, RBM4, INTS2, PNISR, NSRP1, PNN, NONO, INTS8, TARDBP, LUC7L2, SRRM1, OGT, TGS1, RPRD1A, LUC7L3, PABPN1, SRP54A, SRP54B, TOPBP1, MED13, PPP1CB, SUZ12, PCF11, HIF1A, MTF2, MGA, PIAS2, PIAS1, FIP1L1, BLM, SRSF10, ANGEL2, ARIH1, ZFP451, DDX46, DDX3X, NPM1, UBAP2L, SUPT7L, PRPF40A, ZC3H14, AEBP2, TAF1, ZC3H13, KAT7, ZMYM2, CSTF2, KANSL1, KANSL3, TAF7, YTHDC1, ATR, ME…	1422	734	15239	2.13164	2.56191e-16	2.329e-17	5.03054e-16
GOTERM_BP_5	GO:0006259~DNA metabolic process	155	8.61111	1.01575e-18	XRCC4, RAD51B, SETX, NONO, KDM1B, TOP1, XNDC1, RAD21, ORC4, PIK3CA, DHX36, INSR, DNAJC2, STAG2, PMS1, RBMS1, POLK, ESCO1, GTPBP4, DTL, USP1, HNRNPA2B1, MECP2, TOPBP1, LIG4, TATDN1, RMI1, HNRNPU, ESCO2, TNKS2, NABP1, UHRF2, RFC1, KDM2A, HUWE1, SYCP3, MCMBP, SMARCA5, RNF138, RAD18, MAPK8, RAD17, NEK7, DSCC1, RAD23B, BLM, SLF1, BMPR2, UBE2V2, CHEK1, RRM2B, UBE2D3, MARF1, NPM1, CACYBP, RNF169, TNKS, …	1447	891	17152	2.06205	4.24177e-15	2.35654e-16	1.89638e-15
GOTERM_BP_5	GO:0044267~cellular protein metabolic process	532	29.5556	2.36938e-18	DLC1, HCCS, PDP1, MEF2A, A2M, PPP2R5C, NAA15, NAA16, SYNCRIP, CLK1, CUL3, USP53, BTBD1, CLK4, VPS4B, PIK3CA, TLK1, RPL11, TLK2, OGT, ADAM9, IBTK, BRAF, ROCK1, MECP2, SCYL3, CTDSPL2, SPAG9, EIF2S1, EIF2S2, TFPI, RPS13, ROR2, ATPIF1, YME1L1, MAPK8, CHORDC1, EIF2AK2, RAD23B, UBA6, UBA5, MTIF2, ARFGEF1, ARIH1, NAA30, DUSP16, KBTBD8, KBTBD7, TNKS, RPS20, RPS24, ASXL2, TAOK1, PAIP1, PIBF1, PCNP, ATR, S…	1447	4608	17152	1.3685	9.89452e-15	5.20764e-16	4.42357e-15
GOTERM_BP_5	GO:0098813~nuclear chromosome segregation	66	3.66667	2.49445e-18	KIF23, CHMP4C, TTK, LATS1, CUL3, CCNE2, ACTR2, RAD21, SEH1L, VPS4B, STAG3, TPR, TOP2B, TOP2A, STAG2, ESCO1, GEN1, MEIOC, MEIOB, NUSAP1, RB1, NCAPD2, FMN2, CHMP1B, MAD2L1, SYCP3, ZWINT, MCMBP, HORMAD1, AKAP8, DMC1, DSCC1, SLF1, NIPBL, CEP57, NAA50, NCAPG, CENPC1, BUB1, RAB11A, TNKS, TERF1, APC, PDS5A, CEP192, SMC5, KIF18A, CENPF, CDC23, CENPE, PIBF1, NDC80, SMC2, CDC27, SMC3, SMC4, ATRX, SGOL2A, T…	1447	236	17152	3.31496	1.04168e-14	5.20842e-16	4.65708e-15
GOTERM_BP_5	GO:0006351~transcription, DNA-templated	389	21.6111	8.73016e-18	MEF2A, NAA15, RORA, CUL3, PHTF2, DHX36, RPL11, OGT, CCAR1, MECP2, MED13, CTDSPL2, MIRLET7D, ZFP280D, MTERF1A, ROR2, EIF2AK2, TRAPPC2, AHCTF1, MYEF2, MYBL1, DIDO1, TNKS, TCF4, ASXL2, FNIP1, SRSF5, WDR61, TRPS1, UBA3, H3F3B, RWDD3, BACH1, TAF1B, TAF1D, EIF2A, RLIM, YBX1, ANP32A, USP16, TWISTNB, USP15, BRD8, NFKBIZ, EXOSC9, BRWD3, SS18, BRWD1, TAF13, NCK1, NAB1, CAND1, CLOCK, THOC1, ZMYND11, ZBTB6, …	1447	3129	17152	1.47364	3.64571e-14	1.73605e-15	1.6299e-14
GOTERM_CC_5	GO:0044427~chromosomal part	159	8.83333	3.19239e-17	ITGB3BP, XPO1, MEF2A, RAD51B, PPP2R5C, CBX3, TTK, HMGN5, SETX, TOP1, RAD21, TARDBP, PSIP1, ORC4, STAG3, DHX36, OGT, STAG2, PMS1, STAG1, ESCO1, RBL2, GABPA, FMR1, HNRNPA2B1, MECP2, PPP1CB, ESCO2, NCAPD2, TNKS2, SUZ12, NABP1, UHRF2, MAD2L1, RFC1, KDM2A, SYCP3, ZWINT, MCMBP, SMARCA5, RNF138, RAD18, AKAP8, NFE2L2, SMARCA1, RAD17, DSCC1, BLM, SLF1, AHCTF1, CHEK1, ATF2, HNRNPK, NIPBL, CENPC1, RNF169, T…	1422	871	15239	1.9563	2.48687e-14	2.07239e-15	4.8832e-14
GOTERM_CC_5	GO:0005730~nucleolus	158	8.77778	5.91549e-17	XPO1, RNMT, RBM3, RBM4, HMGN5, CD2AP, SETX, NONO, ESF1, KLHL7, TOP1, G2E3, RAE1, ORC4, RPL11, TGS1, GNL2, STAG2, OXR1, KRR1, GTPBP4, RBL2, SRP54A, DTL, FMR1, OLA1, PPP1CB, ERGIC2, SUZ12, RSL1D1, RFC1, KDM2A, SMARCA5, RPS13, DNTTIP2, AKAP8, RAD17, FBXO11, BLM, DIAPH2, ARFGEF1, TTC3, EIF3A, TCERG1, RPL9, NPM1, BRIX1, RPL5, EWSR1, ZC3H14, DHX9, TAF1, ZC3H15, MKI67, SMG6, SUB1, KANSL3, MPHOSPH10, THU…	1422	869	15239	1.94847	8.64864e-14	6.66134e-15	1.66533e-13
GOTERM_BP_5	GO:0036211~protein modification process	419	23.2778	1.65742e-16	DLC1, HCCS, PDP1, MEF2A, NAA15, NAA16, CLK1, CUL3, USP53, BTBD1, CLK4, PIK3CA, TLK1, OGT, TLK2, ADAM9, IBTK, BRAF, ROCK1, MECP2, SCYL3, CTDSPL2, SPAG9, EIF2S1, ROR2, MAPK8, EIF2AK2, CHORDC1, UBA6, UBA5, ARFGEF1, ARIH1, NAA30, DUSP16, KBTBD8, KBTBD7, TNKS, ASXL2, TAOK1, PIBF1, PCNP, ATR, FNIP1, BFAR, WDR61, AIDA, UBA3, DEPTOR, RWDD3, BACH1, EIF2A, NAP1L2, RLIM, LATS1, ST6GALNAC3, P4HA1, MASTL, USP…	1447	3474	17152	1.42965	4.63629e-13	2.10942e-14	2.10942e-13
GOTERM_BP_5	GO:0006464~cellular protein modification process	419	23.2778	1.65742e-16	DLC1, HCCS, PDP1, MEF2A, NAA15, NAA16, CLK1, CUL3, USP53, BTBD1, CLK4, PIK3CA, TLK1, OGT, TLK2, ADAM9, IBTK, BRAF, ROCK1, MECP2, SCYL3, CTDSPL2, SPAG9, EIF2S1, ROR2, MAPK8, EIF2AK2, CHORDC1, UBA6, UBA5, ARFGEF1, ARIH1, NAA30, DUSP16, KBTBD8, KBTBD7, TNKS, ASXL2, TAOK1, PIBF1, PCNP, ATR, FNIP1, BFAR, WDR61, AIDA, UBA3, DEPTOR, RWDD3, BACH1, EIF2A, NAP1L2, RLIM, LATS1, ST6GALNAC3, P4HA1, MASTL, USP…	1447	3474	17152	1.42965	4.63629e-13	2.10942e-14	2.10942e-13
GOTERM_BP_5	GO:0033044~regulation of chromosome organization	72	4	3.29147e-16	NBN, SUPT6, UTY, TTK, NAP1L2, SENP6, CUL3, RAD21, SLK, BC004004, DHX36, TLK1, OGT, TLK2, TPR, GEN1, FMR1, MECP2, RB1, LIG4, HNRNPU, TNKS2, MAD2L1, UHRF2, KDM2A, MTF2, AKAP8, NEK7, KMT2A, SLF1, CHEK1, PAXBP1, ZFP451, NIPBL, BUB1, TNKS, TRIP12, TERF1, APC, ASXL2, SETDB1, KAT2B, MKI67, SMG6, CEP192, TAF7, SPTY2D1, SMC5, CDC23, ATAD2, CENPE, NDC80, ATR, HNRNPA1, SIRT1, CDC27, TET1, IWS1, BRCA1, RPS6K…	1447	296	17152	2.88328	1.39089e-12	6.05072e-14	6.21725e-13
GOTERM_CC_5	GO:0016604~nuclear body	87	4.83333	3.98062e-16	BMI1, SRSF1, XPO1, NBN, MALAT1, CRNKL1, NEAT1, ZFP638, RBM4, PNISR, NSRP1, PTEN, WBP4, PNN, NONO, TARDBP, SRRM1, LUC7L2, TGS1, LUC7L3, PABPN1, SRP54A, SRP54B, CCNL1, UBE2I, FAM76B, TOPBP1, RB1, TOPORS, SARNP, HIF1A, HIPK2, MDM2, CPSF6, PIAS2, PSME4, PIAS1, THOC2, THOC1, KMT2E, BCLAF1, MTDH, BLM, SRSF10, ANGEL2, ARIH1, ZFP451, DDX46, CIR1, DDX3X, NUDT21, NPM1, NPAT, TRP53INP1, WAC, SNRNP70, RBM27,…	1422	367	15239	2.54045	3.45945e-13	2.4758e-14	6.77236e-13
GOTERM_BP_5	GO:0016569~covalent chromatin modification	102	5.66667	4.09646e-16	CBX3, HMGN5, KDM1B, BC004004, TLK1, TLK2, OGT, DNAJC2, RBL2, RBL1, FMR1, MECP2, SUZ12, HUWE1, KDM2A, MTF2, PRDM5, SMARCA5, AKAP8, SMARCA1, TDRD3, CHEK1, ZFP451, NIPBL, NAA50, SUPT7L, HELLS, SETDB1, ASXL2, TAF1, AEBP2, KAT7, KANSL1, KANSL3, TAF7, TET2, TET1, BRCA1, SUV39H2, HDAC2, WDR61, RNF2, NCOR1, ENY2, BMI1, KDM6A, ARID4A, SUPT6, UTY, ARID4B, DEK, NAP1L2, JADE1, JADE3, MBTD1, SLK, USP16, USP15…	1447	515	17152	2.34768	1.85452e-12	7.72715e-14	8.32667e-13
GOTERM_BP_5	GO:0006281~DNA repair	88	4.88889	5.29858e-15	BACH1, XRCC4, RAD51B, NBN, ERCC6L2, CDC14B, DEK, SETX, NONO, XNDC1, RAD21, SUPT16, FANCI, FANCB, PMS1, CDC7, POLK, BRCC3, GEN1, DTL, USP1, MEIOC, MEIOB, MBD4, TOPBP1, LIG4, HLTF, ESCO2, RBBP8, NABP1, SYCP3, KDM2A, RIF1, RFC1, HUWE1, SMARCA5, UCHL5, RNF138, RAD18, PSME4, DMC1, RAD17, REV3L, SMARCAD1, RAD23B, PPP4R2, BLM, SLF1, POLA1, UBE2V2, CHEK1, RRM2B, KIN, UBE2D3, NPM1, MARF1, RNF169, TRIP12, …	1447	427	17152	2.44287	2.22542e-11	8.90177e-13	9.9476e-12
GOTERM_CC_5	GO:0005815~microtubule organizing center	123	6.83333	2.43919e-14	XRCC4, RP2, DZIP1, FAM179B, ITSN2, HOOK3, CEP70, CCDC141, ODF2L, VPS4B, CEP290, CEP295, 2700049A03RIK, CEP83, ROCK1, KIF5B, DYX1C1, C2CD5, DTL, STK26, OLA1, TOPBP1, PCM1, TNKS2, MIB1, SPAG9, CEP162, RAD18, NFE2L2, NEK7, IQCB1, MPLKIP, GNAI3, CEP95, NEK1, SLF1, LRRCC1, CHEK1, CNTRL, DAAM1, EIF3A, TTBK2, CEP170, NPM1, TUBE1, CLASP2, ERCC6L, CKAP2, DHX9, KIF3A, CKAP5, SMEK2, PIBF1, CDC27, BRCA1, CSP…	1422	651	15239	2.02479	1.9027e-11	1.26843e-12	3.7359e-11
GOTERM_BP_5	GO:0000070~mitotic sister chromatid segregation	43	2.38889	3.09739e-14	KIF23, CHMP4C, SLF1, CUL3, RAD21, NIPBL, NAA50, CEP57, SEH1L, NCAPG, CENPC1, BUB1, VPS4B, RAB11A, TNKS, TPR, APC, PDS5A, GEN1, CEP192, KIF18A, SMC5, NUSAP1, CDC23, CENPE, NDC80, PIBF1, RB1, CDC27, SMC2, SMC3, SMC4, NCAPD2, ATRX, TEX14, CHMP1B, MAD2L1, ZWINT, ZFP207, AKAP8, CIT, SMC1A, DSCC1	1447	135	17152	3.77556	1.29353e-10	4.97513e-12	5.78315e-11
GOTERM_MF_5	GO:0032550~purine ribonucleoside binding	242	13.4444	8.40671e-14	RAD51B, RP2, CLK1, RAB1A, ATP2B1, CLK4, VPS4B, PIK3CA, TLK1, DHX36, DDX10, TLK2, DHX30, GTPBP4, PAN3, ROCK1, MAGI1, BRAF, KIF5B, SRP54A, SRP54B, SRP54C, OLA1, LIG4, SCYL3, RND3, RAB18, RFC1, ABCB1A, ATP2C1, ROR2, YME1L1, MAPK8, EIF2AK2, CHORDC1, NEK7, CHKA, CLCN3, GNAI3, NEK1, UBA6, CHEK1, UBA5, ARF6, MTIF2, KRAS, DHX9, KIF3A, MKI67, TAOK1, ATP11B, YTHDC2, ATR, ATP11C, DDX5, ATP13A3, DDX4, RAD54L…	1083	1872	13115	1.56549	3.29452e-11	1.64726e-11	1.16884e-10
GOTERM_BP_5	GO:0006325~chromatin organization	124	6.88889	1.0726e-13	ITGB3BP, CBX3, HMGN5, KDM1B, TOP1, BC004004, TLK1, TLK2, OGT, DNAJC2, RBL2, RBL1, FMR1, MECP2, SUZ12, UHRF2, SYCP3, ZFP462, HUWE1, KDM2A, MTF2, PRDM5, SMARCA5, AKAP8, SMARCA1, TDRD3, CHEK1, ZFP451, NIPBL, NAA50, NPM1, SUPT7L, HELLS, SETDB1, ASXL2, TAF1, AEBP2, KAT7, SHPRH, KANSL1, KANSL3, TAF7, ATAD2, TET2, TET1, BRCA1, SUV39H2, HDAC2, WDR61, RNF2, H3F3B, H3F3C, NCOR1, BMI1, TAF1B, ENY2, KDM6A, R…	1447	739	17152	1.98895	4.47866e-10	1.65876e-11	2.00229e-10
GOTERM_MF_5	GO:0017076~purine nucleotide binding	245	13.6111	2.14907e-13	RAD51B, RP2, CLK1, RAB1A, ATP2B1, CLK4, VPS4B, PIK3CA, TLK1, DHX36, DDX10, RAPGEF3, TLK2, DHX30, GTPBP4, PAN3, ROCK1, MAGI1, BRAF, KIF5B, SRP54A, SRP54B, SRP54C, OLA1, LIG4, SCYL3, ST13, RND3, RAB18, RFC1, ABCB1A, ATP2C1, ROR2, YME1L1, MAPK8, EIF2AK2, CHORDC1, NEK7, CHKA, CLCN3, GNAI3, NEK1, UBA6, CHEK1, UBA5, ARF6, MTIF2, KRAS, DHX9, KIF3A, MKI67, TAOK1, ATP11B, YTHDC2, ATR, ATP11C, DDX5, ATP13A…	1083	1918	13115	1.54688	8.42562e-11	2.80854e-11	2.98916e-10
GOTERM_MF_5	GO:0032555~purine ribonucleotide binding	243	13.5	3.83296e-13	RAD51B, RP2, CLK1, RAB1A, ATP2B1, CLK4, VPS4B, PIK3CA, TLK1, DHX36, DDX10, RAPGEF3, TLK2, DHX30, GTPBP4, PAN3, ROCK1, MAGI1, BRAF, KIF5B, SRP54A, SRP54B, SRP54C, OLA1, LIG4, SCYL3, RND3, RAB18, RFC1, ABCB1A, ATP2C1, ROR2, YME1L1, MAPK8, EIF2AK2, CHORDC1, NEK7, CHKA, CLCN3, GNAI3, NEK1, UBA6, CHEK1, UBA5, ARF6, MTIF2, KRAS, DHX9, KIF3A, MKI67, TAOK1, ATP11B, YTHDC2, ATR, ATP11C, DDX5, ATP13A3, RAD…	1083	1908	13115	1.5423	1.50234e-10	3.75584e-11	5.32985e-10
GOTERM_CC_5	GO:0015630~microtubule cytoskeleton	177	9.83333	4.57786e-13	XRCC4, RP2, DZIP1, CBX3, FAM179B, ITSN2, CEP70, HOOK3, HOOK1, CCDC141, CUL3, ODF2L, ATAT1, VPS4B, CEP290, ASPM, CEP295, 2700049A03RIK, CEP83, ROCK1, KIF5B, DYX1C1, DTL, C2CD5, FMR1, STK26, OLA1, TOPBP1, VPS41, PCM1, TNKS2, SPAG9, MIB1, CEP162, MAD2L1, RAD18, ROR2, NFE2L2, DST, NEK7, IQCB1, GNAI3, MPLKIP, NEK1, CEP95, SLF1, LRRCC1, CHEK1, CNTRL, DAAM1, DIDO1, EIF3A, TTBK2, CEP170, NPM1, KBTBD8, FB…	1422	1111	15239	1.70732	3.56583e-10	2.22865e-11	7.00184e-10
GOTERM_MF_5	GO:0032553~ribonucleotide binding	244	13.5556	5.07402e-13	RAD51B, RP2, CLK1, RAB1A, ATP2B1, CLK4, VPS4B, PIK3CA, TLK1, DHX36, DDX10, RAPGEF3, TLK2, DHX30, GTPBP4, PAN3, ROCK1, MAGI1, BRAF, KIF5B, SRP54A, SRP54B, SRP54C, OLA1, LIG4, SCYL3, RND3, RAB18, RFC1, ABCB1A, ATP2C1, ROR2, YME1L1, MAPK8, EIF2AK2, CHORDC1, NEK7, CHKA, CLCN3, GNAI3, NEK1, UBA6, CHEK1, UBA5, ARF6, MTIF2, KRAS, DHX9, KIF3A, MKI67, TAOK1, ATP11B, YTHDC2, ATR, ATP11C, DDX5, ATP13A3, RAD…	1083	1923	13115	1.53656	1.9889e-10	3.9778e-11	7.05602e-10
GOTERM_BP_5	GO:0010564~regulation of cell cycle process	94	5.22222	1.29477e-12	CAST, KIF23, XPO1, RAD51B, NBN, CHMP4C, BORA, TTK, CLTC, HMGN5, PTEN, SENP6, CUL3, JADE1, CDC42, RAD21, FANCI, RHOA, VPS4B, TPR, INSR, STAG2, CDC7, KIF11, GEN1, PKN2, NUSAP1, MBD4, TOPBP1, RB1, STXBP4, MAD2L1, UHRF2, ZFP655, CHMP1B, MDM2, HORMAD1, MAPK8, MDM4, CHORDC1, RAD17, MED1, THOC1, BLM, NEK1, SLF1, TXLNG, CDC73, CHEK1, RDX, CCNG1, PHIP, DDX3X, NPM1, BUB1, PKD2, RAB11A, FBXO5, TNKS, DAZL, P…	1447	516	17152	2.15936	5.40684e-09	1.93102e-10	2.41726e-09
GOTERM_CC_5	GO:0098687~chromosomal region	75	4.16667	2.2006e-12	ITGB3BP, XPO1, NBN, PPP2R5C, CBX3, TTK, SETX, RAD21, SEH1L, ORC4, STAG3, DHX36, TPR, STAG2, LRIF1, FMR1, DYNLT3, PPP1CB, ESCO2, NCAPD2, TNKS2, NABP1, MAD2L1, SYCP3, RIF1, ZWINT, DMC1, THOC2, RAD17, THOC1, DSCC1, BLM, AHCTF1, HAT1, CHEK1, CDC73, CENPC1, BUB1, PPP1R12A, PAFAH1B1, TNKS, CLASP2, ZWILCH, HELLS, ERCC6L, TERF1, APC, CSNK1A1, SMCHD1, KAT2B, MKI67, KANSL1, SMG6, CKAP5, SMC5, KIF18A, CENPF…	1422	339	15239	2.37093	1.71425e-09	1.00838e-10	3.36609e-09
GOTERM_MF_5	GO:0016462~pyrophosphatase activity	123	6.83333	3.21846e-12	RAD51B, IDE, EIF5B, RAB1A, SETX, ATP2B1, VPS4B, RALA, DHX36, GNG2, DDX10, GNL2, DHX30, PMS1, GTPBP4, KIF5B, NUDT12, NUDT4, SRP54A, SRP54B, SRP54C, OLA1, CLPX, ABCB1A, RFC1, ATP2C1, SMARCA5, ATP5C1, RAD18, YME1L1, SMARCA1, RAD17, DSCC1, GNAI3, BLM, ARF6, ABCA1, MTIF2, DDX46, KRAS, DDX3X, DDX3Y, TUBE1, HELLS, DDX43, ERCC6L, RHOBTB3, DHX9, SHPRH, KIF3A, MYO1B, ATP11B, ATAD2, YTHDC2, ATP11C, DDX5, AT…	1083	788	13115	1.89025	1.26162e-09	2.1027e-10	4.47588e-09
GOTERM_MF_5	GO:0005524~ATP binding	199	11.0556	3.88726e-12	RAD51B, CLK1, ATP2B1, CLK4, VPS4B, PIK3CA, DHX36, TLK1, TLK2, DDX10, DHX30, PAN3, ROCK1, BRAF, KIF5B, MAGI1, OLA1, SCYL3, LIG4, ABCB1A, RFC1, ATP2C1, ROR2, YME1L1, MAPK8, EIF2AK2, CHORDC1, NEK7, CHKA, CLCN3, NEK1, UBA6, CHEK1, UBA5, DHX9, KIF3A, MKI67, TAOK1, ATP11B, YTHDC2, ATP11C, ATR, DDX5, ATP13A3, DDX4, RAD54L, D1PAS1, UBA3, CCT8, RAD54B, DHX40, HSPA13, GK, UBE2D2A, ERCC6L2, LATS1, ACTR2, MA…	1083	1507	13115	1.59911	1.52379e-09	2.17685e-10	5.40598e-09
GOTERM_CC_5	GO:0000775~chromosome, centromeric region	51	2.83333	3.8986e-12	ITGB3BP, XPO1, PPP2R5C, TTK, CBX3, RAD21, SEH1L, STAG3, TPR, STAG2, FMR1, DYNLT3, ESCO2, NCAPD2, MAD2L1, SYCP3, ZWINT, DSCC1, AHCTF1, CENPC1, PPP1R12A, BUB1, PAFAH1B1, TNKS, CLASP2, ZWILCH, HELLS, APC, ERCC6L, CSNK1A1, KAT2B, MKI67, KANSL1, CKAP5, KIF18A, CENPF, NDC80, CENPE, CENPK, SMC3, SUV39H2, ATRX, SGOL2A, TEX14, ZFP207, KDM4C, CFDP1, MIS18BP1, SMC1A, PHF6, SMC1B	1422	187	15239	2.92271	3.03706e-09	1.68725e-10	5.96354e-09
GOTERM_BP_5	GO:0050658~RNA transport	39	2.16667	1.22971e-11	SRSF1, ENY2, XPO1, SRSF10, SUPT6, PNPT1, AHCTF1, BC005561, NXT2, HNRNPA3, SEH1L, RAE1, NPM1, TNKS, NUP54, RANBP2, GLE1, TPR, NCBP3, PABPN1, NUP153, SMG6, CKAP5, FMR1, HNRNPA2B1, HNRNPA1, IWS1, QK, SLBP, SRSF3, SARNP, TSC1, SRSF7, POLDIP3, FYTTD1, ZC3H11A, THOC2, EIF5A2, THOC1	1447	134	17152	3.4499	5.1353e-08	1.77079e-09	2.29585e-08
GOTERM_CC_5	GO:0005813~centrosome	95	5.27778	1.39959e-11	KIF23, XRCC4, RP2, DZIP1, ITSN2, HOOK3, CEP70, OFD1, CCDC141, ODF2L, PCGF5, VPS4B, CEP290, MASTL, TSEN2, TOP2A, KIF2A, CEP295, 2700049A03RIK, CEP83, RPGR, ROCK1, IFT80, GEN1, DYX1C1, DTL, STK26, PKN2, OLA1, ZFP322A, TOPBP1, TOPORS, PCM1, TNKS2, MIB1, CEP162, RAD18, IFT81, NFE2L2, IFT74, IQCB1, KIZ, HAUS3, HAUS6, MPLKIP, GNAI3, CEP95, NEK1, SLF1, LRRCC1, CETN3, AKAP9, CHEK1, CNTRL, CEP128, CEP55, …	1422	496	15239	2.05257	1.09028e-08	5.73833e-10	2.14087e-08
GOTERM_MF_5	GO:0030554~adenyl nucleotide binding	201	11.1667	2.33255e-11	RAD51B, CLK1, ATP2B1, CLK4, VPS4B, PIK3CA, DHX36, TLK1, RAPGEF3, TLK2, DDX10, DHX30, PAN3, ROCK1, BRAF, KIF5B, MAGI1, OLA1, SCYL3, LIG4, ST13, RFC1, ABCB1A, ATP2C1, ROR2, YME1L1, MAPK8, EIF2AK2, CHORDC1, NEK7, CHKA, CLCN3, NEK1, UBA6, CHEK1, UBA5, DHX9, KIF3A, MKI67, TAOK1, ATP11B, YTHDC2, ATP11C, ATR, DDX5, ATP13A3, DDX4, RAD54L, CCT8, D1PAS1, UBA3, RAD54B, DHX40, HSPA13, GK, UBE2D2A, ERCC6L2, L…	1083	1556	13115	1.56432	9.14358e-09	1.14295e-09	3.24388e-08
GOTERM_MF_5	GO:0032559~adenyl ribonucleotide binding	200	11.1111	2.61234e-11	RAD51B, CLK1, ATP2B1, CLK4, VPS4B, PIK3CA, DHX36, TLK1, RAPGEF3, TLK2, DDX10, DHX30, PAN3, ROCK1, BRAF, KIF5B, MAGI1, OLA1, SCYL3, LIG4, RFC1, ABCB1A, ATP2C1, ROR2, YME1L1, MAPK8, EIF2AK2, CHORDC1, NEK7, CHKA, CLCN3, NEK1, UBA6, CHEK1, UBA5, DHX9, KIF3A, MKI67, TAOK1, ATP11B, YTHDC2, ATP11C, ATR, DDX5, ATP13A3, DDX4, RAD54L, CCT8, D1PAS1, UBA3, RAD54B, DHX40, HSPA13, GK, UBE2D2A, ERCC6L2, LATS1, …	1083	1548	13115	1.56458	1.02404e-08	1.13782e-09	3.633e-08
GOTERM_BP_5	GO:0044265~cellular macromolecule catabolic process	127	7.05556	3.17214e-11	STK31, DZIP3, CHMP4C, PPP2R5C, IDE, PMAIP1, CNOT7, UBQLN1, CNOT6, CD2AP, ERLEC1, KLHL7, CUL3, UBXN2A, UBXN2B, BTBD1, WWP1, VPS4B, TLK2, ITCH, DNAJC3, PAN3, DYX1C1, DTL, USP1, FMR1, SOCS6, UBR3, TATDN1, HNRNPR, CLPX, UHRF2, PSMA6, HUWE1, PSMA3, RNF138, ATPIF1, YME1L1, PIAS1, NFE2L2, FBXL3, RAD23B, PNPT1, UBA6, UBE2V2, TTC3, PLAA, ARIH1, UBE2D3, CNOT6L, HECTD2, PABPC1, RNF14, TAF1, SMG6, SMG1, PCNP…	1447	828	17152	1.81811	1.32469e-07	4.41562e-09	5.92231e-08
GOTERM_BP_5	GO:0006260~DNA replication	56	3.11111	3.74104e-11	CCNE2, TOP1, CDC42, SUPT16, ORC4, TOP2B, TOP2A, DNAJC2, INSR, STAG2, RBMS1, CDC7, POLK, GTPBP4, CCDC88A, RBBP4, SSBP1, DTL, NOL8, TOPBP1, LIG4, RBBP6, RMI1, PURB, PURA, RFC1, MCMBP, MAPK8, RAD17, THOC1, DSCC1, REV3L, BLM, SLF1, POLA1, RRM2B, KIN, CACYBP, NPM1, TERF1, BOD1L, KAT7, PDS5A, NUCKS1, NASP, FAM111A, PRIMPOL, ATAD5, ATR, SMC3, BRCA1, SLBP, ATRX, ZRANB3, SMC1A, NFIB	1447	252	17152	2.63411	1.56226e-07	5.03954e-09	6.98443e-08
GOTERM_BP_5	GO:0043484~regulation of RNA splicing	34	1.88889	5.22303e-11	SRSF1, MALAT1, SRSF10, RBM4, TRA2A, RBM5, CLK1, NSRP1, SETX, SFSWAP, HNRNPK, HNRNPF, TIA1, CLK4, NPM1, PTBP3, SNRNP70, PTBP2, HSPA8, RBM25, ZFP326, SREK1, FMR1, HNRNPA2B1, YTHDC1, MBNL2, DDX5, RBMX, SRSF3, SRSF5, SRSF7, THRAP3, RPS13, HNRNPH1	1447	110	17152	3.66381	2.18114e-07	6.81606e-09	9.75127e-08
GOTERM_BP_5	GO:0051028~mRNA transport	33	1.83333	1.11747e-10	ENY2, SRSF1, XPO1, SRSF10, SUPT6, AHCTF1, BC005561, NXT2, HNRNPA3, SEH1L, TNKS, NUP54, RANBP2, GLE1, TPR, NCBP3, PABPN1, SMG6, HNRNPA2B1, FMR1, HNRNPA1, IWS1, QK, SLBP, SRSF3, SARNP, SRSF7, POLDIP3, FYTTD1, ZC3H11A, THOC2, EIF5A2, THOC1	1447	107	17152	3.65575	4.66655e-07	1.41411e-08	2.08629e-07
GOTERM_BP_5	GO:0007346~regulation of mitotic cell cycle	77	4.27778	1.27454e-10	NBN, RAD51B, CHMP4C, BORA, TTK, RPS6KB1, CLTC, PTEN, CUL3, CDC42, JADE1, FANCI, VPS4B, TPR, TOP2B, INSR, TOP2A, CDC7, KIF11, GEN1, PKN2, DYNLT3, NUSAP1, MBD4, TOPBP1, RB1, PURA, NABP1, MAD2L1, CHMP1B, ZFP655, ZWINT, MDM2, RAD17, BLM, SLF1, CHEK1, CDC73, RDX, ANGEL2, CCNG1, HECA, ATF2, PHIP, CYLD, DDX3X, BUB1, PKD2, RAB11A, FBXO5, PAFAH1B1, TNKS, ZWILCH, APC, MKI67, CEP192, SMC5, CENPF, CDC23, CEN…	1447	420	17152	2.17314	5.32247e-07	1.56543e-08	2.37953e-07
GOTERM_BP_5	GO:0015931~nucleobase-containing compound transport	41	2.27778	1.66894e-10	SRSF1, ENY2, XPO1, SRSF10, SUPT6, PNPT1, AHCTF1, BC005561, SLC35A3, NXT2, HNRNPA3, SEH1L, RAE1, NPM1, TNKS, NUP54, RANBP2, GLE1, TPR, NCBP3, PABPN1, NUP153, SMG6, CKAP5, FMR1, HNRNPA2B1, HNRNPA1, IWS1, QK, SLBP, SRSF3, SARNP, TSC1, SRSF7, POLDIP3, FYTTD1, SLC25A36, ZC3H11A, THOC2, EIF5A2, THOC1	1447	158	17152	3.07591	6.9695e-07	1.99129e-08	3.11587e-07
GOTERM_BP_5	GO:0051603~proteolysis involved in cellular protein catabolic process	100	5.55556	3.36996e-10	DZIP3, CHMP4C, PPP2R5C, IDE, PMAIP1, UBQLN1, CD2AP, ERLEC1, CUL3, KLHL7, UBXN2A, BTBD1, UBXN2B, WWP1, VPS4B, ITCH, TLK2, DNAJC3, DTL, DYX1C1, USP1, FMR1, SOCS6, UBR3, CLPX, UHRF2, PSMA6, HUWE1, PSMA3, RNF138, YME1L1, ATPIF1, NFE2L2, PIAS1, FBXL3, RAD23B, UBA6, UBE2V2, TTC3, PLAA, ARIH1, UBE2D3, HECTD2, RNF14, TAF1, PCNP, BFAR, PSMC6, RNF6, CRBN, LAMP3, VCP, GLMN, RLIM, PTEN, TMF1, RNF103, YOD1, U…	1447	620	17152	1.91185	1.40729e-06	3.90915e-08	6.29162e-07
GOTERM_BP_5	GO:0034622~cellular macromolecular complex assembly	130	7.22222	3.87173e-10	HCCS, ITGB3BP, RAD51B, CAPZA2, EIF5, RBM5, FAM179B, CNOT7, CNOT6, RAB1A, SETX, SFSWAP, ATAT1, VMA21, PSIP1, LUC7L2, RPL11, PTBP2, PUM2, DHX30, LUC7L3, TWF1, PAN3, DYX1C1, VAMP7, SMARCA5, CELF2, MAPK8, PIAS1, ZNHIT6, EIF3J2, SRSF10, EIF3J1, DIAPH2, AHCTF1, ARF6, ARFGEF1, EIF3A, MIA3, DDX3X, CNOT6L, MTPN, CENPC1, DMD, NPM1, BRIX1, FBXO5, RPL5, CLASP2, TCF4, FCHO2, HELLS, SHPRH, CKAP5, TAF7, YTHDC1,…	1447	887	17152	1.73726	1.61683e-06	4.36982e-08	7.22842e-07
GOTERM_BP_5	GO:0044257~cellular protein catabolic process	103	5.72222	4.82889e-10	DZIP3, CHMP4C, PPP2R5C, IDE, PMAIP1, UBQLN1, CD2AP, ERLEC1, CUL3, KLHL7, UBXN2A, UBXN2B, BTBD1, WWP1, VPS4B, ITCH, TLK2, DNAJC3, DTL, DYX1C1, USP1, FMR1, SOCS6, UBR3, CLPX, UHRF2, PSMA6, HUWE1, PSMA3, RNF138, ATPIF1, YME1L1, NFE2L2, PIAS1, FBXL3, RAD23B, UBA6, UBE2V2, TTC3, PLAA, ARIH1, UBE2D3, HECTD2, RNF14, TAF1, PCNP, BFAR, PSMC6, RNF6, CRBN, LAMP3, VCP, GLMN, BNIP3, RLIM, PTEN, TMF1, RNF103, …	1447	650	17152	1.87832	2.01654e-06	5.3067e-08	9.01542e-07
GOTERM_CC_5	GO:0000793~condensed chromosome	51	2.83333	1.02727e-09	ITGB3BP, CBX3, RAD21, SEH1L, STAG3, TOP2A, PMS1, DYNLT3, TOPBP1, LIG4, NCAPD2, MAD2L1, SYCP3, ZWINT, SMARCA5, HORMAD1, AKAP8, DMC1, ADD3, BLM, AHCTF1, CHEK1, NCAPG, CENPC1, BUB1, CLASP2, ZWILCH, ERCC6L, CSNK1A1, MKI67, KANSL1, SMC5, SMC6, CENPF, NDC80, CENPE, CENPK, SMC2, SMC3, BRCA1, SMC4, ATRX, SGOL2A, TEX14, ZFP207, CFDP1, MIS18BP1, SMC1A, SMC1B, TEX11, PHF6	1422	216	15239	2.53031	8.00243e-07	4.00122e-08	1.57135e-06
GOTERM_BP_5	GO:0010628~positive regulation of gene expression	214	11.8889	1.24732e-09	MEF2A, NAA15, RORA, SGMS1, HMGN5, CEP290, DHX36, RAPGEF3, OGT, BRAF, ZFP326, MECP2, MED13, RFC1, ZFP462, MTF2, ROR2, PIAS2, MAPK8, PIAS1, CHEK1, MYBL1, KRAS, TNKS, TCF4, ASXL2, DDX5, LARP4B, RNF6, SRSF5, UPF3B, ICE2, WDR61, H3F3B, NCOR1, TCF12, ZFHX3, ADAR, SRSF1, BACH1, CCNT2, ENY2, MITF, EIF2A, ZEB1, YBX1, ZBTB38, USP16, TOP2A, BRD8, SRPK2, EXOSC9, CCNH, CCNC, QK, SS18, NCK1, ASH1L, CAND1, MOSP…	1447	1708	17152	1.48516	5.20879e-06	1.33559e-07	2.32871e-06
GOTERM_BP_5	GO:0051052~regulation of DNA metabolic process	69	3.83333	1.39866e-09	NBN, SUPT6, DEK, ZBTB38, KDM1B, CDC42, PIK3CA, DHX36, DNAJC2, TOP2A, INSR, FANCB, STAG2, CDC7, ESCO1, GTPBP4, BRCC3, CCDC88A, USP1, MECP2, RBBP6, KCNQ1OT1, HNRNPU, ESCO2, TNKS2, UHRF2, RIF1, MGEA5, RAD18, MAPK8, RAD17, NEK7, THOC1, DSCC1, SMARCAD1, PPP4R2, BLM, SLF1, BMPR2, CHEK1, UBE2V2, CACYBP, NPM1, RNF169, TNKS, TRIP12, TERF1, SETDB1, SMG6, PDS5A, MSH3, NUCKS1, ATAD5, ATR, SIRT1, HNRNPA1, TET…	1447	377	17152	2.16947	5.84081e-06	1.46021e-07	2.61127e-06
GOTERM_BP_5	GO:1903311~regulation of mRNA metabolic process	36	2	1.42814e-09	MALAT1, SRSF10, SUPT6, PNPT1, RBM4, TRA2A, RBM5, CDC73, NSRP1, CNOT7, SFSWAP, HNRNPK, TIA1, NPM1, PTBP3, SNRNP70, PABPC1, TNRC6B, TNRC6A, HSPA8, RBM25, ZC3H14, SREK1, FMR1, HNRNPA2B1, YTHDC1, MBNL2, DDX5, RBMX, HNRNPR, IWS1, SRSF3, SLTM, PAPOLA, SRSF7, THRAP3	1447	136	17152	3.13769	5.96389e-06	1.45461e-07	2.6663e-06
GOTERM_BP_5	GO:2001252~positive regulation of chromosome organization	39	2.16667	1.55805e-09	NBN, KMT2A, SLF1, PAXBP1, NAP1L2, CUL3, RAD21, NIPBL, SLK, BC004004, TNKS, DHX36, OGT, TPR, SETDB1, ASXL2, KAT2B, FMR1, SMC5, CENPE, LIG4, ATR, RB1, TET1, HNRNPA1, SIRT1, BRCA1, TNKS2, ATRX, RPS6KA5, SGOL2A, KDM2A, WDR61, MTF2, SFPQ, CCT8, AKAP8, NCOR1, NEK7	1447	156	17152	2.96337	6.5064e-06	1.54915e-07	2.90884e-06
GOTERM_BP_5	GO:0007062~sister chromatid cohesion	21	1.16667	1.7572e-09	ESCO1, PDS5A, SLF1, SMC5, RB1, SMC3, ATRX, SGOL2A, NIPBL, RAD21, SYCP3, NAA50, SFPQ, MCMBP, STAG3, HORMAD1, TNKS, SMC1A, STAG2, SMC1B, DSCC1	1447	51	17152	4.88085	7.33805e-06	1.70653e-07	3.28065e-06
GOTERM_BP_5	GO:0000075~cell cycle checkpoint	43	2.38889	1.83891e-09	NBN, BLM, CDC14B, NEK1, SLF1, TTK, CHEK1, CCNG1, ATF2, FANCI, BUB1, WAC, ZWILCH, TPR, TOP2B, TOP2A, APC, BRCC3, CEP192, GEN1, TAOK1, DTL, CENPE, TOPBP1, MBD4, NDC80, ATR, BRCA1, PURA, NAE1, RBBP8, TEX14, NABP1, MAD2L1, CUL4A, ZWINT, ZFP207, MDM2, HORMAD1, SMC1A, RAD17, CLOCK, THOC1	1447	184	17152	2.77011	7.67927e-06	1.7453e-07	3.4332e-06
GOTERM_BP_5	GO:0050684~regulation of mRNA processing	30	1.66667	3.91773e-09	MALAT1, SRSF10, SUPT6, RBM4, TRA2A, RBM5, CDC73, NSRP1, SFSWAP, HNRNPK, TIA1, NPM1, PTBP3, SNRNP70, HSPA8, RBM25, ZC3H14, SREK1, FMR1, HNRNPA2B1, YTHDC1, MBNL2, DDX5, RBMX, IWS1, SRSF3, SLTM, PAPOLA, SRSF7, THRAP3	1447	103	17152	3.45247	1.63603e-05	3.63566e-07	7.31431e-06
GOTERM_CC_5	GO:0005819~spindle	61	3.38889	9.47153e-09	KIF23, BORA, CBX3, CLTC, LATS1, CUL3, CDC42, ATAT1, EVI5, VPS4B, TPR, ASPM, KIF2A, BRCC3, KIF11, NUSAP1, TOPBP1, RB1, TOPORS, FMN2, CEP162, MAD2L1, RIF1, SHCBP1, NEK7, HAUS3, CEP95, CNTRL, NR3C1, CEP128, DIDO1, CYLD, TUBGCP5, CEP170, NPM1, MZT1, PKD2, KBTBD8, FBXO5, RAB11A, PAFAH1B1, TNKS, CLASP2, TERF1, CKAP2, KIF3A, CKAP5, KIF18A, CENPF, BIRC6, CENPE, CDC27, SMC3, CSPP1, NEDD1, PTP4A1, ZFP207, …	1422	300	15239	2.17904	7.3783e-06	3.51349e-07	1.4488e-05
GOTERM_BP_5	GO:0010604~positive regulation of macromolecule metabolic process	315	17.5	1.01444e-08	DLC1, MEF2A, NAA15, RORA, SGMS1, HMGN5, RAB1A, BC004004, CEP290, PIK3CA, DHX36, OGT, RAPGEF3, ADAM9, BRAF, ZFP326, MECP2, MED13, SYNJ2BP, SPAG9, ZFP462, RFC1, MTF2, ROR2, MAPK8, PIAS2, ATPIF1, PIAS1, EIF2AK2, SUCO, NEK7, GCNT2, CHEK1, MYBL1, ARFGEF1, ARIH1, KRAS, CACYBP, TNKS, PABPC1, TCF4, ASXL2, PELI1, TAOK1, PIBF1, ATR, DDX5, HNRNPA1, LARP4B, FNIP1, RNF6, SRSF5, UPF3B, ICE2, WDR61, CCT8, RWDD3…	1447	2794	17152	1.33638	4.23619e-05	9.2093e-07	1.89392e-05
GOTERM_CC_5	GO:0005681~spliceosomal complex	44	2.44444	1.11449e-08	SRSF1, PRPF4B, CRNKL1, RBM5, SYNCRIP, SKIV2L2, WBP4, YBX1, PNN, HNRNPA3, SF3B1, HNRNPK, HNRNPF, HTATSF1, DHX15, SRRM1, LUC7L2, WAC, SNRNP70, PABPC1, PTBP2, API5, PPWD1, HSPA8, RBM25, LUC7L3, PRPF40A, ZFP326, SREK1, CWC27, HNRNPA2B1, PRPF39, DDX5, HNRNPA1, RBMX, HNRNPR, HNRNPU, SNRNP48, RNPC3, CWC22, HNRNPH1, PRPF38B, PRPF38A, ADAR	1422	184	15239	2.56266	8.68184e-06	3.94631e-07	1.70477e-05
KEGG_PATHWAY	mmu03013:RNA transport	36	2	1.23873e-08	XPO1, EIF3J2, EIF3J1, EIF5, EIF5B, LOC102641436, NXT2, PNN, EIF3A, SEH1L, RAE1, EIF1AX, SRRM1, NUP54, RANBP2, PABPC1, TPR, TGS1, NMD3, LOC102641751, NUP153, EIF2S3X, UPF2, EIF2S3Y, PAIP1, FMR1, UBE2I, FXR1, TRNT1, EIF4E, UPF3B, EIF4A2, EIF2S1, EIF2S2, THOC2, THOC1	563	170	7720	2.90377	3.13399e-06	3.13399e-06	1.61225e-05
GOTERM_BP_5	GO:0030163~protein catabolic process	112	6.22222	1.24738e-08	CAST, DZIP3, CHMP4C, PPP2R5C, IDE, PMAIP1, UBQLN1, CD2AP, ERLEC1, CUL3, KLHL7, UBXN2A, UBXN2B, BTBD1, WWP1, VPS4B, TLK2, ITCH, DNAJC3, ADAM9, DTL, DYX1C1, USP1, FMR1, SOCS6, UBR3, CLPX, MAD2L1, UHRF2, PSMA6, HUWE1, PSMA3, RNF138, ATPIF1, YME1L1, PIAS1, NFE2L2, FBXL3, RAD23B, UBA6, UBE2V2, TTC3, PLAA, ARIH1, UBE2D3, HECTD2, RNF14, TAF1, PCNP, BFAR, PSMC6, RNF6, CRBN, LAMP3, VCP, GLMN, BNIP3, RLIM,…	1447	771	17152	1.72191	5.20893e-05	1.10831e-06	2.32883e-05
GOTERM_BP_5	GO:0045787~positive regulation of cell cycle	58	3.22222	1.31648e-08	KIF23, CCNT2, CAST, RAD51B, RPS6KB1, HMGN5, CUL3, CDC42, RAD21, BC004004, RHOA, VPS4B, TPR, INSR, CDC7, SRPK2, GEN1, CCNH, CCNL1, PKN2, NUSAP1, CCNC, STXBP4, RB1, UHRF2, MAD2L1, MDM2, MDM4, MED1, SLF1, RPS15A, RDX, PHIP, DDX3X, NPM1, PKD2, FBXO5, RAB11A, PAFAH1B1, DAZL, PGGT1B, CCPG1, SMC5, CENPF, CENPE, NDC80, BRCA1, CSPP1, ATRX, SGOL2A, PLK4, EIF4E, CUL4A, SFPQ, KIF20B, TMOD3, CUL4B, CIT	1447	309	17152	2.22493	5.49746e-05	1.14533e-06	2.45783e-05
GOTERM_BP_5	GO:0010557~positive regulation of macromolecule biosynthetic process	196	10.8889	1.44044e-08	MEF2A, NAA15, RORA, CEP290, DHX36, RAPGEF3, OGT, ZFP326, MECP2, MED13, RFC1, ZFP462, MTF2, ROR2, PIAS2, MAPK8, PIAS1, NEK7, SUCO, CHEK1, MYBL1, ARFGEF1, CACYBP, TNKS, TCF4, ASXL2, ATR, DDX5, LARP4B, HNRNPA1, RNF6, UPF3B, ICE2, WDR61, CCT8, NCOR1, TCF12, ZFHX3, BACH1, CCNT2, ENY2, MITF, EIF2A, ZEB1, YBX1, ZBTB38, USP16, TOP2A, BRD8, CDC7, EXOSC9, CCNH, CCNC, SS18, NCK1, ASH1L, CAND1, MOSPD1, EIF5A…	1447	1577	17152	1.47323	6.01508e-05	1.2276e-06	2.68926e-05
GOTERM_BP_5	GO:0051304~chromosome separation	24	1.33333	2.03677e-08	SMARCAD1, GEN1, CEP192, SMC5, TTK, CDC23, MEIOB, CENPE, NDC80, RB1, CDC27, NCAPD2, CUL3, TEX14, MAD2L1, SYCP3, ZFP207, BUB1, CIT, TOP2B, TPR, TOP2A, TEX11, APC	1447	74	17152	3.84438	8.50518e-05	1.70111e-06	3.80259e-05
GOTERM_BP_5	GO:0051254~positive regulation of RNA metabolic process	177	9.83333	2.13485e-08	MEF2A, TBK1, NAA15, RORA, CNOT7, ZIC3, SETX, PSIP1, CEP290, DHX36, RAPGEF3, OGT, DNAJC2, INSR, ZFP326, GABPA, MECP2, MED13, HNRNPR, HIF1A, RFC1, ZFP462, MTF2, SMARCA5, ROR2, PIAS2, PIAS1, NFE2L2, SMARCA1, CAMTA1, BLM, PNPT1, BMPR2, CHEK1, MYBL1, ATF2, HNRNPK, NIPBL, DDX3X, NPM1, TEF, RNF10, TNKS, PABPC1, TCF4, RNF14, CKAP2, ASXL2, TAF1, CCPG1, TAF7, ATAD2, TEAD1, ZFP148, DDX5, TET2, TET1, RBMX, F…	1447	1397	17152	1.50184	8.91473e-05	1.74806e-06	3.98571e-05
GOTERM_BP_5	GO:0045935~positive regulation of nucleobase-containing compound metabolic process	201	11.1667	2.18922e-08	MEF2A, NAA15, RORA, CEP290, DHX36, RAPGEF3, OGT, ZFP326, MECP2, MED13, RFC1, ZFP462, MTF2, ROR2, PIAS2, MAPK8, PIAS1, NEK7, CHEK1, MYBL1, CACYBP, TNKS, PABPC1, TCF4, ASXL2, ATR, DDX5, HNRNPA1, SRSF5, RNF6, ICE2, WDR61, CCT8, TCF12, ZFHX3, SRSF1, BACH1, CCNT2, ENY2, MITF, EIF2A, ZEB1, YBX1, ZBTB38, USP16, TOP2A, FANCB, BRD8, CDC7, EXOSC9, CCNH, CCNC, SS18, NCK1, ASH1L, MGEA5, CAND1, MOSPD1, CLOCK,…	1447	1637	17152	1.45544	9.14178e-05	1.75811e-06	4.08723e-05
GOTERM_BP_5	GO:0033045~regulation of sister chromatid segregation	23	1.27778	2.44739e-08	GEN1, CEP192, SLF1, SMC5, TTK, CDC23, CENPE, NDC80, RB1, CDC27, CUL3, ATRX, SGOL2A, TEX14, MAD2L1, RAD21, SFPQ, ZFP207, BUB1, TNKS, CIT, TPR, APC	1447	69	17152	3.95116	0.000102198	1.92835e-06	4.56921e-05
GOTERM_BP_5	GO:0043632~modification-dependent macromolecule catabolic process	84	4.66667	2.46387e-08	DZIP3, PPP2R5C, RLIM, UBQLN1, CD2AP, PTEN, ERLEC1, CUL3, KLHL7, UBXN2A, RNF103, BTBD1, UBXN2B, WWP1, VPS4B, YOD1, TLK2, ITCH, USP16, USP15, USP14, EXOSC9, DTL, USP1, HERC4, UBR3, CCDC47, UBE2I, TOPORS, RBBP6, UHRF2, PSMA6, HUWE1, PSMA3, UCHL5, MDM2, UCHL4, RNF138, UCHL3, PIAS1, NFE2L2, USP25, SPOPL, FBXL3, CLOCK, RAD23B, USP8, UBE3A, USP9X, PNPT1, UBA6, UBE2V2, EDEM3, TTC3, PLAA, CYLD, ARIH1, MTM…	1447	531	17152	1.87513	0.000102886	1.90539e-06	4.59998e-05
GOTERM_BP_5	GO:2001251~negative regulation of chromosome organization	30	1.66667	3.10475e-08	NBN, SUPT6, ZFP451, BUB1, TNKS, TPR, TRIP12, TERF1, APC, SMG6, CEP192, GEN1, TAF7, MECP2, ATAD2, NDC80, CENPE, TET1, SIRT1, HNRNPA1, BRCA1, HNRNPU, TNKS2, ATRX, TEX14, MAD2L1, MTF2, ZFP207, KDM4C, H3F3B	1447	112	17152	3.17504	0.000129646	2.35735e-06	5.79648e-05
GOTERM_BP_5	GO:0044770~cell cycle phase transition	62	3.44444	3.65564e-08	BACH1, NBN, RAD51B, TTK, RPS6KB1, PTEN, LATS1, CUL3, CCNE2, JADE1, FANCI, VPS4B, MASTL, TPR, CDC7, GEN1, TOPBP1, MBD4, RB1, STXBP4, RBBP8, ZFP655, MAD2L1, ABCB1A, MDM2, PIAS1, AKAP8, RAD17, BLM, SLF1, CHEK1, CDC73, RDX, CCNG1, DDX3X, NPM1, BUB1, NPAT, PKD2, RAB11A, CLASP2, PPP3CA, APC, CEP192, SMC5, CENPF, CDC23, CENPE, NDC80, ATAD5, CDC27, NAE1, TEX14, EIF4E, CUL4A, ZFP207, USP47, TMOD3, ID4, CU…	1447	350	17152	2.09976	0.000152648	2.72606e-06	6.82498e-05
GOTERM_BP_5	GO:0010605~negative regulation of macromolecule metabolic process	271	15.0556	4.89025e-08	MEF2A, A2M, SYNCRIP, ERLEC1, NONO, CUL3, SFSWAP, ZFP932, WWP1, DEPDC1A, PTBP3, PTBP2, RAPGEF3, OGT, TLK2, STAG2, OXR1, IBTK, GTPBP4, ROCK1, STRN3, MECP2, SYNJ2BP, UHRF2, MAD2L1, RFC1, MTF2, ZFP280D, EIF2S1, PRDM5, TFPI, RPS13, PIAS1, EIF2AK2, CHORDC1, SRSF10, MYEF2, CHEK1, ZFP451, DMD, DUSP16, FBXO5, TNKS, PABPC1, TCF4, TCF25, ASXL2, ZC3H14, AEBP2, PIBF1, ATR, DDX5, SERPINI1, HNRNPA1, DDX4, FNIP1…	1447	2372	17152	1.35426	0.000204196	3.58274e-06	9.12997e-05
GOTERM_BP_5	GO:0045930~negative regulation of mitotic cell cycle	41	2.27778	6.70516e-08	NBN, BLM, SLF1, TTK, CDC73, CHEK1, CCNG1, ANGEL2, HECA, PTEN, ATF2, JADE1, FANCI, BUB1, PKD2, TNKS, ZWILCH, TPR, TOP2B, TOP2A, APC, CEP192, GEN1, CENPE, TOPBP1, MBD4, NDC80, RB1, PURA, NAE1, ATRX, TEX14, NABP1, ZFP655, MAD2L1, ZWINT, USP47, ZFP207, MDM2, SMC1A, RAD17	1447	192	17152	2.53121	0.000279968	4.82771e-06	0.000125184
GOTERM_MF_5	GO:0061630~ubiquitin protein ligase activity	42	2.33333	7.79955e-08	LTN1, DZIP3, XIAP, UBE3A, UBE2V2, RLIM, ZNRF2, CUL3, CDC42, ARIH1, G2E3, TRIM2, WWP1, RNF128, ITCH, RNF14, RNF13, PELI1, CDK8, HERC4, UBR3, CCNC, TOPORS, TRIM24, HLTF, RBBP6, PJA2, BFAR, TRIM56, MED7, RNF6, UHRF2, CUL4A, TRIM59, UBE2K, RNF2, FBXO30, RNF138, RAD18, MDM2, CUL4B, MED1	1083	205	13115	2.48105	3.05738e-05	3.05742e-06	0.000108469
GOTERM_BP_5	GO:0044772~mitotic cell cycle phase transition	57	3.16667	8.24071e-08	BACH1, NBN, RAD51B, RPS6KB1, PTEN, LATS1, CUL3, CCNE2, JADE1, FANCI, VPS4B, MASTL, TPR, CDC7, GEN1, TOPBP1, MBD4, RB1, RBBP8, ZFP655, MAD2L1, ABCB1A, MDM2, PIAS1, RAD17, BLM, SLF1, RDX, CHEK1, CDC73, CCNG1, DDX3X, NPAT, PKD2, BUB1, RAB11A, CLASP2, PPP3CA, APC, CEP192, SMC5, CENPF, CDC23, CENPE, NDC80, CDC27, NAE1, TEX14, EIF4E, CUL4A, ZFP207, USP47, TMOD3, ID4, CUL4B, CIT, CALM2	1447	317	17152	2.13138	0.000344073	5.83273e-06	0.000153852
GOTERM_BP_5	GO:0010948~negative regulation of cell cycle process	42	2.33333	8.54349e-08	CAST, NBN, BLM, CHMP4C, SLF1, TTK, CDC73, CHEK1, HMGN5, CCNG1, PTEN, JADE1, FANCI, NPM1, BUB1, PKD2, FBXO5, TNKS, TPR, STAG2, APC, CEP192, GEN1, CENPE, TOPBP1, MBD4, NDC80, RB1, SMC3, NAE1, ATRX, TEX14, ZFP655, MAD2L1, USP47, ZFP207, MDM2, HORMAD1, MDM4, SMC1A, RAD17, THOC1	1447	201	17152	2.47685	0.000356712	5.94625e-06	0.000159505
GOTERM_BP_5	GO:0007093~mitotic cell cycle checkpoint	30	1.66667	8.77408e-08	NBN, BLM, SLF1, TTK, CHEK1, CCNG1, ATF2, FANCI, BUB1, ZWILCH, TOP2B, TPR, TOP2A, APC, CEP192, GEN1, MBD4, NDC80, TOPBP1, CENPE, PURA, NAE1, TEX14, NABP1, MAD2L1, ZWINT, ZFP207, MDM2, SMC1A, RAD17	1447	117	17152	3.03936	0.000366338	6.00663e-06	0.00016381
GOTERM_BP_5	GO:0022618~ribonucleoprotein complex assembly	43	2.38889	9.26519e-08	SRSF1, CRNKL1, EIF3J2, SRSF10, EIF3J1, EIF5, RBM5, EIF2A, CNOT7, CNOT6, NOCT, SETX, MRPL11, SF3B1, SFSWAP, EIF3A, SCAF11, DDX3X, CNOT6L, BRIX1, PSIP1, LUC7L2, RPL5, RPL11, PUM2, PTBP2, DHX30, LUC7L3, SRPK2, EIF2S3X, PAN3, EIF2S3Y, PRPF39, YTHDC1, DENR, ATR, RPF2, RBMX, RPF1, ATXN2, CELF2, ZNHIT6, ADAR	1447	209	17152	2.43876	0.000386839	6.24053e-06	0.000172979
GOTERM_BP_5	GO:0043414~macromolecule methylation	51	2.83333	1.13962e-07	BMI1, RNMT, ARID4A, SUPT6, ARID4B, TRMT10A, KDM1B, PIK3CA, OGT, TGS1, MECP2, MBD4, KCNQ1OT1, SUZ12, MTF2, TRMT13, PRDM5, ASH1L, KMT2E, KMT2A, KMT2C, PAXBP1, NSUN6, METTL2, TRDMT1, NSUN3, HELLS, ASXL2, SETDB1, ALKBH8, THUMPD3, ETF1, TET2, TET1, SIRT1, DDX4, BRCA1, IWS1, SUV39H2, RLF, ATRX, CAMKMT, HDAC2, METTL14, WDR61, GSPT1, WHSC1L1, MTR, SETD7, KDM4C, H3F3B	1447	272	17152	2.22253	0.000475792	7.55403e-06	0.000212764
GOTERM_BP_5	GO:0007088~regulation of mitotic nuclear division	33	1.83333	1.24003e-07	CHMP4C, SLF1, BORA, CHEK1, PHIP, CUL3, CDC42, VPS4B, BUB1, FBXO5, TNKS, TPR, INSR, APC, KIF11, MKI67, CEP192, GEN1, SMC5, NUSAP1, CDC23, CENPE, NDC80, RB1, CDC27, ATRX, TEX14, CHMP1B, MAD2L1, KIF20B, ZFP207, MAP9, CIT	1447	139	17152	2.81414	0.000517701	8.09113e-06	0.000231509
GOTERM_BP_5	GO:0051783~regulation of nuclear division	37	2.05556	1.67946e-07	CHMP4C, SLF1, BORA, TTK, CHEK1, PHIP, CUL3, CDC42, VPS4B, BUB1, FBXO5, DAZL, TNKS, TPR, INSR, APC, KIF11, MKI67, GEN1, CEP192, SMC5, NUSAP1, CDC23, CENPE, NDC80, RB1, CDC27, ATRX, SGOL2A, TEX14, CHMP1B, MAD2L1, KIF20B, ZFP207, HORMAD1, MAP9, CIT	1447	169	17152	2.59514	0.000701099	1.07899e-05	0.000313551
GOTERM_BP_5	GO:0090068~positive regulation of cell cycle process	42	2.33333	1.72954e-07	KIF23, RAD51B, SLF1, RDX, PHIP, CUL3, CDC42, RAD21, DDX3X, NPM1, RHOA, PKD2, VPS4B, FBXO5, RAB11A, DAZL, TPR, INSR, CDC7, GEN1, SMC5, PKN2, NUSAP1, CENPE, NDC80, RB1, STXBP4, BRCA1, ATRX, CSPP1, SGOL2A, PLK4, UHRF2, MAD2L1, CUL4A, SFPQ, KIF20B, MDM2, TMOD3, CUL4B, CIT, MED1	1447	206	17152	2.41673	0.000721996	1.09432e-05	0.000322901
GOTERM_BP_5	GO:0000245~spliceosomal complex assembly	17	0.944444	1.77153e-07	SRSF1, SRPK2, CRNKL1, SRSF10, RBM5, PRPF39, YTHDC1, RBMX, SETX, SF3B1, SFSWAP, SCAF11, PSIP1, LUC7L2, CELF2, PTBP2, LUC7L3	1447	43	17152	4.68626	0.000739518	1.10416e-05	0.00033074
GOTERM_BP_5	GO:0010608~posttranscriptional regulation of gene expression	70	3.88889	1.79791e-07	CPEB2, IMPACT, RBM3, RBM4, EIF5, EIF5B, SYNCRIP, EIF2A, RPS6KB1, CNOT7, CNOT6, YBX1, NOCT, TIA1, TARDBP, RHOA, RC3H2, PUM2, GLE1, TPR, DNAJC3, USP16, DNAJC1, ZCCHC11, HNRNPA2B1, FMR1, MEIOC, HNRNPR, HNRNPU, QK, SARNP, EIF2S1, NCK1, EIF4A2, EIF2AK2, EIF5A2, MATR3, GCNT2, EIF3J2, EIF3J1, ANGEL2, TYMS, EIF3A, RPL30, DDX3X, CNOT6L, NPM1, HNRNPD, DAZL, GUF1, PPP3CA, TNRC6B, TNRC6A, ZC3H14, DHX9, SMG6,…	1447	433	17152	1.91627	0.000750524	1.10412e-05	0.000335664
GOTERM_CC_5	GO:0000776~kinetochore	33	1.83333	1.92863e-07	ITGB3BP, XPO1, AHCTF1, TTK, SEH1L, CENPC1, PPP1R12A, BUB1, PAFAH1B1, CLASP2, ZWILCH, TPR, ERCC6L, APC, CSNK1A1, KAT2B, KANSL1, CKAP5, DYNLT3, KIF18A, CENPF, CENPE, NDC80, CENPK, SGOL2A, TEX14, MAD2L1, ZWINT, ZFP207, CFDP1, MIS18BP1, SMC1A, PHF6	1422	129	15239	2.74145	0.000150229	6.53218e-06	0.000295011
GOTERM_BP_5	GO:1902680~positive regulation of RNA biosynthetic process	167	9.27778	1.98719e-07	MEF2A, TBK1, NAA15, RORA, CNOT7, ZIC3, SETX, PSIP1, CEP290, DHX36, RAPGEF3, OGT, DNAJC2, INSR, ZFP326, GABPA, MECP2, MED13, HIF1A, RFC1, ZFP462, MTF2, SMARCA5, ROR2, PIAS2, PIAS1, NFE2L2, SMARCA1, CAMTA1, BLM, BMPR2, CHEK1, MYBL1, ATF2, HNRNPK, NIPBL, DDX3X, NPM1, TEF, RNF10, TNKS, TCF4, RNF14, CKAP2, ASXL2, TAF1, CCPG1, TAF7, ATAD2, TEAD1, ZFP148, DDX5, TET2, TET1, RBMX, FOXP1, BRCA1, NRF1, RNF6…	1447	1343	17152	1.47396	0.000829506	1.20267e-05	0.000371002
KEGG_PATHWAY	mmu03015:mRNA surveillance pathway	24	1.33333	2.38617e-07	PABPN1, UPF2, FIP1L1, CSTF3, CSTF2, RNMT, SMG6, PPP2R5C, SMG1, ETF1, PPP1CB, NXT2, PNN, RNGTT, PCF11, PAPOLA, UPF3B, GSPT1, NUDT21, CPSF6, MSI2, SRRM1, PABPC1, CPSF2	563	96	7720	3.42806	6.03682e-05	3.01846e-05	0.000310567
GOTERM_BP_5	GO:0045893~positive regulation of transcription, DNA-templated	166	9.22222	2.63121e-07	MEF2A, TBK1, NAA15, RORA, CNOT7, ZIC3, SETX, PSIP1, CEP290, DHX36, RAPGEF3, OGT, DNAJC2, INSR, ZFP326, GABPA, MECP2, MED13, HIF1A, RFC1, ZFP462, MTF2, SMARCA5, ROR2, PIAS2, PIAS1, NFE2L2, SMARCA1, CAMTA1, BLM, BMPR2, CHEK1, MYBL1, ATF2, HNRNPK, NIPBL, DDX3X, NPM1, TEF, RNF10, TNKS, TCF4, RNF14, CKAP2, ASXL2, TAF1, CCPG1, TAF7, ATAD2, TEAD1, ZFP148, DDX5, TET2, TET1, RBMX, FOXP1, BRCA1, NRF1, RNF6…	1447	1339	17152	1.46951	0.00109819	1.56969e-05	0.000491238
GOTERM_CC_5	GO:0030529~intracellular ribonucleoprotein complex	134	7.44444	3.31076e-07	XPO1, PRPF4B, IMPACT, RBM3, RBM4, RBM5, SYNCRIP, NSRP1, CNOT7, PNN, TOP1, BTBD1, TIA1, LUC7L2, RC3H2, SRRM1, RPL11, PTBP2, PUM2, DHX30, LUC7L3, API5, PABPN1, KRR1, PAN3, MRPL50, SRP54A, SRP54B, ZFP326, SRP54C, HNRNPA2B1, FMR1, HNRNPR, HNRNPU, RSL1D1, MIRLET7D, PSMA6, EIF2S1, TIAL1, RPS13, ZNHIT6, FUS, EIF3J2, MRPS14, EIF3J1, ARFGEF1, HNRNPA3, TROVE2, EIF3A, HNRNPK, NAA30, DDX3X, HNRNPF, RPL9, HTA…	1422	934	15239	1.5375	0.000257875	1.07461e-05	0.000506425
GOTERM_CC_5	GO:0034399~nuclear periphery	32	1.77778	3.62836e-07	BLM, POLA1, AHCTF1, HAT1, KIN, ARFGEF1, NONO, SF3B1, TCERG1, NPM1, RANBP6, PSIP1, ANP32A, SRRM1, TPR, TNPO1, PRPF40A, NUP153, LRIF1, ZFP326, CENPF, SMC3, PPIG, GMCL1, PSMA6, ATXN7, SFPQ, CFL2, JAK2, AKAP8, MATR3, THOC1	1422	126	15239	2.72168	0.00028261	1.13059e-05	0.000555007
GOTERM_BP_5	GO:0045934~negative regulation of nucleobase-containing compound metabolic process	173	9.61111	3.91824e-07	XPO1, MEF2A, IMPACT, CBX3, NONO, CUL3, SFSWAP, ZFP932, WWP1, TARDBP, DEPDC1A, PTBP3, PTBP2, DNAJC2, STAG2, GTPBP4, STRN3, GABPA, HNRNPA2B1, RBL1, MECP2, HNRNPU, TNKS2, SUZ12, UHRF2, HIF1A, RFC1, MTF2, ZFP280D, PRDM5, SMARCA5, RAD18, RPS13, PIAS1, RAD17, BLM, SRSF10, SNX6, BMPR2, MYEF2, CHEK1, ATF2, ZFP451, HNRNPK, TCERG1, NIPBL, MTCH2, NPM1, TFDP2, RNF169, TNKS, PABPC1, TCF4, TCF25, HELLS, SETDB1…	1447	1417	17152	1.44718	0.00163492	2.30456e-05	0.000731523
GOTERM_BP_5	GO:0033047~regulation of mitotic sister chromatid segregation	19	1.05556	3.96455e-07	GEN1, CEP192, SLF1, SMC5, CDC23, NDC80, CENPE, RB1, CDC27, CUL3, ATRX, TEX14, MAD2L1, ZFP207, BUB1, TNKS, CIT, TPR, APC	1447	56	17152	4.02172	0.00165423	2.29941e-05	0.000740169
GOTERM_CC_5	GO:0016363~nuclear matrix	27	1.5	5.33403e-07	BLM, POLA1, AHCTF1, HAT1, KIN, ARFGEF1, NONO, SF3B1, TCERG1, NPM1, ANP32A, SRRM1, PRPF40A, LRIF1, ZFP326, CENPF, SMC3, PPIG, GMCL1, PSMA6, ATXN7, SFPQ, CFL2, JAK2, AKAP8, MATR3, THOC1	1422	97	15239	2.98297	0.000415434	1.59814e-05	0.00081591
GOTERM_BP_5	GO:0045786~negative regulation of cell cycle	62	3.44444	6.47531e-07	CAST, NBN, CHMP4C, TTK, HMGN5, PTEN, LATS1, CUL3, JADE1, CASP3, FANCI, TPR, TOP2B, TOP2A, STAG2, GEN1, MBD4, TOPBP1, RB1, PURA, NABP1, ZFP655, UHRF2, MAD2L1, ZWINT, MDM2, HORMAD1, MDM4, RAD17, THOC1, KMT2E, BLM, SLF1, PNPT1, CHEK1, CDC73, ANGEL2, CCNG1, HECA, ATF2, NPM1, BUB1, PKD2, TRP53INP1, FBXO5, TNKS, DDIAS, ZWILCH, APC, KAT2B, CEP192, CENPE, NDC80, SMC3, BRCA1, NAE1, ATRX, TEX14, USP47, ZFP…	1447	379	17152	1.93909	0.00270044	3.70416e-05	0.00120892
GOTERM_BP_5	GO:1903046~meiotic cell cycle process	39	2.16667	8.39119e-07	RAD51B, TTK, CCNE2, ACTR2, RAD21, TUBGCP5, CENPC1, MARF1, FBXO5, STAG3, DAZL, MASTL, TOP2B, TOP2A, ASPM, TERF1, MKI67, MSH3, MEIOC, KIF18A, MEIOB, TOPBP1, DDX4, SMC2, SMC3, SMC4, SUV39H2, NCAPD2, ATRX, FMN2, SGOL2A, TEX14, TEX15, SYCP3, HORMAD1, DMC1, SMC1A, SMC1B, TEX11	1447	195	17152	2.3707	0.00349803	4.73524e-05	0.0015666
GOTERM_BP_5	GO:0006310~DNA recombination	43	2.38889	8.56449e-07	BACH1, XRCC4, NBN, PPP4R2, RAD51B, BLM, SUPT6, CHEK1, KIN, SETX, NONO, TOP2B, TOP2A, FANCB, CDC7, MSH3, GEN1, NUCKS1, SMC5, MEIOB, SMC6, TOPBP1, ATAD5, LIG4, RAD54L, BRCA1, FOXP1, RBBP8, NABP1, TEX15, TFRC, SYCP3, SFPQ, PARPBP, UCHL5, RNF138, RAD18, RAD54B, ZRANB3, HSPD1, DMC1, TEX11, THOC1	1447	226	17152	2.25531	0.00357015	4.7686e-05	0.00159896
GOTERM_BP_5	GO:0007051~spindle organization	27	1.5	8.94527e-07	KIF23, HAUS3, KIZ, HAUS6, CHMP4C, CLTC, SENP6, OFD1, TUBGCP5, VPS4B, MZT1, RHOA, RAB11A, FBXO5, TNKS, TPR, ASPM, KIF2A, KIF11, CEP192, CKAP5, PIBF1, CENPJ, CHMP1B, ZFP207, MAP9, NCOR1	1447	109	17152	2.93619	0.00372858	4.91507e-05	0.00167005
KEGG_PATHWAY	mmu04120:Ubiquitin mediated proteolysis	29	1.61111	9.23638e-07	UBE2D2A, XIAP, UBE3A, UBA6, CUL3, UBE2D3, WWP1, ITCH, TRIP12, LOC102641751, HERC4, LOC102642819, BIRC6, CDC23, UBE2I, UBE2Q2, MID1, CDC27, BIRC2, BRCA1, CUL4A, HUWE1, UBE2K, UBA3, MDM2, PIAS2, CUL4B, TCEB1, PIAS1	563	142	7720	2.80039	0.000233653	7.78905e-05	0.00120214
GOTERM_CC_5	GO:0035770~ribonucleoprotein granule	36	2	9.83559e-07	RBM4, CNOT7, NUFIP2, TRIM12C, NOCT, YBX1, HNRNPA3, CDC42, TOP1, DDX3X, BTBD1, TIA1, DDX3Y, RC3H2, PUM2, PABPC1, TNRC6B, DHX30, TNRC6A, DHX9, PAN3, FMR1, HNRNPA2B1, DDX4, LARP4B, NCL, CAPRIN1, HNRNPU, FXR1, ATXN2, EIF4E, PSMA6, TIAL1, EIF2S1, D1PAS1, CLOCK	1422	158	15239	2.44176	0.000765899	2.83771e-05	0.00150448
GOTERM_BP_5	GO:0031328~positive regulation of cellular biosynthetic process	199	11.0556	1.22908e-06	MEF2A, NAA15, RORA, CEP290, DHX36, RAPGEF3, OGT, ZFP326, MECP2, MED13, RFC1, ZFP462, MTF2, ROR2, PIAS2, MAPK8, PIAS1, NEK7, CHEK1, MYBL1, ARFGEF1, CACYBP, TNKS, TCF4, ASXL2, ATR, DDX5, LARP4B, HNRNPA1, RNF6, UPF3B, ICE2, WDR61, CCT8, NCOR1, TCF12, ZFHX3, BACH1, CCNT2, ENY2, MITF, EIF2A, ZEB1, YBX1, ZBTB38, USP16, TOP2A, BRD8, CDC7, EXOSC9, CCNH, CCNC, SS18, NCK1, ASH1L, CAND1, MOSPD1, EIF5A2, CLO…	1447	1709	17152	1.38025	0.00511949	6.66555e-05	0.00229464
GOTERM_BP_5	GO:0007126~meiotic nuclear division	37	2.05556	1.28138e-06	RAD51B, TTK, CCNE2, ACTR2, RAD21, TUBGCP5, CENPC1, MARF1, FBXO5, STAG3, DAZL, MASTL, TOP2B, TOP2A, ASPM, TERF1, MKI67, MSH3, KIF18A, MEIOC, MEIOB, TOPBP1, DDX4, SMC2, SMC3, SMC4, SUV39H2, FMN2, SGOL2A, TEX14, TEX15, SYCP3, HORMAD1, SMC1A, DMC1, SMC1B, TEX11	1447	183	17152	2.39661	0.00533676	6.86009e-05	0.00239228
GOTERM_BP_5	GO:0006376~mRNA splice site selection	12	0.666667	1.30994e-06	SRSF1, SFSWAP, SRSF10, PSIP1, LUC7L2, YTHDC1, CELF2, PRPF39, PTBP2, RBMX, LUC7L3, SETX	1447	24	17152	5.92674	0.0054554	6.92423e-05	0.00244561
GOTERM_MF_5	GO:0046914~transition metal ion binding	164	9.11111	1.45617e-06	DZIP3, ZFP638, RBM4, IDE, RBM5, RORA, ZNRF2, CNOT4, KDM1B, G2E3, RNF141, PLOD2, RC3H2, ZFP326, UBR3, VPS41, NPEPPS, MIB1, UHRF2, TRIM33, KDM2A, ATP2C1, MTF2, RNF138, RAD18, PIAS2, PIAS1, AKAP8, CPD, CHORDC1, FBXO11, FUS, ZFAND6, XDH, RNF17, ZFAND4, MME, ZMYND8, DIDO1, TTC3, ARIH1, DMD, RNFT1, RNF169, TNKS, RNF10, EWSR1, RNF14, PGGT1B, RNF13, FN1, SETDB1, ZGRF1, KAT7, ZMYM2, SHPRH, ZMYM1, MSMO1, Z…	1083	1394	13115	1.42469	0.000570656	5.18913e-05	0.00202508
GOTERM_BP_5	GO:0051225~spindle assembly	23	1.27778	1.74701e-06	KIF23, HAUS3, HAUS6, KIF11, CHMP4C, CEP192, PIBF1, CLTC, OFD1, CHMP1B, TUBGCP5, VPS4B, RHOA, ZFP207, MZT1, FBXO5, RAB11A, TNKS, MAP9, TPR, NCOR1, ASPM, KIF2A	1447	86	17152	3.17012	0.00726897	9.11899e-05	0.00326157
GOTERM_BP_5	GO:0010638~positive regulation of organelle organization	86	4.77778	1.85241e-06	NBN, AP1AR, FAM179B, BNIP3, FER, NAP1L2, EPT1, PMAIP1, CNOT6, CUL3, ACTR2, RAD21, SLK, BC004004, RHOA, VPS4B, DHX36, OGT, RAPGEF3, TPR, INSR, CEP295, PAN3, BRAF, KIF5B, C2CD5, UGCG, FMR1, NUSAP1, NPEPPS, RB1, LIG4, TNKS2, FMN2, HIF1A, KDM2A, HUWE1, MTF2, NCK1, CFL2, ATPIF1, MAPK8, AKAP8, WASL, NEK7, KMT2A, SLF1, ABI2, ARF6, PAXBP1, PHIP, UBE2D3, NIPBL, TTBK2, CNOT6L, NPM1, FBXO5, TNKS, DAZL, APC,…	1447	605	17152	1.68496	0.00770582	9.54975e-05	0.00345834
GOTERM_BP_5	GO:1901991~negative regulation of mitotic cell cycle phase transition	28	1.55556	1.88487e-06	NBN, BLM, SLF1, CHEK1, CDC73, CCNG1, PTEN, JADE1, FANCI, PKD2, BUB1, TPR, APC, CEP192, GEN1, MBD4, NDC80, TOPBP1, CENPE, RB1, NAE1, TEX14, ZFP655, MAD2L1, USP47, ZFP207, MDM2, RAD17	1447	120	17152	2.76581	0.00784033	9.5986e-05	0.00351895
GOTERM_BP_5	GO:0000226~microtubule cytoskeleton organization	68	3.77778	2.14696e-06	KIF23, XPO1, CHMP4C, FAM179B, FER, CLTC, HOOK3, SENP6, OFD1, SLK, RHOA, VPS4B, TPR, ASPM, KIF2A, KIF11, GEN1, DYX1C1, SPECC1, NUSAP1, PCM1, GCC2, FMN2, SS18, CHMP1B, MAPK8, CHORDC1, DST, KIZ, HAUS3, HAUS6, CHEK1, AKAP9, TUBGCP5, CEP57, NPM1, PPP1R12A, MZT1, FBXO5, RAB11A, PAFAH1B1, TNKS, CLASP2, USP33, TBC1D32, APC, CKAP2, CCP110, KIF3A, CEP192, CKAP5, KIF18A, NDC80, PIBF1, MID1, CENPJ, ATAD1, BR…	1447	445	17152	1.81132	0.00892563	0.000108015	0.00400824
GOTERM_BP_5	GO:1901990~regulation of mitotic cell cycle phase transition	42	2.33333	2.18715e-06	RAD51B, NBN, BLM, SLF1, RDX, CDC73, CHEK1, CCNG1, PTEN, CUL3, JADE1, DDX3X, FANCI, BUB1, PKD2, VPS4B, RAB11A, TPR, APC, CDC7, CEP192, GEN1, SMC5, CENPF, CDC23, CENPE, TOPBP1, MBD4, ATAD5, NDC80, RB1, NAE1, TEX14, ZFP655, MAD2L1, CUL4A, USP47, ZFP207, MDM2, TMOD3, CUL4B, RAD17	1447	226	17152	2.20286	0.00909195	0.000108727	0.00408327
GOTERM_BP_5	GO:1901987~regulation of cell cycle phase transition	45	2.5	2.44229e-06	RAD51B, NBN, BLM, SLF1, TTK, RDX, CDC73, CHEK1, CCNG1, PTEN, CUL3, JADE1, DDX3X, FANCI, NPM1, BUB1, PKD2, VPS4B, RAB11A, TPR, APC, CDC7, CEP192, GEN1, SMC5, CENPF, CDC23, CENPE, TOPBP1, NDC80, MBD4, ATAD5, RB1, STXBP4, NAE1, TEX14, ZFP655, MAD2L1, CUL4A, ZFP207, USP47, MDM2, TMOD3, CUL4B, RAD17	1447	251	17152	2.12513	0.0101472	0.000119981	0.0045596
GOTERM_BP_5	GO:0044784~metaphase/anaphase transition of cell cycle	17	0.944444	2.50591e-06	CEP192, GEN1, SMC5, TTK, CDC23, NDC80, CENPE, RB1, CDC27, CUL3, TEX14, MAD2L1, ZFP207, BUB1, CIT, TPR, APC	1447	51	17152	3.95116	0.0104101	0.000121675	0.00467837
GOTERM_CC_5	GO:0000785~chromatin	82	4.55556	2.542e-06	BMI1, MEF2A, SUPT6, CBX3, FER, HMGN5, RAD21, TARDBP, PSIP1, OGT, TOP2B, STAG2, STAG1, BRD8, ESCO1, RBBP4, RBL2, GABPA, ANP32E, HNRNPA2B1, TTC37, MECP2, MBD4, ESCO2, SUZ12, UHRF2, KDM2A, MCMBP, UCHL5, RAD18, JMJD1C, AKAP8, NFE2L2, SMARCA1, CLOCK, RAD17, MED1, DSCC1, SMARCAD1, SLF1, POLA1, HAT1, AHCTF1, CHEK1, SF3B1, NIPBL, HNRNPK, CENPC1, TCF4, HELLS, POLR3G, SETDB1, ASXL2, TAF1, SHPRH, KAT2B, PDS…	1422	520	15239	1.68992	0.00197826	7.07197e-05	0.00388827
GOTERM_BP_5	GO:0010498~proteasomal protein catabolic process	58	3.22222	2.56025e-06	DZIP3, PPP2R5C, PMAIP1, RLIM, UBQLN1, CD2AP, ERLEC1, CUL3, UBXN2A, RNF103, BTBD1, UBXN2B, WWP1, TLK2, YOD1, USP14, FMR1, SOCS6, UBR3, CCDC47, UBE2I, TOPORS, UFL1, UBE2K, RNF138, MDM2, PSME4, NFE2L2, PIAS1, SPOPL, CLOCK, FBXL3, RAD23B, UBE2V2, EDEM3, PLAA, MTM1, ARIH1, UBE2D3, WAC, RNF14, CSNK1A1, TAF1, PCNP, BIRC2, SIRT1, BFAR, PSMC6, HSP90B1, RNF6, ATXN3, CRBN, LAMP3, CUL4A, VCP, ARAF, GLMN, FAF2	1447	360	17152	1.90973	0.0106347	0.000122885	0.00477981
KEGG_PATHWAY	mmu03040:Spliceosome	27	1.5	2.68454e-06	SRSF1, SRSF10, CRNKL1, U2SURP, TRA2A, HNRNPA3, SF3B1, TCERG1, HNRNPK, DDX46, DHX15, SNRNP70, RBM25, HSPA8, PRPF40A, DDX5, RBMX, HNRNPA1, HNRNPU, GM5803, SRSF3, SRSF5, SRSF7, THOC2, PRPF38B, PRPF38A, THOC1	563	133	7720	2.78369	0.000678959	0.000169783	0.00349396
GOTERM_CC_5	GO:0000228~nuclear chromosome	90	5	2.73587e-06	MEF2A, NBN, CBX3, FER, SETX, TOP1, RAD21, TARDBP, PSIP1, ORC4, STAG3, TOP2A, PMS1, BRD8, RBBP4, EXOSC9, LRIF1, GABPA, ANP32E, MECP2, TOPBP1, PPP1CB, PURB, ESCO2, PURA, NCAPD2, SUZ12, NABP1, UHRF2, SYCP3, KDM2A, SMARCA5, MCMBP, UCHL5, HORMAD1, AKAP8, DMC1, SMARCA1, THOC2, ADD3, CLOCK, RAD17, THOC1, SMARCAD1, BLM, POLA1, HAT1, CDC73, CHEK1, HNRNPK, CENPC1, BUB1, TNKS, TCF4, TERF1, POLR3G, SETDB1, A…	1422	588	15239	1.6403	0.00212898	7.34885e-05	0.00418481
GOTERM_BP_5	GO:0051053~negative regulation of DNA metabolic process	27	1.5	3.13464e-06	NBN, BLM, BMPR2, CHEK1, RNF169, TNKS, DNAJC2, FANCB, STAG2, TRIP12, TERF1, GTPBP4, MSH3, SMG6, PDS5A, ATR, HNRNPA1, TET1, SMC3, HNRNPU, TNKS2, PARPBP, RAD18, ZRANB3, SMC1A, RAD17, THOC1	1447	116	17152	2.759	0.013005	0.000148742	0.00585212
GOTERM_BP_5	GO:0006405~RNA export from nucleus	20	1.11111	3.38794e-06	ENY2, PABPN1, NUP153, SMG6, SRSF10, SUPT6, HNRNPA2B1, BC005561, IWS1, SARNP, TSC1, RAE1, POLDIP3, FYTTD1, NPM1, ZC3H11A, GLE1, THOC2, TPR, THOC1	1447	70	17152	3.38671	0.0140484	0.000158954	0.00632501
GOTERM_BP_5	GO:0007064~mitotic sister chromatid cohesion	12	0.666667	3.46058e-06	ATRX, NIPBL, RAD21, NAA50, PDS5A, SLF1, SMC5, TNKS, RB1, SMC1A, SMC3, DSCC1	1447	26	17152	5.47084	0.0143475	0.000160559	0.00646063
GOTERM_BP_5	GO:0018022~peptidyl-lysine methylation	25	1.38889	3.61989e-06	KMT2E, KMT2A, ARID4A, SUPT6, ARID4B, OGT, SETDB1, ASXL2, TET2, SIRT1, IWS1, BRCA1, SUV39H2, RLF, ATRX, SUZ12, CAMKMT, HDAC2, WDR61, MTF2, PRDM5, WHSC1L1, ASH1L, SETD7, KDM4C	1447	103	17152	2.87706	0.015003	0.000166103	0.00675802
GOTERM_BP_5	GO:0007091~metaphase/anaphase transition of mitotic cell cycle	15	0.833333	4.75951e-06	CEP192, GEN1, SMC5, NDC80, CENPE, RB1, CDC27, CUL3, TEX14, MAD2L1, ZFP207, BUB1, CIT, TPR, APC	1447	42	17152	4.23339	0.0196795	0.000216017	0.0088855
GOTERM_BP_5	GO:0070646~protein modification by small protein removal	29	1.61111	4.88034e-06	ENY2, OTUD4, COPS2, USP8, USP9X, SENP6, CYLD, USP53, YOD1, USP16, USP34, USP15, USP33, USP14, MYSM1, USP32, VCPIP1, BRCC3, USP1, FAM76B, ATXN3, VCP, ATXN7, USP47, UCHL5, UCHL4, UCHL3, USP25, USP45	1447	133	17152	2.5846	0.0201741	0.00021912	0.00911109
GOTERM_BP_5	GO:0010558~negative regulation of macromolecule biosynthetic process	176	9.77778	4.92326e-06	XPO1, MEF2A, IMPACT, RBM3, RBM4, CBX3, SYNCRIP, NONO, CUL3, ZFP932, TIA1, WWP1, TARDBP, DEPDC1A, PUM2, RAPGEF3, DNAJC2, STAG2, GTPBP4, STRN3, GABPA, FMR1, HNRNPA2B1, RBL1, MECP2, HNRNPR, HNRNPU, SUZ12, UHRF2, HIF1A, RFC1, MTF2, ZFP280D, EIF2S1, PRDM5, SMARCA5, PIAS1, EIF2AK2, RAD17, SNX6, BMPR2, MYEF2, CHEK1, ATF2, ZFP451, HNRNPK, TCERG1, NIPBL, DDX3X, CNOT6L, HNRNPD, TFDP2, TCF4, TCF25, HELLS, P…	1447	1506	17152	1.38527	0.0203497	0.000218695	0.00919121
GOTERM_BP_5	GO:1901988~negative regulation of cell cycle phase transition	29	1.61111	5.6808e-06	NBN, BLM, SLF1, TTK, CHEK1, CDC73, CCNG1, PTEN, JADE1, FANCI, PKD2, BUB1, TPR, APC, CEP192, GEN1, MBD4, NDC80, TOPBP1, CENPE, RB1, NAE1, TEX14, ZFP655, MAD2L1, USP47, ZFP207, MDM2, RAD17	1447	134	17152	2.56531	0.0234439	0.000249686	0.0106054
GOTERM_MF_5	GO:0004843~thiol-dependent ubiquitin-specific protease activity	21	1.16667	6.46742e-06	OTUD4, USP8, BRCC3, USP1, CYLD, ATXN3, UCHL5, USP47, UCHL4, UCHL3, YOD1, USP34, USP25, USP16, USP15, USP33, USP14, USP45, USP32, MYSM1, VCPIP1	1083	81	13115	3.1396	0.00253203	0.000211247	0.0089939
GOTERM_CC_5	GO:0036464~cytoplasmic ribonucleoprotein granule	33	1.83333	6.57609e-06	RBM4, CNOT7, NUFIP2, TRIM12C, NOCT, YBX1, CDC42, TOP1, DDX3X, BTBD1, TIA1, DDX3Y, RC3H2, PUM2, PABPC1, TNRC6B, TNRC6A, DHX9, PAN3, FMR1, HNRNPA2B1, DDX4, LARP4B, NCL, CAPRIN1, HNRNPU, ATXN2, EIF4E, PSMA6, TIAL1, EIF2S1, D1PAS1, CLOCK	1422	150	15239	2.35765	0.00510969	0.000170745	0.0100586
GOTERM_BP_5	GO:0016571~histone methylation	28	1.55556	6.8933e-06	KMT2E, KMT2A, ARID4A, SUPT6, KMT2C, ARID4B, PAXBP1, OGT, SETDB1, ASXL2, MECP2, TET2, SIRT1, TET1, BRCA1, IWS1, SUV39H2, ATRX, SUZ12, RLF, HDAC2, WDR61, MTF2, PRDM5, ASH1L, WHSC1L1, KDM4C, SETD7	1447	128	17152	2.59295	0.0283761	0.000299815	0.0128688
GOTERM_BP_5	GO:2000113~negative regulation of cellular macromolecule biosynthetic process	169	9.38889	7.0836e-06	XPO1, MEF2A, IMPACT, RBM3, RBM4, CBX3, SYNCRIP, NONO, CUL3, ZFP932, TIA1, WWP1, DEPDC1A, PUM2, DNAJC2, STAG2, GTPBP4, STRN3, GABPA, FMR1, HNRNPA2B1, RBL1, MECP2, HNRNPR, HNRNPU, SUZ12, UHRF2, HIF1A, RFC1, MTF2, ZFP280D, EIF2S1, PRDM5, SMARCA5, PIAS1, EIF2AK2, RAD17, SNX6, BMPR2, MYEF2, CHEK1, ATF2, ZFP451, HNRNPK, TCERG1, NIPBL, DDX3X, CNOT6L, HNRNPD, TFDP2, TCF4, TCF25, HELLS, SETDB1, ASXL2, AEB…	1447	1443	17152	1.38825	0.029148	0.000304915	0.0132241
GOTERM_BP_5	GO:0030518~intracellular steroid hormone receptor signaling pathway	25	1.38889	7.31827e-06	UBE3A, UBA5, NR3C1, RHOA, DNAJA1, RNF14, TAF1, UFSP2, DYX1C1, STRN3, TAF7, UBE2I, MED13, DDX5, SIRT1, FOXP1, BRCA1, UFL1, RNF6, NCOA2, THRAP3, PIAS2, JAK2, CLOCK, MED1	1447	107	17152	2.76951	0.0300989	0.0003118	0.0136621
GOTERM_BP_5	GO:0031023~microtubule organizing center organization	26	1.44444	8.55991e-06	XPO1, HAUS3, HAUS6, CHMP4C, CHEK1, OFD1, TUBGCP5, NPM1, PPP1R12A, VPS4B, PAFAH1B1, CLASP2, USP33, KIF11, CCP110, KIF3A, GEN1, CKAP5, CEP192, PCM1, CENPJ, GCC2, BRCA1, PLK4, CHMP1B, CHORDC1	1447	115	17152	2.67992	0.035115	0.000361009	0.0159799
GOTERM_BP_5	GO:0006479~protein methylation	32	1.77778	9.45073e-06	KMT2E, ARID4A, KMT2A, SUPT6, KMT2C, ARID4B, PAXBP1, OGT, SETDB1, ASXL2, MECP2, TET2, ETF1, TET1, SIRT1, BRCA1, IWS1, SUV39H2, ATRX, SUZ12, RLF, CAMKMT, HDAC2, GSPT1, WDR61, MTF2, PRDM5, ASH1L, WHSC1L1, MTR, KDM4C, SETD7	1447	160	17152	2.3707	0.0386978	0.000394587	0.0176428
GOTERM_CC_5	GO:0044450~microtubule organizing center part	33	1.83333	1.01428e-05	NEK1, DZIP1, RP2, LRRCC1, CETN3, AKAP9, CEP55, CEP128, HOOK3, OFD1, TUBGCP5, TTBK2, CEP170, MZT1, CEP290, TOP2A, CEP295, SCLT1, 2700049A03RIK, CEP83, KIF3A, CCP110, ROCK1, CEP192, CKAP5, PIBF1, TOPORS, PCM1, CENPJ, TNKS2, PLK4, NEDD1, CEP162	1422	153	15239	2.31142	0.00787018	0.000254849	0.0155138
GOTERM_CC_5	GO:0005737~cytoplasm	1044	58	1.10979e-05	PDP1, MEF2A, VPS54, SYNCRIP, VPS50, SGMS1, ITSN2, CUL3, RAE1, BTBD1, VMA21, VPS4B, DHX36, OGT, DHX30, CCAR1, KIF5B, BRAF, SRP54A, SRP54B, UGCG, SRP54C, MECP2, VPS41, LIG4, SCYL3, NCAPD2, GM38481, ARFGEF3, ZWINT, MTERF1A, ROR2, MAPK8, EIF2AK2, RAD23B, MOB4, RALGPS2, MTX3, AHCTF1, ARF6, CNTRL, ARFGEF1, ARIH1, DUSP16, EFR3A, KBTBD8, MTCP1, PABPC1, ZC3H14, ACER3, DHX9, ZC3H15, KIF3A, TAOK1, PAIP1, AT…	1422	10431	15239	1.07258	0.00860807	0.00027013	0.0169745
GOTERM_BP_5	GO:0006417~regulation of translation	57	3.16667	1.14147e-05	CPEB2, RBM3, IMPACT, EIF5, RBM4, EIF5B, SYNCRIP, EIF2A, RPS6KB1, CNOT7, CNOT6, TIA1, RHOA, PUM2, GLE1, TPR, DNAJC3, USP16, DNAJC1, ZCCHC11, FMR1, HNRNPA2B1, HNRNPR, QK, SARNP, EIF4A2, NCK1, EIF2S1, EIF2AK2, EIF5A2, EIF3J2, EIF3J1, TYMS, RPL30, EIF3A, DDX3X, CNOT6L, NPM1, HNRNPD, DAZL, GUF1, PPP3CA, TNRC6B, TNRC6A, PAIP1, ZFP706, LARP4B, CAPRIN1, FXR1, UPF3B, EIF4E, METTL14, TSC1, POLDIP3, SECISBP…	1447	369	17152	1.83103	0.0465498	0.00047185	0.0213088
GOTERM_BP_5	GO:0000086~G2/M transition of mitotic cell cycle	21	1.16667	1.34992e-05	BACH1, CDC7, NBN, RAD51B, BLM, SLF1, CHEK1, MBD4, TOPBP1, CCNG1, LATS1, NAE1, ABCB1A, FANCI, VPS4B, USP47, RAB11A, MASTL, CIT, CALM2, RAD17	1447	83	17152	2.99908	0.0548134	0.000552523	0.0251996
GOTERM_BP_5	GO:0010629~negative regulation of gene expression	185	10.2778	1.51032e-05	XPO1, MEF2A, A2M, TBK1, IMPACT, RBM3, RBM4, CBX3, SYNCRIP, CNOT7, CNOT6, NONO, CUL3, SFSWAP, ZFP932, TIA1, TARDBP, WWP1, DEPDC1A, PTBP3, PUM2, PTBP2, INSR, RBL2, STRN3, GABPA, FMR1, RBL1, HNRNPA2B1, MECP2, HNRNPR, SUZ12, UHRF2, HIF1A, RFC1, KDM2A, MTF2, ZFP280D, EIF2S1, PRDM5, SMARCA5, RPS13, PIAS1, EIF2AK2, XDH, SRSF10, SNX6, MYEF2, ATF2, ZFP451, HNRNPK, TCERG1, NIPBL, DDX3X, CNOT6L, NPM1, HNRNP…	1447	1628	17152	1.34699	0.0611236	0.000612156	0.0281935
GOTERM_CC_5	GO:0010494~cytoplasmic stress granule	14	0.777778	1.60243e-05	FMR1, RBM4, LARP4B, CAPRIN1, YBX1, NUFIP2, ATXN2, EIF4E, DDX3X, EIF2S1, TIAL1, TIA1, PABPC1, PUM2	1422	37	15239	4.05493	0.0124054	0.000378201	0.0245085
GOTERM_BP_5	GO:0051306~mitotic sister chromatid separation	16	0.888889	1.61477e-05	CEP192, GEN1, SMC5, CDC23, NDC80, CENPE, RB1, CDC27, CUL3, TEX14, MAD2L1, ZFP207, BUB1, CIT, TPR, APC	1447	52	17152	3.64723	0.0652101	0.000648189	0.0301431
GOTERM_BP_5	GO:0034086~maintenance of sister chromatid cohesion	8	0.444444	1.61698e-05	ATRX, SGOL2A, NIPBL, SLF1, SMC5, TNKS, RB1, DSCC1	1447	12	17152	7.90233	0.0652962	0.000642894	0.0301843
GOTERM_BP_5	GO:0070507~regulation of microtubule cytoskeleton organization	28	1.55556	1.67013e-05	XPO1, CHMP4C, FAM179B, CHEK1, SENP6, CYLD, ATAT1, NPM1, VPS4B, RHOA, PAFAH1B1, CLASP2, TPR, APC, CKAP2, DIXDC1, KIF11, CEP192, GEN1, KIF18A, MID1, CENPJ, PLK4, CHMP1B, SLAIN2, MAPK8, CHORDC1, DST	1447	134	17152	2.47685	0.0673685	0.000657757	0.0311763
GOTERM_CC_5	GO:0044430~cytoskeletal part	192	10.6667	1.70172e-05	DLC1, XRCC4, ENAH, RP2, DZIP1, CAPZA2, CBX3, FAM179B, ITSN2, CD2AP, CEP70, HOOK3, HOOK1, CCDC141, CUL3, ODF2L, ATAT1, VPS4B, CEP290, RAPGEF3, TLK2, PLS3, ASPM, CEP295, 2700049A03RIK, CEP83, ROCK1, KIF5B, DYX1C1, DTL, C2CD5, FMR1, STK26, OLA1, TOPBP1, PCM1, TNKS2, SPAG9, MIB1, CEP162, MAD2L1, RAD18, DSP, ROR2, MAPK8, NFE2L2, DST, NEK7, IQCB1, GNAI3, MPLKIP, NEK1, CEP95, SLF1, LRRCC1, CHEK1, ANLN, …	1422	1544	15239	1.33263	0.013169	0.000389822	0.026027
GOTERM_BP_5	GO:0006338~chromatin remodeling	27	1.5	2.05007e-05	SMARCAD1, ITGB3BP, RSF1, DEK, CHEK1, NR3C1, TOP1, CHD8, CHD1, TPR, MYSM1, HELLS, KAT2B, RBBP4, NASP, ANP32E, SPTY2D1, SUV39H2, ATRX, HDAC2, SYCP3, BPTF, SMARCA5, H3F3B, PSME4, SMARCA1, ZBTB1	1447	128	17152	2.50035	0.0820497	0.000799792	0.0382674
KEGG_PATHWAY	mmu04110:Cell cycle	24	1.33333	2.47477e-05	CDC7, RBL2, CDC14B, CCNH, RBL1, TTK, CDC23, CHEK1, ATR, RB1, CDC27, SMC3, CCNE2, MAD2L1, RAD21, HDAC2, ORC4, BUB1, TFDP2, MDM2, SMC1A, STAG2, STAG1, SMC1B	563	124	7720	2.65398	0.00624169	0.00125147	0.0322052
GOTERM_BP_5	GO:0033143~regulation of intracellular steroid hormone receptor signaling pathway	19	1.05556	2.57664e-05	TAF1, UFSP2, DYX1C1, STRN3, UBA5, UBE2I, NR3C1, DDX5, SIRT1, BRCA1, FOXP1, UFL1, RNF6, NCOA2, RHOA, PIAS2, RNF14, CLOCK, MED1	1447	73	17152	3.08515	0.102015	0.000995817	0.0480942
GOTERM_BP_5	GO:0033365~protein localization to organelle	101	5.61111	2.58542e-05	XPO1, TTK, PMAIP1, EPT1, LZTFL1, CD2AP, HOOK3, RAD21, ANK2, RAE1, TIA1, STAG3, VPS13A, RPL11, OGT, CEP83, SRP54A, SRP54B, SRP54C, UGCG, VPS41, NPEPPS, PCM1, GCC2, ESCO2, TNKS2, ANKRD13C, HUWE1, TRAPPC8, ACAP2, ATPIF1, ZFAND6, MTX3, 2410089E03RIK, SLF1, ARF6, UBE2D3, MTCH2, DDX3X, NPM1, DNAJA1, TNKS, SUPT7L, NUP54, TMEM30A, TBC1D32, DHX9, KAT7, PIBF1, SSB, ATR, BRCA1, NEDD1, CCT8, YBX1, PEX1, ZFYV…	1447	792	17152	1.51162	0.102344	0.000990046	0.0482581
GOTERM_BP_5	GO:0071173~spindle assembly checkpoint	11	0.611111	2.65362e-05	TEX14, MAD2L1, GEN1, CEP192, BUB1, ZFP207, TTK, NDC80, CENPE, TPR, APC	1447	26	17152	5.01494	0.104897	0.00100692	0.0495308
GOTERM_BP_5	GO:1902099~regulation of metaphase/anaphase transition of cell cycle	15	0.833333	2.68389e-05	CEP192, GEN1, SMC5, CDC23, TTK, NDC80, CENPE, RB1, CUL3, TEX14, MAD2L1, ZFP207, BUB1, TPR, APC	1447	48	17152	3.70422	0.106028	0.00100923	0.0500957
GOTERM_BP_5	GO:0045931~positive regulation of mitotic cell cycle	27	1.5	4.69669e-05	RAD51B, SLF1, RPS6KB1, RDX, PHIP, CUL3, DDX3X, VPS4B, RAB11A, PAFAH1B1, TPR, INSR, CDC7, GEN1, SMC5, PKN2, NUSAP1, NDC80, CENPE, RB1, MAD2L1, EIF4E, CUL4A, KIF20B, TMOD3, MDM2, CUL4B	1447	134	17152	2.38839	0.178101	0.0017497	0.0876496
GOTERM_BP_5	GO:0010639~negative regulation of organelle organization	51	2.83333	4.75084e-05	DLC1, NBN, SUPT6, CAPZA2, BNIP3, TTK, TPR, TWF1, GEN1, MECP2, HNRNPU, TNKS2, MAD2L1, MTF2, HORMAD1, CHEK1, RDX, ARFGEF1, MTM1, ZFP451, NPM1, BUB1, FBXO5, TNKS, CLASP2, TRIP12, APC, TERF1, CKAP2, CCP110, SMG6, CEP192, TAF7, ATAD2, NDC80, CENPE, KANK3, MID1, TET1, HNRNPA1, SIRT1, BRCA1, ATRX, GMFB, TEX14, SCFD1, PPP1R9A, ZFP207, KDM4C, TMOD3, H3F3B	1447	334	17152	1.80996	0.179958	0.00175421	0.0886598
GOTERM_CC_5	GO:0044454~nuclear chromosome part	81	4.5	5.1519e-05	MEF2A, NBN, CBX3, FER, TOP1, RAD21, TARDBP, PSIP1, ORC4, STAG3, PMS1, BRD8, RBBP4, LRIF1, GABPA, ANP32E, MECP2, PPP1CB, PURB, ESCO2, PURA, NCAPD2, SUZ12, NABP1, UHRF2, SYCP3, KDM2A, SMARCA5, UCHL5, MCMBP, HORMAD1, AKAP8, SMARCA1, THOC2, CLOCK, RAD17, THOC1, SMARCAD1, BLM, POLA1, HAT1, CDC73, HNRNPK, CENPC1, BUB1, TNKS, TCF4, TERF1, POLR3G, ASXL2, SETDB1, TAF1, KAT2B, SMCHD1, NUCKS1, NASP, CREB1, …	1422	555	15239	1.56404	0.0393396	0.00114604	0.0787765
GOTERM_BP_5	GO:0051984~positive regulation of chromosome segregation	10	0.555556	5.76481e-05	CUL3, SGOL2A, RAD21, SFPQ, SLF1, SMC5, SMC6, RAD18, CENPE, RB1	1447	23	17152	5.15369	0.213958	0.00210957	0.107573
GOTERM_BP_5	GO:0051297~centrosome organization	23	1.27778	6.15855e-05	HAUS3, XPO1, HAUS6, KIF3A, CCP110, KIF11, CHMP4C, GEN1, CEP192, CKAP5, CHEK1, PCM1, CENPJ, BRCA1, OFD1, PLK4, CHMP1B, TUBGCP5, NPM1, VPS4B, PPP1R12A, CHORDC1, USP33	1447	106	17152	2.57198	0.226778	0.00223393	0.114916
GOTERM_BP_5	GO:0031327~negative regulation of cellular biosynthetic process	175	9.72222	6.1719e-05	XPO1, MEF2A, IMPACT, RBM3, RBM4, CBX3, SYNCRIP, NONO, CUL3, ZFP932, TIA1, WWP1, TARDBP, DEPDC1A, PUM2, DNAJC2, STAG2, GTPBP4, STRN3, GABPA, FMR1, HNRNPA2B1, RBL1, MECP2, HNRNPR, HNRNPU, SUZ12, UHRF2, HIF1A, RFC1, MTF2, ZFP280D, EIF2S1, PRDM5, SMARCA5, PIAS1, EIF2AK2, RAD17, SNX6, BMPR2, MYEF2, CHEK1, ATF2, ZFP451, HNRNPK, TCERG1, NIPBL, DDX3X, CNOT6L, HNRNPD, TFDP2, TCF4, TCF25, HELLS, SETDB1, AS…	1447	1564	17152	1.32632	0.227209	0.00221949	0.115165
GOTERM_CC_5	GO:0042405~nuclear inclusion body	8	0.444444	6.25449e-05	PABPN1, NUP153, NBN, ATXN3, SLF1, RAD18, RANBP2, TPR	1422	13	15239	6.59483	0.047556	0.00135253	0.0956283
KEGG_PATHWAY	mmu03018:RNA degradation	18	1	6.66614e-05	EXOSC9, PAN3, TTC37, PNPT1, PFKP, PAPD5, SKIV2L2, CNOT7, CNOT6, CNOT4, WDR61, CNOT6L, DHX36, HSPD1, PABPC1, ZCCHC7, HSPA9, C1D	563	82	7720	3.01001	0.0167245	0.00280703	0.0867273
GOTERM_MF_5	GO:0008135~translation factor activity, RNA binding	23	1.27778	6.8037e-05	EIF2S3X, EIF2S3Y, EIF3J2, CPEB2, EIF3J1, EIF5, EIF5B, EIF2A, MTRF1L, DENR, ETF1, MTIF2, EIF3A, EIF4E, GSPT1, EIF2S1, EIF1AX, EIF4A2, EIF2S2, EEF1G, TCEA1, EIF2AK2, EIF5A2	1083	109	13115	2.5553	0.0263189	0.00204954	0.0945778
KEGG_PATHWAY	mmu04141:Protein processing in endoplasmic reticulum	28	1.55556	7.18311e-05	RAD23B, UBE2D2A, EDEM3, UBQLN1, SEC62, CANX, SEC63, ERLEC1, SSR1, NGLY1, PLAA, UBE2D3, STT3A, DNAJA1, ERO1L, YOD1, DNAJC3, DNAJC1, HSPA8, MBTPS2, HSP90B1, ATXN3, VCP, EIF2S1, MAPK8, NFE2L2, EIF2AK2, SSR3	563	168	7720	2.28538	0.0180098	0.00259291	0.0934502
GOTERM_CC_5	GO:0005814~centriole	25	1.38889	7.21498e-05	DZIP1, RP2, LRRCC1, CETN3, CEP128, CEP55, OFD1, TTBK2, CEP170, CEP290, TOP2A, SCLT1, CEP295, 2700049A03RIK, CCP110, KIF3A, CEP83, ROCK1, CEP192, TOPORS, PCM1, CENPJ, NEDD1, PLK4, CEP162	1422	111	15239	2.41365	0.0546563	0.00151795	0.110306
GOTERM_CC_5	GO:0000922~spindle pole	28	1.55556	7.29713e-05	CEP95, CEP128, CNTRL, LATS1, CUL3, TUBGCP5, NPM1, VPS4B, RAB11A, TNKS, CLASP2, ASPM, KIF2A, CKAP2, BRCC3, KIF11, CKAP5, BIRC6, CENPF, TOPBP1, TOPORS, SMC3, CSPP1, NEDD1, MAD2L1, KIF20B, CALM2, NEK7	1422	132	15239	2.27322	0.0552611	0.00149485	0.111562
GOTERM_BP_5	GO:0007094~mitotic spindle assembly checkpoint	10	0.555556	8.53604e-05	TEX14, MAD2L1, GEN1, CEP192, BUB1, ZFP207, NDC80, CENPE, TPR, APC	1447	24	17152	4.93895	0.299864	0.0030422	0.159246
GOTERM_MF_5	GO:0003690~double-stranded DNA binding	96	5.33333	8.7078e-05	BACH1, BMI1, TAF1B, MEF2A, KDM6A, RAD51B, UTY, MITF, CBX3, RORA, ZEB1, ZKSCAN3, YBX1, ZIC3, SETX, NONO, FOS, TOP1, ZFP932, PCGF6, TARDBP, ORC4, PMS1, EGR1, RBBP4, GABPA, OTX2, MECP2, HLTF, PURB, PURA, SARNP, SUZ12, SLTM, NCOA2, RFC1, PRDM5, MTERF1A, JMJD1C, AKAP8, NFE2L2, DMC1, CUX1, CLOCK, MED1, ZMYND11, KMT2A, ZFP68, POLA1, MYEF2, PAXBP1, MYBL1, NR3C1, KIN, ZMYND8, ATF2, HNRNPK, NR1D2, CENPC1, …	1083	787	13115	1.47719	0.03356	0.00243532	0.121032
GOTERM_BP_5	GO:0006406~mRNA export from nucleus	14	0.777778	9.51083e-05	PABPN1, ENY2, SMG6, SRSF10, HNRNPA2B1, BC005561, SARNP, FYTTD1, POLDIP3, ZC3H11A, GLE1, THOC2, TPR, THOC1	1447	47	17152	3.53083	0.327794	0.00336037	0.177416
GOTERM_BP_5	GO:0071427~mRNA-containing ribonucleoprotein complex export from nucleus	14	0.777778	9.51083e-05	PABPN1, ENY2, SMG6, SRSF10, HNRNPA2B1, BC005561, SARNP, FYTTD1, POLDIP3, ZC3H11A, GLE1, THOC2, TPR, THOC1	1447	47	17152	3.53083	0.327794	0.00336037	0.177416
GOTERM_BP_5	GO:0051985~negative regulation of chromosome segregation	13	0.722222	9.65236e-05	ATRX, TEX14, MAD2L1, GEN1, CEP192, BUB1, ZFP207, TTK, TNKS, NDC80, CENPE, TPR, APC	1447	41	17152	3.75842	0.331756	0.00338168	0.180053
GOTERM_BP_5	GO:0051784~negative regulation of nuclear division	16	0.888889	0.000100809	CEP192, GEN1, TTK, CHEK1, NDC80, CENPE, ATRX, TEX14, MAD2L1, ZFP207, BUB1, FBXO5, TNKS, HORMAD1, TPR, APC	1447	60	17152	3.16093	0.343609	0.00350218	0.18804
GOTERM_BP_5	GO:0045070~positive regulation of viral genome replication	11	0.611111	0.000109783	SRPK2, DDX3X, NUCKS1, PPID, PKN2, YTHDC2, PABPC1, NR5A2, TOP2A, HSPA8, ADAR	1447	30	17152	4.34628	0.367756	0.00378192	0.204764
GOTERM_BP_5	GO:0000910~cytokinesis	23	1.27778	0.000110013	CKAP2, KIF23, USP8, CHMP4C, PKN2, AHCTF1, NUSAP1, ANLN, CEP55, CSPP1, CUL3, FMN2, ACTR2, CDC42, TEX14, ANK3, KIF20B, RHOA, RALA, RAB11A, CIT, MAP9, APC	1447	110	17152	2.47846	0.368363	0.00375882	0.205192
GOTERM_BP_5	GO:0007098~centrosome cycle	18	1	0.000111444	XPO1, KIF11, CCP110, CHMP4C, GEN1, CEP192, CKAP5, CHEK1, CENPJ, BRCA1, OFD1, PLK4, CHMP1B, TUBGCP5, NPM1, VPS4B, CHORDC1, USP33	1447	74	17152	2.88328	0.372125	0.0037767	0.207857
GOTERM_BP_5	GO:0034088~maintenance of mitotic sister chromatid cohesion	7	0.388889	0.000113224	ATRX, NIPBL, SLF1, SMC5, TNKS, RB1, DSCC1	1447	11	17152	7.54313	0.376776	0.00380604	0.211175
GOTERM_BP_5	GO:0048255~mRNA stabilization	12	0.666667	0.000122273	DHX9, TARDBP, THRAP3, HNRNPD, MEIOC, SYNCRIP, DAZL, ANGEL2, HNRNPU, NOCT, YBX1, QK	1447	36	17152	3.95116	0.399891	0.00407682	0.228034
GOTERM_BP_5	GO:0033048~negative regulation of mitotic sister chromatid segregation	12	0.666667	0.000122273	ATRX, TEX14, MAD2L1, GEN1, CEP192, BUB1, ZFP207, TNKS, NDC80, CENPE, TPR, APC	1447	36	17152	3.95116	0.399891	0.00407682	0.228034
GOTERM_BP_5	GO:0007063~regulation of sister chromatid cohesion	9	0.5	0.000125279	ATRX, SGOL2A, RAD21, SFPQ, SLF1, BUB1, SMC5, TNKS, RB1	1447	20	17152	5.33407	0.407378	0.00414376	0.233635
GOTERM_BP_5	GO:0009411~response to UV	26	1.44444	0.000126212	IMPACT, MME, CHEK1, PMAIP1, TROVE2, CASP3, TRP53INP1, DDIAS, TAF1, DTL, USP1, PRIMPOL, FMR1, ATR, SIRT1, MAP4K3, UVSSA, EIF2S1, PPID, USP47, RAD18, MDM2, MAPK8, CUL4B, ZRANB3, ZBTB1	1447	134	17152	2.29993	0.409682	0.00414174	0.235371
GOTERM_CC_5	GO:0000777~condensed chromosome kinetochore	23	1.27778	0.000126661	ITGB3BP, CSNK1A1, KANSL1, DYNLT3, AHCTF1, CENPF, NDC80, CENPE, CENPK, SGOL2A, TEX14, MAD2L1, SEH1L, CENPC1, ZWINT, ZFP207, BUB1, CFDP1, CLASP2, MIS18BP1, ZWILCH, ERCC6L, PHF6	1422	101	15239	2.44041	0.0939629	0.00252693	0.19357
GOTERM_BP_5	GO:0045132~meiotic chromosome segregation	20	1.11111	0.000129022	MEIOC, TTK, MEIOB, SMC2, SMC4, CCNE2, FMN2, SGOL2A, ACTR2, TEX15, RAD21, SYCP3, CENPC1, STAG3, HORMAD1, TOP2B, DMC1, TOP2A, TEX11, TERF1	1447	89	17152	2.66371	0.416571	0.00420078	0.240607
GOTERM_BP_5	GO:0006915~apoptotic process	193	10.7222	0.00014088	DLC1, CAST, ITGB3BP, XRCC4, MEF2A, NAA15, RBM5, NAA16, RPS6KB1, PMAIP1, SGMS1, HMGN5, UBQLN1, SETX, NONO, CUL3, USP53, G2E3, RAD21, BHLHB9, ROBO1, TARDBP, TIA1, PIK3CA, OGT, RAPGEF3, ITCH, DNAJC3, API5, CCAR1, OXR1, ROCK1, BRAF, STK26, MECP2, LIG4, CTNNA1, STK3, WDR92, SLTM, ANKRD13C, MAD2L1, HIF1A, KDM2A, SYCP3, EIF2S1, TIAL1, TNFAIP8, MAPK8, ATPIF1, PIAS1, NFE2L2, EIF2AK2, XDH, ZFAND6, BLM, BMP…	1447	1779	17152	1.28596	0.444761	0.00455053	0.262693
GOTERM_BP_5	GO:2001020~regulation of response to DNA damage stimulus	29	1.61111	0.000145044	PPP4R2, BCLAF1, BLM, NEK1, SLF1, DEK, CHEK1, UBE2V2, PMAIP1, HNRNPK, MTCH2, NPM1, RNF169, FANCB, TRIP12, BRCC3, USP1, FMR1, ATR, DDX5, SIRT1, BRCA1, TEX15, CUL4A, RIF1, PARPBP, USP47, MDM2, THOC1	1447	159	17152	2.16196	0.454333	0.00464875	0.270446
GOTERM_BP_5	GO:0006275~regulation of DNA replication	23	1.27778	0.000145057	CDC7, ESCO1, GTPBP4, CCDC88A, PDS5A, NUCKS1, ATR, RBBP6, SMC3, ESCO2, ZBTB38, ATRX, CDC42, NPM1, CACYBP, MAPK8, ZRANB3, SMC1A, INSR, STAG2, RAD17, TERF1, DSCC1	1447	112	17152	2.4342	0.454364	0.00461378	0.270472
GOTERM_BP_5	GO:0051246~regulation of protein metabolic process	258	14.3333	0.000156426	DLC1, A2M, SYNCRIP, ERLEC1, CUL3, BTBD1, BC004004, PIK3CA, RAPGEF3, GLE1, OGT, TLK2, ADAM9, OXR1, IBTK, GTPBP4, ROCK1, BRAF, MECP2, SYNJ2BP, SPAG9, MAD2L1, MTF2, EIF2S1, TFPI, ROR2, MAPK8, ATPIF1, PIAS1, EIF2AK2, CHORDC1, RAD23B, GCNT2, EIF3J2, EIF3J1, CHEK1, ARFGEF1, ARIH1, ZFP451, KRAS, DMD, DUSP16, FBXO5, ASXL2, PELI1, TAOK1, PAIP1, PIBF1, SERPINI1, LARP4B, FNIP1, FXR1, CD55, UPF3B, METTL14, A…	1447	2483	17152	1.23166	0.479667	0.00493691	0.29164
GOTERM_BP_5	GO:1902749~regulation of cell cycle G2/M phase transition	17	0.944444	0.000156452	CDC7, NBN, RAD51B, BLM, SLF1, CENPF, CHEK1, MBD4, TOPBP1, CCNG1, NAE1, FANCI, NPM1, VPS4B, USP47, RAB11A, RAD17	1447	69	17152	2.92043	0.479724	0.00490071	0.291689
GOTERM_BP_5	GO:0045727~positive regulation of translation	21	1.16667	0.000166635	IMPACT, RBM3, RBM4, FMR1, RPS6KB1, LARP4B, RPL30, UPF3B, DDX3X, NCK1, POLDIP3, NPM1, HNRNPD, RHOA, DAZL, PPP3CA, GUF1, DNAJC3, USP16, NCOR1, EIF5A2	1447	98	17152	2.54003	0.501388	0.00518002	0.310646
GOTERM_BP_5	GO:0006913~nucleocytoplasmic transport	57	3.16667	0.000167681	ENY2, XPO1, SUPT6, XPO4, STYX, NSRP1, RAE1, RANBP6, ANP32A, RANBP2, RAPGEF3, GLE1, TPR, PABPN1, ABCE1, ADAM10, HNRNPA2B1, ANP32E, CTDSPL2, SARNP, GNAQ, IPO7, MDM2, THOC2, KPNA3, MED1, THOC1, SRSF10, PPP3R1, PPM1A, BC005561, PHIP, CYLD, CEP57, NPM1, PPP3CB, PKD2, NUP54, PPP3CA, TNPO1, HSPA8, HSPA9, NMD3, NEMF, NUP153, SMG6, HNRNPA1, SIRT1, BRCA1, IWS1, TSC1, FYTTD1, POLDIP3, NOP58, NEUROD1, ZC3H11…	1447	406	17152	1.66416	0.50356	0.00517392	0.312592
GOTERM_CC_5	GO:0035097~histone methyltransferase complex	19	1.05556	0.000167781	KMT2E, AEBP2, TAF1, KDM6A, RBBP4, KMT2A, KANSL1, STK38, KMT2C, TAF7, SIRT1, PPP1CB, SUZ12, CHD8, HDAC2, MTF2, RNF2, MGA, OGT	1422	76	15239	2.67915	0.12253	0.00326248	0.256337
GOTERM_BP_5	GO:0043401~steroid hormone mediated signaling pathway	28	1.55556	0.000182376	UBE3A, UBA5, RORA, NR3C1, NR1D2, DNAJA1, RHOA, RNF14, TAF1, UFSP2, DYX1C1, STRN3, TAF7, UBE2I, MED13, DDX5, SIRT1, BRCA1, FOXP1, UFL1, RNF6, NCOA2, THRAP3, PIAS2, JAK2, NR5A2, CLOCK, MED1	1447	153	17152	2.16927	0.533115	0.00558488	0.339944
GOTERM_CC_5	GO:0071013~catalytic step 2 spliceosome	22	1.22222	0.000195702	SRSF1, PRPF4B, CRNKL1, CWC27, HNRNPA2B1, SYNCRIP, SKIV2L2, DDX5, RBMX, HNRNPR, HNRNPA1, HNRNPU, PNN, HNRNPA3, SF3B1, HNRNPK, HNRNPF, SRRM1, PABPC1, CWC22, HNRNPH1, PPWD1	1422	97	15239	2.43057	0.141413	0.00371181	0.298936
GOTERM_MF_5	GO:0098641~cadherin binding involved in cell-cell adhesion	42	2.33333	0.000200925	CAST, USP8, STK38, EIF5, SNX2, RDX, ABI1, EIF2A, ANLN, ESYT2, CD2AP, RAB1A, BZW2, BZW1, HNRNPK, SLK, DDX3X, LRRFIP1, HSPA8, ARGLU1, TWF1, EIF2S3X, KIF5B, CKAP5, MYO1B, PKN2, PFKP, OLA1, MPP7, C330027C09RIK, CTNNA1, TMEM2, EPS15, RSL1D1, TJP1, GAPVD1, PRDX6, SERBP1, NCK1, CCT8, TMOD3, EEF1G	1083	279	13115	1.82299	0.075748	0.00523761	0.279065
GOTERM_MF_5	GO:0003697~single-stranded DNA binding	20	1.11111	0.000204506	RAD51B, BLM, MSH3, SSBP1, NUCKS1, SUB1, HNRNPA2B1, MEIOB, NCL, HNRNPA1, PURB, YBX1, PURA, NABP1, HNRNPK, TDP2, RNF138, DMC1, PMS1, TERF1	1083	94	13115	2.57657	0.0770447	0.00499837	0.284032
GOTERM_BP_5	GO:0033046~negative regulation of sister chromatid segregation	12	0.666667	0.000209294	ATRX, TEX14, MAD2L1, GEN1, CEP192, BUB1, ZFP207, TNKS, NDC80, CENPE, TPR, APC	1447	38	17152	3.74321	0.582765	0.00636002	0.390026
GOTERM_BP_5	GO:0032268~regulation of cellular protein metabolic process	240	13.3333	0.000212255	DLC1, A2M, SYNCRIP, CUL3, BC004004, PIK3CA, RAPGEF3, GLE1, OGT, TLK2, ADAM9, OXR1, IBTK, GTPBP4, ROCK1, BRAF, MECP2, SYNJ2BP, SPAG9, MAD2L1, MTF2, EIF2S1, TFPI, ROR2, ATPIF1, PIAS1, EIF2AK2, CHORDC1, RAD23B, GCNT2, EIF3J2, EIF3J1, CHEK1, ARFGEF1, ARIH1, ZFP451, KRAS, DMD, DUSP16, FBXO5, ASXL2, PELI1, TAOK1, PAIP1, PIBF1, SERPINI1, LARP4B, FNIP1, FXR1, UPF3B, METTL14, AIDA, WDR61, DEPTOR, RWDD3, N…	1447	2298	17152	1.23796	0.587892	0.00640311	0.395532
GOTERM_BP_5	GO:0051169~nuclear transport	57	3.16667	0.000216637	ENY2, XPO1, SUPT6, XPO4, STYX, NSRP1, RAE1, RANBP6, ANP32A, RANBP2, RAPGEF3, GLE1, TPR, PABPN1, ABCE1, ADAM10, HNRNPA2B1, ANP32E, CTDSPL2, SARNP, GNAQ, IPO7, MDM2, THOC2, KPNA3, MED1, THOC1, SRSF10, PPP3R1, PPM1A, BC005561, PHIP, CYLD, CEP57, NPM1, PPP3CB, PKD2, NUP54, PPP3CA, TNPO1, HSPA8, HSPA9, NMD3, NEMF, NUP153, SMG6, HNRNPA1, SIRT1, BRCA1, IWS1, TSC1, FYTTD1, POLDIP3, NOP58, NEUROD1, ZC3H11…	1447	410	17152	1.64792	0.595367	0.00648803	0.403683
GOTERM_BP_5	GO:0000077~DNA damage checkpoint	21	1.16667	0.000221923	NBN, BRCC3, BLM, DTL, CDC14B, TAOK1, SLF1, CHEK1, MBD4, TOPBP1, ATR, CCNG1, BRCA1, RBBP8, ATF2, FANCI, MDM2, WAC, RAD17, CLOCK, THOC1	1447	100	17152	2.48923	0.604202	0.0065985	0.413512
KEGG_PATHWAY	mmu04144:Endocytosis	38	2.11111	0.000227416	VPS29, USP8, SNX6, CHMP4C, CAPZA2, SNX2, ARF6, EEA1, CLTC, ARFGEF1, CDC42, FAM21, ZFYVE16, WWP1, RHOA, GIT2, VPS4B, DNAJC6, RAB11A, VPS35, STAM, ITCH, HSPA8, H2-Q2, KIF5B, PRKCI, A230046K03RIK, EPS15, AP2A2, RAB11FIP2, CHMP1B, RABEP1, TFRC, ACAP2, RAB5A, MDM2, WASL, ARAP2	563	278	7720	1.87434	0.0559184	0.00716703	0.295585
GOTERM_BP_5	GO:1901989~positive regulation of cell cycle phase transition	16	0.888889	0.000263336	CDC7, RAD51B, SMC5, RDX, CENPE, RB1, STXBP4, CUL3, CUL4A, DDX3X, NPM1, VPS4B, RAB11A, MDM2, TMOD3, CUL4B	1447	65	17152	2.91778	0.667074	0.00776991	0.490499
GOTERM_BP_5	GO:1903902~positive regulation of viral life cycle	16	0.888889	0.000263336	SRPK2, RSF1, CHMP4C, NUCKS1, FMR1, PKN2, YTHDC2, DDX3X, PPID, VPS4B, CHD1, PABPC1, NR5A2, TOP2A, HSPA8, ADAR	1447	65	17152	2.91778	0.667074	0.00776991	0.490499
GOTERM_CC_5	GO:0000794~condensed nuclear chromosome	22	1.22222	0.00026389	BLM, CHEK1, NDC80, TOPBP1, CENPE, BRCA1, SMC3, NCAPD2, ATRX, SGOL2A, RAD21, SYCP3, CENPC1, BUB1, STAG3, HORMAD1, MIS18BP1, DMC1, ADD3, PMS1, TEX11, SMC1B	1422	99	15239	2.38147	0.185839	0.00488321	0.402896
GOTERM_BP_5	GO:0043631~RNA polyadenylation	12	0.666667	0.000269521	ZC3H14, PABPN1, PCF11, FIP1L1, PAPOLA, CSTF2, PAPD4, NUDT21, PNPT1, CPSF6, CDC73, CPSF2	1447	39	17152	3.64723	0.675565	0.00789592	0.501992
GOTERM_BP_5	GO:0051493~regulation of cytoskeleton organization	60	3.33333	0.000275703	DLC1, XPO1, CHMP4C, AP1AR, CAPZA2, FAM179B, FER, CD2AP, LATS1, SENP6, ACTR2, ATAT1, RHOA, VPS4B, RAPGEF3, TPR, TWF1, KIF11, CCDC88A, BRAF, ROCK1, GEN1, FMN2, CHMP1B, CFL2, NCK1, MAPK8, WASL, CHORDC1, DST, ABI2, ARF6, RDX, CHEK1, ARFGEF1, CYLD, MTPN, NPM1, PAFAH1B1, CLASP2, RASA1, APC, CKAP2, DIXDC1, CEP192, TAOK1, KIF18A, RICTOR, KANK3, MID1, CENPJ, GMFB, PLK4, PPP1R9A, HDAC2, TSC1, SLAIN2, TMOD3…	1447	442	17152	1.60907	0.683836	0.00802008	0.513479
GOTERM_MF_5	GO:0031625~ubiquitin protein ligase binding	42	2.33333	0.000292668	SLF1, ABI2, UBE2V2, GPI1, CUL3, ARIH1, BLZF1, BTBD1, DNAJA1, RALA, YOD1, HSPA8, APC, HSPA9, SHPRH, DNM1L, SMC6, RB1, AMBRA1, HLTF, MID1, BRCA1, NAE1, DBT, ATXN3, HIF1A, CUL4A, VCP, UBE2K, PRDX6, RAD18, GLMN, MDM2, PIAS2, FAF2, UBXN7, CUL4B, HSPD1, PIAS1, SPOPL, USP25, MPHOSPH8	1083	284	13115	1.7909	0.108405	0.00672685	0.406247
GOTERM_BP_5	GO:0043066~negative regulation of apoptotic process	110	6.11111	0.0003009	CAST, XRCC4, NAA15, NAA16, RPS6KB1, SGMS1, HMGN5, SETX, NONO, G2E3, BHLHB9, PIK3CA, RAPGEF3, ITCH, DNAJC3, API5, OXR1, ROCK1, BRAF, MECP2, LIG4, CTNNA1, HIF1A, MAD2L1, SYCP3, KDM2A, MAPK8, PIAS1, NFE2L2, EIF2AK2, ZFAND6, BLM, UBE2V2, RRM2B, CCNG1, GCLM, KRAS, HNRNPK, DDX3X, NPM1, DNAJA1, DDIAS, HELLS, FN1, CFLAR, FNIP1, BRCA1, TAX1BP1, FOXP1, ATP7A, BFAR, HDAC2, LAMP3, ITGA5, ALDH2, CFDP1, HSPD1,…	1447	936	17152	1.39304	0.715422	0.00868945	0.560282
GOTERM_BP_5	GO:0034250~positive regulation of cellular amide metabolic process	22	1.22222	0.000306751	IMPACT, RBM3, RBM4, FMR1, RPS6KB1, LARP4B, RPL30, UPF3B, DDX3X, NCK1, POLDIP3, NPM1, RHOA, HNRNPD, DAZL, PPP3CA, NFE2L2, GUF1, DNAJC3, USP16, NCOR1, EIF5A2	1447	110	17152	2.3707	0.722293	0.00879686	0.571147
GOTERM_BP_5	GO:0048193~Golgi vesicle transport	33	1.83333	0.000317989	VPS29, MYO5A, IER3IP1, RP2, VPS54, AP1AR, BET1, SNX2, RAB1A, CUL3, MIA3, BCAP29, EXOC5, GOLGA4, TRIP11, ARL1, MYO1B, PRKCI, MON2, GCC2, ERGIC2, EPS15, 1190002N15RIK, SCFD1, VCP, TRAPPC8, VAMP7, ARCN1, CUX1, STEAP2, ANKFY1, ATP8A1, TRAPPC2	1447	200	17152	1.95583	0.735029	0.00905557	0.592013
GOTERM_BP_5	GO:0045839~negative regulation of mitotic nuclear division	13	0.722222	0.000320348	ATRX, TEX14, MAD2L1, GEN1, CEP192, BUB1, ZFP207, CHEK1, TNKS, NDC80, CENPE, TPR, APC	1447	46	17152	3.3499	0.737627	0.00906066	0.596392
GOTERM_BP_5	GO:0051310~metaphase plate congression	13	0.722222	0.000320348	CHMP4C, KIF18A, MEIOC, CENPF, CDC23, PIBF1, NDC80, CENPE, CUL3, CHMP1B, SEH1L, VPS4B, RAB11A	1447	46	17152	3.3499	0.737627	0.00906066	0.596392
GOTERM_BP_5	GO:0046605~regulation of centrosome cycle	13	0.722222	0.000320348	XPO1, KIF11, CHMP4C, CEP192, GEN1, CHEK1, CENPJ, PLK4, CHMP1B, NPM1, VPS4B, MAPK8, CHORDC1	1447	46	17152	3.3499	0.737627	0.00906066	0.596392
GOTERM_BP_5	GO:1902750~negative regulation of cell cycle G2/M phase transition	11	0.611111	0.000350818	NBN, BLM, FANCI, SLF1, USP47, TOPBP1, CHEK1, MBD4, CCNG1, RAD17, NAE1	1447	34	17152	3.83495	0.768985	0.00985165	0.652942
GOTERM_BP_5	GO:0042981~regulation of apoptotic process	162	9	0.000357489	DLC1, CAST, XRCC4, RBM5, NAA15, NAA16, RPS6KB1, SGMS1, PMAIP1, HMGN5, UBQLN1, SETX, NONO, G2E3, ANK2, BHLHB9, ROBO1, TIA1, PIK3CA, RAPGEF3, ITCH, DNAJC3, API5, CCAR1, OXR1, ROCK1, BRAF, STK26, MECP2, LIG4, CTNNA1, STK3, RSL1D1, ANKRD13C, MAD2L1, HIF1A, KDM2A, SYCP3, EIF2S1, SERBP1, ATPIF1, MAPK8, PIAS1, NFE2L2, EIF2AK2, ZFAND6, XDH, BLM, UBE2V2, RRM2B, CCNG1, GCLM, ATF2, HNRNPK, KRAS, DDX3X, MTCH…	1447	1482	17152	1.29573	0.775334	0.00997105	0.66532
GOTERM_BP_5	GO:0060548~negative regulation of cell death	120	6.66667	0.000357613	CAST, XRCC4, IMPACT, NAA15, NAA16, RPS6KB1, SGMS1, HMGN5, SETX, NONO, G2E3, BHLHB9, VPS4B, PIK3CA, OGT, RAPGEF3, ITCH, DNAJC3, API5, OXR1, ROCK1, BRAF, MECP2, LIG4, CTNNA1, HIF1A, MAD2L1, ABCB1A, SYCP3, KDM2A, RAD18, MAPK8, PIAS1, NFE2L2, EIF2AK2, ZFAND6, BLM, UBE2V2, RRM2B, CCNG1, GCLM, KRAS, HNRNPK, DDX3X, NPM1, CACYBP, DNAJA1, DDIAS, HELLS, FN1, CFLAR, FNIP1, BRCA1, TAX1BP1, FOXP1, ATP7A, BFAR…	1447	1042	17152	1.36509	0.775451	0.00990832	0.66555
GOTERM_BP_5	GO:0071103~DNA conformation change	34	1.88889	0.000361875	ITGB3BP, NBN, RSF1, NAP1L1, HAT1, NAP1L2, TOP1, NCAPG2, NCAPG, NPM1, TPR, TOP2B, TOP2A, HELLS, RBBP4, SHPRH, NASP, ANP32E, SPTY2D1, NUSAP1, SMC2, PURB, SMC4, PURA, NCAPD2, ATRX, SYCP3, SMARCA5, MTERF1A, H3F3B, AKAP8, PSME4, ZRANB3, H3F3C	1447	210	17152	1.91914	0.779413	0.00995976	0.673456
GOTERM_BP_5	GO:0051303~establishment of chromosome localization	16	0.888889	0.000374218	CHMP4C, KIF18A, MEIOC, CENPF, CDC23, PIBF1, NDC80, CENPE, CUL3, FMN2, ACTR2, CHMP1B, SEH1L, VPS4B, RAB11A, TERF1	1447	67	17152	2.83068	0.790499	0.0102304	0.69635
GOTERM_MF_5	GO:0008234~cysteine-type peptidase activity	31	1.72222	0.000375787	OTUD4, USP8, USP9X, SENP6, CYLD, USP53, CASP3, YOD1, USP16, USP34, USP15, USP33, USP14, MYSM1, USP32, VCPIP1, CFLAR, CAPN7, UFSP2, BRCC3, USP1, FAM76B, ATXN3, UCHL5, USP47, UCHL4, UCHL3, USP25, GCA, ALG13, USP45	1083	189	13115	1.98628	0.136996	0.00815194	0.521344
GOTERM_BP_5	GO:0051253~negative regulation of RNA metabolic process	143	7.94444	0.000394781	XPO1, MEF2A, IMPACT, CBX3, NONO, CUL3, SFSWAP, ZFP932, WWP1, TARDBP, DEPDC1A, PTBP3, PTBP2, STRN3, GABPA, HNRNPA2B1, RBL1, MECP2, SUZ12, UHRF2, HIF1A, RFC1, MTF2, ZFP280D, PRDM5, SMARCA5, RPS13, PIAS1, SNX6, SRSF10, MYEF2, ATF2, ZFP451, TCERG1, NIPBL, HNRNPK, NPM1, TFDP2, PABPC1, TCF4, TCF25, HELLS, SETDB1, ZC3H14, ASXL2, AEBP2, CREBZF, PTPN2, TAF7, ATAD2, ZFP148, DDX5, TET1, FNIP1, BRCA1, FOXP1,…	1447	1283	17152	1.32116	0.807745	0.0107195	0.734481
GOTERM_BP_5	GO:0090307~mitotic spindle assembly	12	0.666667	0.000434363	OFD1, KIF23, TUBGCP5, KIF11, MZT1, ZFP207, RHOA, RAB11A, PIBF1, MAP9, CLTC, KIF2A	1447	41	17152	3.46931	0.837047	0.011712	0.807841
GOTERM_BP_5	GO:0032922~circadian regulation of gene expression	15	0.833333	0.000443805	NAMPT, KMT2A, RBM4, RORA, SIRT1, PPP1CB, HNRNPU, NOCT, TOP1, HDAC2, NCOA2, OGT, NCOR1, ZFHX3, CLOCK	1447	61	17152	2.91479	0.84335	0.0118884	0.825332
GOTERM_BP_5	GO:0070192~chromosome organization involved in meiotic cell cycle	16	0.888889	0.000522942	MEIOC, MEIOB, SMC2, SMC4, NCAPD2, CCNE2, ATRX, SGOL2A, TEX15, RAD21, SYCP3, STAG3, HORMAD1, DMC1, TEX11, TERF1	1447	69	17152	2.74864	0.887452	0.0139048	0.971822
GOTERM_BP_5	GO:0043069~negative regulation of programmed cell death	110	6.11111	0.000543687	CAST, XRCC4, NAA15, NAA16, RPS6KB1, SGMS1, HMGN5, SETX, NONO, G2E3, BHLHB9, PIK3CA, RAPGEF3, ITCH, DNAJC3, API5, OXR1, ROCK1, BRAF, MECP2, LIG4, CTNNA1, HIF1A, MAD2L1, SYCP3, KDM2A, MAPK8, PIAS1, NFE2L2, EIF2AK2, ZFAND6, BLM, UBE2V2, RRM2B, CCNG1, GCLM, KRAS, HNRNPK, DDX3X, NPM1, DNAJA1, DDIAS, HELLS, FN1, CFLAR, FNIP1, BRCA1, TAX1BP1, FOXP1, ATP7A, BFAR, HDAC2, LAMP3, ITGA5, ALDH2, CFDP1, HSPD1,…	1447	951	17152	1.37107	0.896797	0.0143612	1.01019
GOTERM_BP_5	GO:1902850~microtubule cytoskeleton organization involved in mitosis	12	0.666667	0.000544189	OFD1, KIF23, TUBGCP5, KIF11, MZT1, ZFP207, RHOA, RAB11A, PIBF1, MAP9, CLTC, KIF2A	1447	42	17152	3.38671	0.897013	0.014284	1.01112
GOTERM_BP_5	GO:1902100~negative regulation of metaphase/anaphase transition of cell cycle	11	0.611111	0.000582144	TEX14, MAD2L1, GEN1, CEP192, BUB1, ZFP207, TTK, NDC80, CENPE, TPR, APC	1447	36	17152	3.6219	0.912116	0.0151776	1.08128
GOTERM_BP_5	GO:0007143~female meiotic division	11	0.611111	0.000582144	FMN2, SGOL2A, SYCP3, MARF1, MEIOC, FBXO5, MEIOB, TTK, STAG3, DAZL, MASTL	1447	36	17152	3.6219	0.912116	0.0151776	1.08128
GOTERM_CC_5	GO:0035861~site of double-strand break	11	0.611111	0.000601582	SMARCAD1, NBN, VCP, SLF1, SMC5, SMC6, RNF138, RNF169, RAD18, ESCO2, ATF2	1422	33	15239	3.5722	0.374231	0.0108425	0.916257
GOTERM_BP_5	GO:0043067~regulation of programmed cell death	162	9	0.000604715	DLC1, CAST, XRCC4, RBM5, NAA15, NAA16, RPS6KB1, SGMS1, PMAIP1, HMGN5, UBQLN1, SETX, NONO, G2E3, ANK2, BHLHB9, ROBO1, TIA1, PIK3CA, RAPGEF3, ITCH, DNAJC3, API5, CCAR1, OXR1, ROCK1, BRAF, STK26, MECP2, LIG4, CTNNA1, STK3, RSL1D1, ANKRD13C, MAD2L1, HIF1A, KDM2A, SYCP3, EIF2S1, SERBP1, ATPIF1, MAPK8, PIAS1, NFE2L2, EIF2AK2, ZFAND6, XDH, BLM, UBE2V2, RRM2B, CCNG1, GCLM, ATF2, HNRNPK, KRAS, DDX3X, MTCH…	1447	1498	17152	1.28189	0.920026	0.0156639	1.12298
GOTERM_CC_5	GO:0005844~polysome	14	0.777778	0.000622199	FUS, ATXN2, UPF2, NAA30, PSMA6, CPEB2, IMPACT, FMR1, VBP1, MSI2, DAZL, LARP4B, NUFIP2, FXR1	1422	51	15239	2.94181	0.384207	0.0109587	0.947518
GOTERM_BP_5	GO:0015031~protein transport	184	10.2222	0.000633667	XPO1, CHMP4C, RP2, XPO4, VPS54, STYX, RBM4, VPS50, EPT1, ERLEC1, RAB1A, SSR1, HOOK3, HOOK1, ANK2, RAE1, ANK3, TARDBP, VPS4B, CEP290, STAM, TLK1, RPL11, VPS13A, GLE1, RAPGEF3, OGT, DNAJC1, ADAM9, PAN3, KIF5B, C2CD5, SRP54A, SRP54B, SRP54C, UGCG, VPS41, NPEPPS, SYNJ2BP, PCM1, GCC2, CTDSPL2, HIF1A, RAB18, HUWE1, TRAPPC8, VAMP7, ATPIF1, AKAP8, TBC1D8B, ZFAND6, AFTPH, SNX6, MTX3, SNX2, RABGAP1L, AHCTF…	1447	1733	17152	1.25854	0.929139	0.0163068	1.17644
GOTERM_BP_5	GO:0006461~protein complex assembly	141	7.83333	0.000649921	HCCS, ITGB3BP, IMPACT, CAPZA2, IDE, FAM179B, PMAIP1, RAB1A, SETX, CUL3, ATAT1, VMA21, OGT, INSR, TWF1, BRAF, DYX1C1, VPS41, CTNNA1, ST13, SPAG9, VAMP7, SMARCA5, ATPIF1, MAPK8, ZNHIT6, EIF2AK2, AKAP2, BLM, DIAPH2, SLF1, PNPT1, SNX2, AHCTF1, ARF6, ARFGEF1, MIA3, ZFP451, DDX3X, CENPC1, MTPN, DMD, NPM1, FBXO5, NUP54, CLASP2, FCHO2, FN1, SHPRH, CKAP5, ZFP148, FNIP1, AIM2, EPS15, PSMC6, CRBN, VCP, TSC1…	1447	1277	17152	1.3088	0.933792	0.0166193	1.20644
GOTERM_CC_5	GO:0005856~cytoskeleton	231	12.8333	0.000672861	DLC1, XRCC4, RP2, DZIP1, ITSN2, CD2AP, HOOK3, HOOK1, CUL3, CCDC141, VPS4B, CEP290, RAPGEF3, TLK2, PLS3, STAG2, CEP295, 2700049A03RIK, ROCK1, KIF5B, OLA1, VPS41, PCM1, CTNNA1, SPAG9, CEP162, MAD2L1, ROR2, MAPK8, ADD3, NEK7, IQCB1, GNAI3, NEK1, CHEK1, CNTRL, DAAM1, DIDO1, CEP170, DMD, KBTBD8, FBXO5, TNKS, DHX9, KIF3A, PIBF1, CDC27, CSPP1, FNBP1, UPF3B, CCT8, TMOD3, MAP7, MARCKS, MAP9, NCOR1, ERCC6L…	1422	2032	15239	1.21827	0.408051	0.0115843	1.0243
GOTERM_BP_5	GO:0009755~hormone-mediated signaling pathway	30	1.66667	0.000695506	UBE3A, UBA5, RORA, NR3C1, LATS1, NR1D2, DNAJA1, RHOA, RNF14, TAF1, UFSP2, PTPN2, DYX1C1, STRN3, TAF7, UBE2I, MED13, DDX5, SIRT1, BRCA1, FOXP1, UFL1, RNF6, NCOA2, THRAP3, PIAS2, JAK2, NR5A2, CLOCK, MED1	1447	183	17152	1.9432	0.945276	0.0176669	1.29054
GOTERM_CC_5	GO:0005635~nuclear envelope	62	3.44444	0.00070027	ENY2, XPO1, CDC14B, XPO4, CBX3, BNIP3, INTS2, YBX1, FAM169A, CEP70, TMEM57, RAE1, SEH1L, RANBP6, RANBP2, PUM2, GLE1, TPR, DNAJC2, DNAJC1, CCAR1, GTPBP4, DTL, SCAI, UBE2I, FAM76B, PCM1, TNKS2, MAD2L1, GNAQ, IPO7, KPNA3, DST, EIF5A2, PRPF38A, MTDH, MRPS14, POLA1, TXLNG, AHCTF1, ANXA7, TMEM33, RB1CC1, CEP170, CACYBP, TFDP2, PAFAH1B1, TNKS, NUP54, MTMR6, TNPO1, RASA1, APC, RNF13, ZFP383, NUP153, CENP…	1422	433	15239	1.53448	0.420565	0.011793	1.06582
GOTERM_MF_5	GO:0000975~regulatory region DNA binding	96	5.33333	0.000708171	BACH1, BMI1, TAF1B, MEF2A, KDM6A, ARID4A, UTY, ARID4B, MITF, CBX3, RORA, ZEB1, ZKSCAN3, YBX1, ZIC3, SETX, NONO, FOS, TOP1, ZFP932, PCGF6, DHX36, CCAR1, EGR1, RBBP4, GABPA, OTX2, RB1, HLTF, PURB, HNRNPU, PURA, SARNP, SUZ12, HIF1A, NCOA2, PRDM5, JMJD1C, NFE2L2, CUX1, CLOCK, MED1, ZMYND11, ZFP65, KMT2A, ZFP68, TIPARP, MYEF2, NFYB, PAXBP1, MYBL1, NR3C1, ZMYND8, ATF2, HNRNPK, NR1D2, TEF, CEBPZ, CHD2, …	1083	835	13115	1.39227	0.242477	0.0145096	0.980369
KEGG_PATHWAY	mmu04720:Long-term potentiation	14	0.777778	0.000793587	BRAF, PPP3R1, PPP1CB, RPS6KA3, KRAS, PLCB4, GNAQ, ARAF, PPP3CB, RAP1A, RAP1B, RAPGEF3, PPP3CA, CALM2	563	66	7720	2.90866	0.181971	0.0220703	1.02797
GOTERM_BP_5	GO:0061640~cytoskeleton-dependent cytokinesis	12	0.666667	0.000833885	CKAP2, KIF23, FMN2, ACTR2, USP8, ANK3, RHOA, KIF20B, NUSAP1, ANLN, CEP55, APC	1447	44	17152	3.23277	0.969308	0.0210184	1.54543
GOTERM_BP_5	GO:0065004~protein-DNA complex assembly	29	1.61111	0.000876292	TAF1B, ITGB3BP, RAD51B, RSF1, BDP1, NAP1L1, HAT1, NAP1L2, SENP6, CENPC1, NPM1, TCF4, HELLS, TERF1, RBBP4, SHPRH, NASP, CREB1, TAF7, ANP32E, SPTY2D1, ATRX, PSMC6, SMARCA5, CAND1, H3F3B, H3F3C, PIAS1, DMC1	1447	177	17152	1.9421	0.974293	0.0219435	1.62341
KEGG_PATHWAY	mmu04114:Oocyte meiosis	19	1.05556	0.000905027	CPEB2, PPP2R5C, PPP3R1, CDC23, CDC27, PPP1CB, SMC3, CCNE2, RPS6KA3, MAD2L1, SLK, PPP3CB, BUB1, FBXO5, STAG3, PPP3CA, SMC1A, CALM2, SMC1B	563	110	7720	2.36848	0.204731	0.0226472	1.17154
GOTERM_BP_5	GO:0048524~positive regulation of viral process	17	0.944444	0.000912853	SRPK2, RSF1, CHMP4C, NUCKS1, FMR1, PKN2, YTHDC2, DDX3X, PPID, VPS4B, CHD1, PUM2, PABPC1, NR5A2, TOP2A, HSPA8, ADAR	1447	80	17152	2.51887	0.977936	0.0227129	1.6906
GOTERM_BP_5	GO:0042176~regulation of protein catabolic process	44	2.44444	0.000925639	RAD23B, XPO1, UBE3A, TIPARP, RDX, UBE2V2, UBQLN1, PTEN, ERLEC1, TMF1, MTM1, CDC42, ARIH1, UBXN2A, WAC, TLK2, ITCH, USP14, RNF14, ADAM9, APC, CSNK1A1, TAF1, DYX1C1, FMR1, UFL1, FMN2, ATXN3, LAMP3, MAD2L1, CUL4A, VCP, UBE2K, ARAF, UCHL5, RNF138, GLMN, MDM2, ATPIF1, SH3D19, PIAS1, MDM4, CUL4B, USP25	1447	312	17152	1.67165	0.979084	0.0228912	1.71408
GOTERM_BP_5	GO:0071383~cellular response to steroid hormone stimulus	34	1.88889	0.000981019	BMI1, UBE3A, CBX3, UBA5, RPS6KB1, NR3C1, RORA, ATP2B1, NR1D2, DNAJA1, RHOA, RNF14, TAF1, UFSP2, DYX1C1, STRN3, TAF7, UBE2I, MED13, DDX5, SIRT1, BRCA1, HNRNPU, FOXP1, UFL1, RNF6, NCOA2, EIF4E, THRAP3, PIAS2, JAK2, NR5A2, CLOCK, MED1	1447	222	17152	1.8154	0.983407	0.0241021	1.81575
GOTERM_CC_5	GO:0036064~ciliary basal body	22	1.22222	0.00101216	2700049A03RIK, RPGR, IFT80, RP2, DZIP1, CETN3, CENPF, FAM179B, AKAP9, TOPORS, DAAM1, PCM1, CENPJ, OFD1, CYLD, JADE1, NEDD1, TTBK2, IFT57, PKD2, CEP290, IFT81	1422	109	15239	2.16298	0.545643	0.0166444	1.53709
GOTERM_MF_5	GO:0031593~polyubiquitin binding	12	0.666667	0.00103308	EPS15, ZFAND6, RAD23B, BRCC3, VCP, DZIP3, RNF169, RAD18, ZRANB3, UBQLN1, TAB2, ZBTB1	1083	46	13115	3.1591	0.33314	0.0200549	1.42716
GOTERM_CC_5	GO:0034708~methyltransferase complex	20	1.11111	0.00108412	KMT2E, AEBP2, TAF1, KDM6A, RBBP4, KMT2A, KANSL1, STK38, KMT2C, TAF7, SIRT1, PPP1CB, SUZ12, CHD8, METTL14, HDAC2, MTF2, RNF2, MGA, OGT	1422	95	15239	2.25613	0.570438	0.0174499	1.64552
GOTERM_BP_5	GO:0016482~cytosolic transport	23	1.27778	0.0011114	VPS29, FAM160A2, ARL1, SRSF10, SNX6, AP1AR, VPS54, SNX2, RDX, CLTC, MON2, GCC2, HOOK3, HOOK1, EPS15, SPAG9, ACTR2, FAM21, EVI5, RAB5A, VPS35, ANKFY1, RHOBTB3	1447	129	17152	2.11341	0.990379	0.0271039	2.0547
GOTERM_BP_5	GO:0016197~endosomal transport	33	1.83333	0.00122864	VPS29, SNX6, VPS54, AP1AR, SNX2, RDX, VPS50, ABCA1, CLTC, HOOK3, HOOK1, MTM1, CDC42, FAM21, EVI5, ZFYVE16, VPS4B, VPS35, MCOLN1, AP5M1, RHOBTB3, ARL1, FAM160A2, VPS41, A230046K03RIK, MON2, GCC2, DENND1B, EPS15, SPAG9, VAMP7, RAB5A, ANKFY1	1447	216	17152	1.81095	0.994107	0.0297482	2.26911
GOTERM_BP_5	GO:1901992~positive regulation of mitotic cell cycle phase transition	14	0.777778	0.0012474	CDC7, RAD51B, SMC5, CENPE, RDX, RB1, CUL3, CUL4A, DDX3X, VPS4B, TMOD3, RAB11A, MDM2, CUL4B	1447	60	17152	2.76581	0.994551	0.0300219	2.30337
GOTERM_BP_5	GO:0044818~mitotic G2/M transition checkpoint	9	0.5	0.00129507	NBN, BLM, FANCI, SLF1, TOPBP1, MBD4, CCNG1, RAD17, NAE1	1447	27	17152	3.95116	0.995536	0.0309737	2.3904
GOTERM_BP_5	GO:0032870~cellular response to hormone stimulus	68	3.77778	0.00132105	BMI1, CPEB2, RBM4, CBX3, RPS6KB1, RORA, FER, LATS1, YBX1, ATP2B1, FOS, RHOA, OGT, INSR, SOCS2, DYX1C1, C2CD5, STRN3, PRKCI, UBE2I, MED13, STXBP4, HNRNPU, UFL1, NCOA2, MDM2, PIAS2, UCHL3, AKAP8, CLOCK, MED1, MYO5A, UBE3A, HMGCS1, RDX, UBA5, NR3C1, GCLM, SESN3, PHIP, HNRNPK, NR1D2, DNAJA1, PRKAA2, RNF14, TAF1, UFSP2, KAT2B, NUCKS1, PTPN2, CREB1, PDK4, TAF7, APPL1, DDX5, SIRT1, FOXP1, BRCA1, SRSF3, …	1447	549	17152	1.46819	0.995996	0.0314058	2.43779
GOTERM_BP_5	GO:0019058~viral life cycle	34	1.88889	0.00133377	CCNT2, NBN, RSF1, CHMP4C, EEA1, RAB1A, EIF3A, DDX3X, TARDBP, VPS4B, CHD1, PABPC1, TOP2A, HSPA8, SRPK2, NUCKS1, FMR1, FAM111A, PKN2, YTHDC2, SSB, DDX5, EPS15, TRIM56, CHMP1B, TRIM59, VCP, PPID, RAB5A, THOC2, NR5A2, EIF2AK2, ADAR, THOC1	1447	226	17152	1.78327	0.996203	0.0315242	2.46098
GOTERM_BP_5	GO:0030522~intracellular receptor signaling pathway	29	1.61111	0.00135579	KMT2E, UBE3A, UBA5, RORA, NR3C1, DNAJA1, RHOA, PUM2, RNF14, ASXL2, TAF1, UFSP2, DYX1C1, STRN3, TAF7, UBE2I, MED13, DDX5, SIRT1, BRCA1, FOXP1, UFL1, RNF6, NCOA2, THRAP3, PIAS2, JAK2, CLOCK, MED1	1447	182	17152	1.88874	0.996537	0.0318565	2.50113
GOTERM_BP_5	GO:0007135~meiosis II	7	0.388889	0.00135683	SGOL2A, RAD21, SYCP3, STAG3, DAZL, HORMAD1, MASTL	1447	16	17152	5.1859	0.996552	0.0317023	2.50302
GOTERM_BP_5	GO:0006282~regulation of DNA repair	17	0.944444	0.00137776	PPP4R2, BRCC3, BLM, USP1, SLF1, CHEK1, DEK, UBE2V2, SIRT1, BRCA1, TEX15, CUL4A, RIF1, PARPBP, RNF169, TRIP12, FANCB	1447	83	17152	2.42782	0.996841	0.0320049	2.54118
GOTERM_BP_5	GO:0061484~hematopoietic stem cell homeostasis	5	0.277778	0.00143012	BMI1, MTCH2, UBAP2L, TET2, ADAR	1447	7	17152	8.46678	0.997462	0.0330183	2.63653
GOTERM_BP_5	GO:0031122~cytoplasmic microtubule organization	12	0.666667	0.0014986	TUBGCP5, SLK, SLAIN2, RAB11A, PAFAH1B1, KATNAL1, PCM1, CENPJ, DST, ATAD1, HOOK3, APC	1447	47	17152	3.02642	0.998094	0.034383	2.76112
[truncated: 425 more rows]

## Sheet: P31 vs FC mESCs upregulated 
Category	Term	Count	%	PValue	Genes	List Total	Pop Hits	Pop Total	Fold Enrichment	Bonferroni	Benjamini	FDR
[truncated: 254 more rows]

[truncated: 7 more sheets: FC vs GC mESC, FC vs GC mESC upregulated , GC 12 days  vs GC mESC, P31 12 days vs FC mESC, P31 vs GC 12 day EBs, P31 vs  GC 12 days downregulat, P31 vs GC 12 day upregulated]
